# Supplementary material for: Salmonella enterica serovar Cerro displays a phylogenetic structure and genomic features consistent with virulence attenuation and adaptation to cattle
Source: Front Microbiol. 2022 Nov 30;13:1005215. doi: 10.3389/fmicb.2022.1005215 (PMC9748477; doi:10.3389/fmicb.2022.1005215)
Supplement: Supplementary file 4 [file Data_Sheet_1.XLSX]

## Sheet: Sheet1
Run/Assembly Number	Strain	Subspecies	Serovar	SNP Cluster	Location	Isolation Source	Isolation Year	Analysis
GCA_001941405.1	87	enterica	Cerro	PDS000030770.11	#VALUE!	Chicken farm	2004	BEAST
GCA_002066645		enterica	Augustenborg		representative of serotype			Phylogeny
GCA_008487025		enterica	Norwich		representative of serotype			Phylogeny
GCA_000009525		enterica	Gallinarum		representative of serotype			Phylogeny
GCA_002063875		enterica	Singapore		representative of serotype			Phylogeny
GCA_002034385_1		enterica	I 42:z4,z23:-		representative of serotype			Phylogeny
GCA_004291605_1		enterica	Saintpaul		representative of serotype			Phylogeny
GCA_007474965		enterica	Okerara		representative of serotype			Phylogeny
GCA_007748795		enterica	Magwa		representative of serotype			Phylogeny
GCA_003324875_1		enterica	Berta		representative of serotype			Phylogeny
GCA_008429765		enterica	Kintambo		representative of serotype			Phylogeny
GCA_003072945_1		enterica	Legon		representative of serotype			Phylogeny
GCA_007745915		enterica	Perth		representative of serotype			Phylogeny
GCA_001833885_1		enterica	Braenderup		representative of serotype			Phylogeny
GCA_003077495_1		enterica	Hvittingfoss		representative of serotype			Phylogeny
GCA_006998465		enterica	Durham		representative of serotype			Phylogeny
GCA_004192865		enterica	I 28:e,h:-		representative of serotype			Phylogeny
GCA_002761395		enterica	Montevideo		representative of serotype			Phylogeny
GCA_007747615		enterica	Kisarawe		representative of serotype			Phylogeny
GCA_004310755		enterica	Essen|Hato		representative of serotype			Phylogeny
GCA_007627195		enterica	Molade		representative of serotype			Phylogeny
GCA_001409195		enterica	Weltevreden		representative of serotype			Phylogeny
GCA_008294795		enterica	Stanleyville		representative of serotype			Phylogeny
GCA_007414785		enterica	Kalina		representative of serotype			Phylogeny
GCA_008528435		enterica	Putten		representative of serotype			Phylogeny
GCA_008428795		enterica	Livingstone		representative of serotype			Phylogeny
GCA_002064195		enterica	Oritamerin		representative of serotype			Phylogeny
GCA_004227805		enterica	Holcomb		representative of serotype			Phylogeny
GCA_002046815_1		enterica	Oslo		representative of serotype			Phylogeny
GCA_003877875		enterica	Yoruba		representative of serotype			Phylogeny
GCA_004225845		enterica	Kibusi		representative of serotype			Phylogeny
GCA_007754615		enterica	Barranquilla		representative of serotype			Phylogeny
GCA_007602275		enterica	Welikade		representative of serotype			Phylogeny
GCA_003877495		enterica	Lansing		representative of serotype			Phylogeny
GCA_007549095		enterica	Colobane		representative of serotype			Phylogeny
GCA_007372745		enterica	Fulica		representative of serotype			Phylogeny
GCA_001317665_1		enterica	Typhi		representative of serotype			Phylogeny
GCA_002063845_1		enterica	Stanley		representative of serotype			Phylogeny
GCA_002049335_1		enterica	Adelaide		representative of serotype			Phylogeny
GCA_007256215		enterica	Tamberma		representative of serotype			Phylogeny
GCA_004792455_1		enterica	I 4,[5],12:i:-		representative of serotype			Phylogeny
GCA_000984995		enterica	Paratyphi A		representative of serotype			Phylogeny
GCA_007368445		enterica	Zanzibar		representative of serotype			Phylogeny
GCA_007228615		enterica	Meleagridis		representative of serotype			Phylogeny
GCA_900456305		enterica	Hartford		representative of serotype			Phylogeny
GCA_002061715		enterica	Bovismorbificans		representative of serotype			Phylogeny
GCA_001188125_2		enterica	Heidelberg		representative of serotype			Phylogeny
GCA_004224905		enterica	Maastricht		representative of serotype			Phylogeny
GCA_007524665		enterica	Champaign		representative of serotype			Phylogeny
GCA_007707805		enterica	Mishmarhaemek		representative of serotype			Phylogeny
GCA_002156235		enterica	Bristol		representative of serotype			Phylogeny
GCA_008526935		enterica	Vitkin		representative of serotype			Phylogeny
GCA_007308575		enterica	Ordonez		representative of serotype			Phylogeny
GCA_003856755		enterica	Virchow		representative of serotype			Phylogeny
GCA_004192535		enterica	Edinburg		representative of serotype			Phylogeny
GCA_000018625		arizonae	IIIa 41:z4,z23:-		representative of serotype			Phylogeny
GCA_001692085		enterica	Muenchen		representative of serotype			Phylogeny
GCA_007411955		enterica	Bareilly|Solt		representative of serotype			Phylogeny
GCF_009648815		houtenae	IV 16:z4,z32:-		representative of serotype			Phylogeny
GCA_002266205_1		enterica	Eastbourne		representative of serotype			Phylogeny
GCF_000006945_2		enterica	Typhimurium		representative of serotype			Phylogeny
GCA_006396535		enterica	Colindale		representative of serotype			Phylogeny
GCA_002266175		enterica	Sundsvall		representative of serotype			Phylogeny
GCA_007690125		enterica	Woodinville		representative of serotype			Phylogeny
GCA_007752515		enterica	Mgulani		representative of serotype			Phylogeny
GCA_900635855		enterica	Havana		representative of serotype			Phylogeny
GCA_007579605		enterica	Carrau		representative of serotype			Phylogeny
GCF_900635535		salamae	II 1,9,12,46,27:l,w:e,n,x		representative of serotype			Phylogeny
GCA_002048265_1		enterica	Grumpensis		representative of serotype			Phylogeny
GCA_003079195_1		enterica	Newport		representative of serotype			Phylogeny
GCA_008429805		enterica	Michigan		representative of serotype			Phylogeny
GCA_002064535		enterica	Manhattan		representative of serotype			Phylogeny
GCA_007660805		enterica	Carno		representative of serotype			Phylogeny
GCA_006399315		enterica	Newyork		representative of serotype			Phylogeny
GCA_007751615		enterica	Sendai		representative of serotype			Phylogeny
GCA_000487775_2		enterica	Bredeney		representative of serotype			Phylogeny
GCA_006378355		enterica	Haifa		representative of serotype			Phylogeny
GCA_007446925		enterica	Lille		representative of serotype			Phylogeny
GCA_001477885_1		enterica	Litchfield		representative of serotype			Phylogeny
GCA_007894445		enterica	Banana|California		representative of serotype			Phylogeny
GCA_007763315		enterica	Kingabwa		representative of serotype			Phylogeny
GCA_002045025		enterica	Ibadan		representative of serotype			Phylogeny
GCA_001975515_1		enterica	Manchester		representative of serotype			Phylogeny
GCA_002048175_1		enterica	Indiana		representative of serotype			Phylogeny
GCA_006519395		enterica	Orientalis		representative of serotype			Phylogeny
GCA_007437305		enterica	Treforest		representative of serotype			Phylogeny
GCA_002034115		enterica	Paratyphi B var. Java monophasic		representative of serotype			Phylogeny
GCA_007434035		enterica	Chingola|Larochelle		representative of serotype			Phylogeny
GCA_007754375		enterica	Onderstepoort		representative of serotype			Phylogeny
GCA_007589175		enterica	Vinohrady		representative of serotype			Phylogeny
GCA_007625675		enterica	Telhashomer		representative of serotype			Phylogeny
GCA_001448495_1		enterica	Itami		representative of serotype			Phylogeny
GCA_007404705		enterica	Haduna		representative of serotype			Phylogeny
GCA_002208315_1		enterica	Quebec		representative of serotype			Phylogeny
GCA_002066965		enterica	Molade|Wippra		representative of serotype			Phylogeny
GCA_007644865		enterica	Brazzaville		representative of serotype			Phylogeny
GCA_00858838		enterica	Mississippi		representative of serotype			Phylogeny
GCA_007816975		enterica	Brunei		representative of serotype			Phylogeny
GCA_008727635		enterica	Cubana		representative of serotype			Phylogeny
GCA_007549855		enterica	Duesseldorf		representative of serotype			Phylogeny
GCA_002265985		enterica	Plymouth		representative of serotype			Phylogeny
GCA_007009285		enterica	Tanger		representative of serotype			Phylogeny
GCA_005549255		enterica	London		representative of serotype			Phylogeny
GCA_008486725		enterica	Urbana		representative of serotype			Phylogeny
GCA_008251685		enterica	Malstatt		representative of serotype			Phylogeny
GCA_001247345_1		enterica	Johannesburg		representative of serotype			Phylogeny
GCA_000486855_2		enterica	Minnesota		representative of serotype			Phylogeny
GCA_002050875_1		enterica	Muenster		representative of serotype			Phylogeny
GCA_007267475		enterica	Butantan		representative of serotype			Phylogeny
GCA_009249885		enterica	Westminster		representative of serotype			Phylogeny
GCA_003119675_1		enterica	Rubislaw		representative of serotype			Phylogeny
GCA_003119655_1		enterica	Give		representative of serotype			Phylogeny
GCA_002045255		enterica	Baildon		representative of serotype			Phylogeny
GCA_008414165		enterica	Nima		representative of serotype			Phylogeny
GCA_003325335		enterica	Ohio		representative of serotype			Phylogeny
GCA_007763795		enterica	Ramatgan		representative of serotype			Phylogeny
GCA_007472975		enterica	Apeyeme		representative of serotype			Phylogeny
GCA_002064825		enterica	Isangi		representative of serotype			Phylogeny
GCA_006932455		enterica	Roodepoort		representative of serotype			Phylogeny
GCA_002063615_1		enterica	Uganda		representative of serotype			Phylogeny
GCA_004220545		enterica	Othmarschen		representative of serotype			Phylogeny
GCA_007754295		enterica	Salford		representative of serotype			Phylogeny
GCA_007747755		enterica	Teko		representative of serotype			Phylogeny
GCA_000487155		enterica	Inverness		representative of serotype			Phylogeny
GCA_003277965		enterica	Hadar		representative of serotype			Phylogeny
GCA_002211845		enterica	Waycross		representative of serotype			Phylogeny
GCA_003590695		enterica	Fresno		representative of serotype			Phylogeny
GCA_007356675		enterica	Chichiri|Uzaramo		representative of serotype			Phylogeny
GCA_006935775		enterica	Jedburgh|Llandoff		representative of serotype			Phylogeny
GCA_007477505		enterica	Anfo		representative of serotype			Phylogeny
GCA_003877855		enterica	Warragul		representative of serotype			Phylogeny
GCA_008548275		enterica	Blockley		representative of serotype			Phylogeny
GCA_007202495		enterica	Ajiobo|Ried		representative of serotype			Phylogeny
GCA_900478235		enterica	Infantis		representative of serotype			Phylogeny
GCA_007513645		enterica	Fanti		representative of serotype			Phylogeny
GCA_007539015		enterica	Stockholm		representative of serotype			Phylogeny
GCA_009209085		enterica	Durban		representative of serotype			Phylogeny
GCF_000341425_1		enterica	Javiana		representative of serotype			Phylogeny
GCA_005646755		enterica	Ealing		representative of serotype			Phylogeny
GCF_000623455_2		enterica	Enteritidis		representative of serotype			Phylogeny
GCA_008474725		enterica	Kedougou		representative of serotype			Phylogeny
GCA_002034855_1		enterica	Saphra		representative of serotype			Phylogeny
GCA_007547295		enterica	Caracas		representative of serotype			Phylogeny
GCA_007765035		enterica	Louga		representative of serotype			Phylogeny
GCA_001975625		enterica	Wandsworth		representative of serotype			Phylogeny
GCA_002047365		enterica	Telelkebir		representative of serotype			Phylogeny
GCA_002107615		enterica	Thompson		representative of serotype			Phylogeny
GCA_001481255_1		enterica	Reading		representative of serotype			Phylogeny
GCA_004265565		enterica	Kumasi		representative of serotype			Phylogeny
GCA_006419755		enterica	Adjame		representative of serotype			Phylogeny
GCA_007383205		enterica	Kirkee		representative of serotype			Phylogeny
GCA_007742855		enterica	Florida		representative of serotype			Phylogeny
GCA_007201175		enterica	Ituri		representative of serotype			Phylogeny
GCA_006522775		enterica	Agama		representative of serotype			Phylogeny
GCA_002046615_1		enterica	Agbeni		representative of serotype			Phylogeny
GCA_007579505		enterica	Luciana		representative of serotype			Phylogeny
GCA_000486765_2		enterica	Panama		representative of serotype			Phylogeny
GCA_002952975		enterica	Kentucky		representative of serotype			Phylogeny
GCA_007524505		enterica	Wentworth		representative of serotype			Phylogeny
GCA_002049145_1		enterica	Gaminara		representative of serotype			Phylogeny
GCA_007848115		enterica	Veneziana		representative of serotype			Phylogeny
GCA_005518405_1		enterica	Chester		representative of serotype			Phylogeny
GCA_002266045		enterica	Takoradi		representative of serotype			Phylogeny
GCA_005518565		enterica	Mountpleasant		representative of serotype			Phylogeny
GCA_900478385		enterica	Poona		representative of serotype			Phylogeny
GCA_006419965		enterica	Havana		representative of serotype			Phylogeny
GCA_007547795		enterica	Tallahassee		representative of serotype			Phylogeny
SRR653931		enterica	Cerro		representative of serotype			Phylogeny
GCA_004188375		enterica	Amager		representative of serotype			Phylogeny
GCA_002045955_1		enterica	Corvallis		representative of serotype			Phylogeny
GCA_900635695		enterica	Goldcoast		representative of serotype			Phylogeny
GCA_003641305		enterica	Mbandaka		representative of serotype			Phylogeny
GCA_007609395		enterica	Linton		representative of serotype			Phylogeny
GCA_007471975		enterica	Matopeni		representative of serotype			Phylogeny
GCA_005465115		enterica	Cannstatt		representative of serotype			Phylogeny
GCA_007297775		enterica	Chicago		representative of serotype			Phylogeny
GCA_006068635		enterica	Breda		representative of serotype			Phylogeny
GCA_006418435		enterica	Szentes		representative of serotype			Phylogeny
GCA_007200875		enterica	Pensacola|Sangalkam		representative of serotype			Phylogeny
GCA_007702545		enterica	Idikan		representative of serotype			Phylogeny
GCA_002047805_1		enterica	Kiambu		representative of serotype			Phylogeny
GCA_003874655		enterica	Orion		representative of serotype			Phylogeny
GCA_000487455		enterica	Bareilly		representative of serotype			Phylogeny
GCA_007744815		enterica	Kokomlemle		representative of serotype			Phylogeny
GCA_001448785		enterica	Milwaukee		representative of serotype			Phylogeny
SRR2585491		indica	VI [1],6,14,[25]:a:e,n,x		representative of serotype			Phylogeny
GCA_007627255		enterica	Labadi		representative of serotype			Phylogeny
GCA_002062305_1		enterica	Oranienburg		representative of serotype			Phylogeny
GCA_002066145_1		enterica	Bonariensis		representative of serotype			Phylogeny
GCA_007605815		enterica	Beaudesert		representative of serotype			Phylogeny
GCA_007191635		enterica	Alachua		representative of serotype			Phylogeny
GCA_001047615_1		enterica	Napoli		representative of serotype			Phylogeny
GCA_900477885		enterica	Aberdeen		representative of serotype			Phylogeny
GCA_000487515		enterica	Albany		representative of serotype			Phylogeny
GCA_006521255		enterica	Luke		representative of serotype			Phylogeny
GCF_006165125_1		enterica	Agona		representative of serotype			Phylogeny
GCA_007196715		enterica	Teddington		representative of serotype			Phylogeny
GCA_007016005		enterica	Bispebjerg		representative of serotype			Phylogeny
GCA_003073515		enterica	Worthington		representative of serotype			Phylogeny
GCA_003872355		enterica	Yarrabah		representative of serotype			Phylogeny
GCA_007285675		enterica	Arechavaleta		representative of serotype			Phylogeny
GCA_004274955		enterica	Aba		representative of serotype			Phylogeny
GCA_008485185		enterica	Mikawasima		representative of serotype			Phylogeny
GCA_002048725_1		enterica	Pomona		representative of serotype			Phylogeny
GCA_002266315		enterica	Agoueve|Cubana		representative of serotype			Phylogeny
GCA_002208255		enterica	Bahrenfeld		representative of serotype			Phylogeny
GCA_002211565		enterica	Ouakam		representative of serotype			Phylogeny
GCA_001975445		enterica	Langensalza		representative of serotype			Phylogeny
GCA_000487915		enterica	Abaetetuba		representative of serotype			Phylogeny
GCA_002205805_1		enterica	Schwarzengrund		representative of serotype			Phylogeny
GCA_007750935		enterica	Benue		representative of serotype			Phylogeny
GCA_003120015_1		enterica	Anatum		representative of serotype			Phylogeny
GCA_003878035		enterica	Madelia		representative of serotype			Phylogeny
GCA_008879825		enterica	Altona		representative of serotype			Phylogeny
GCA_007816595		enterica	Bangkok		representative of serotype			Phylogeny
GCA_008488945		enterica	Coeln		representative of serotype			Phylogeny
GCA_007820375		enterica	Freetown		representative of serotype			Phylogeny
GCA_008431215		enterica	Sandiego		representative of serotype			Phylogeny
GCA_007772185		enterica	Fluntern		representative of serotype			Phylogeny
GCA_002156305		enterica	Birkenhead		representative of serotype			Phylogeny
GCA_004264855		enterica	Bracknell|Oudwijk		representative of serotype			Phylogeny
GCA_004157095		enterica	Nottingham		representative of serotype			Phylogeny
GCA_000464575		enterica	Abortusovis		representative of serotype			Phylogeny
GCA_009249805		enterica	Amoutive		representative of serotype			Phylogeny
GCA_000806645_1		enterica	Brandenburg		representative of serotype			Phylogeny
GCA_007430625		enterica	California		representative of serotype			Phylogeny
GCA_000742815		enterica	Choleraesuis		representative of serotype			Phylogeny
GCA_003590755		enterica	Dublin		representative of serotype			Phylogeny
GCA_002265975_1		enterica	Ekotedo|Wangata		representative of serotype			Phylogeny
GCA_000648375_2		enterica	Goettingen		representative of serotype			Phylogeny
GCA_002063205		enterica	Hiduddify		representative of serotype			Phylogeny
GCA_002064755		enterica	Jukestown		representative of serotype			Phylogeny
GCA_002045115_1		enterica	Kottbus		representative of serotype			Phylogeny
GCA_002045385		enterica	Lomalinda		representative of serotype			Phylogeny
GCA_005870875		enterica	Paratyphi C		representative of serotype			Phylogeny
GCA_007471575		enterica	Richmond		representative of serotype			Phylogeny
GCA_003120655		enterica	Ruiru		representative of serotype			Phylogeny
GCF_002107575		diarizonae	IIIb 50:r:z:[z67]		representative of serotype			Phylogeny
GCA_002953175		enterica	Senftenberg		representative of serotype			Phylogeny
GCA_000486405		enterica	Tennessee		representative of serotype			Phylogeny
GCA_001448905		enterica	Weslaco		representative of serotype			Phylogeny
SRR10037207	SAL-18-VL-OH-PA-Ag-0036	enterica	Cerro		#VALUE!	Cattle	2018	Phylogeny and HDC detection
SRR10082280	FSIS11923488	enterica	Cerro		#VALUE!	Cattle	2019	Phylogeny and HDC detection
SRR10164712	FSIS11924000	enterica	Cerro		#VALUE!	Cattle	2019	Phylogeny and HDC detection
SRR10165194	FSIS11923789	enterica	Cerro	PDS000048437.3	#VALUE!	Cattle	2019	Phylogeny and HDC detection
SRR10210178	FSIS11925032	enterica	Cerro	PDS000040497.2	#VALUE!	Cattle	2019	Phylogeny and HDC detection
SRR10230006	FSIS11925076	enterica	Cerro	PDS000027549.2	#VALUE!	Raw beef	2019	Phylogeny and HDC detection
SRR10240816	SAL-19-VL-WA-NY-0001	enterica	Cerro	PDS000040902.5	#VALUE!	Cattle	2019	Phylogeny and HDC detection
SRR10298213	SAL-19-VL-WA-NY-0016	enterica	Cerro		#VALUE!	Cattle	2019	Phylogeny and HDC detection
SRR10343238	FSIS11925410	enterica	Cerro		#VALUE!	Cattle	2019	Phylogeny and HDC detection
SRR10995709	SAL-19-VL-LA-KS-0015	enterica	Cerro	PDS000027805.4	#VALUE!	Cattle	2019	Phylogeny and HDC detection
SRR1170897	FSF0073	enterica	Cerro		#VALUE!	Cashew pieces	2010	Phylogeny and HDC detection
SRR1212288	VA_WGS-00139	enterica	Cerro	PDS000030725.2	#VALUE!	Cattle	2006	Phylogeny and HDC detection
SRR1363329	FNW19a10	enterica	Cerro		#VALUE!	Sesame seeds	2008	Phylogeny and HDC detection
SRR1519886	OSF018718	enterica	Cerro	PDS000026985.7	#VALUE!	Cattle	2007	Phylogeny and HDC detection
SRR1535708	FDA166407	enterica	Cerro		#VALUE!	Poultry meal	2002	Phylogeny and HDC detection
SRR1774057	CFSAN028529	enterica	Cerro		#VALUE!	Raw whole eggs	2012	Phylogeny and HDC detection
SRR1969039	63619	enterica	Cerro	PDS000001373.18	#VALUE!	Human clinical	2014	Phylogeny and HDC detection
SRR2188126	FSIS1500750	enterica	Cerro		#VALUE!	Cattle	2015	Phylogeny and HDC detection
SRR2228223	FSIS1500730	enterica	Cerro		#VALUE!	Cattle	2015	Phylogeny and HDC detection
SRR2239756	FSIS1500764	enterica	Cerro		#VALUE!	Cattle	2015	Phylogeny and HDC detection
SRR2240235	FSIS1500994	enterica	Cerro		#VALUE!	Cattle	2015	Phylogeny and HDC detection
SRR2829313	FSIS1504697	enterica	Cerro		#VALUE!	Cattle	2015	Phylogeny and HDC detection
SRR2919949	FSIS1504874	enterica	Cerro		#VALUE!	Cattle	2015	Phylogeny and HDC detection
SRR2971410	ADRDL-15-11026	enterica	Cerro	PDS000030634.4	#VALUE!	Cattle	2015	Phylogeny and HDC detection
SRR2973730	FSIS1501292	enterica	Cerro		#VALUE!	Cattle	2015	Phylogeny and HDC detection
SRR3001173	FSIS1505155	enterica	Cerro		#VALUE!	Cattle	2015	Phylogeny and HDC detection
SRR3033302	FSIS1591887	enterica	Cerro		#VALUE!	Cattle	2015	Phylogeny and HDC detection
SRR3033347	FSIS1505169	enterica	Cerro		#VALUE!	Cattle	2015	Phylogeny and HDC detection
SRR3062685	FSIS1504601	enterica	Cerro		#VALUE!	Cattle	2015	Phylogeny and HDC detection
SRR3098265	FSIS1504957	enterica	Cerro		#VALUE!	Cattle	2016	Phylogeny and HDC detection
SRR3148231	FSIS1605654	enterica	Cerro		#VALUE!	Ready-to-eat product	2015	Phylogeny and HDC detection
SRR3156390	FSIS1605429	enterica	Cerro		#VALUE!	Cattle	2015	Phylogeny and HDC detection
SRR3191592	ADRDL-12069-12-1-1A	enterica	Cerro	PDS000076460.2	#VALUE!	Cattle	2012	Phylogeny and HDC detection
SRR3225868	BOV1-0001	enterica	Cerro	PDS000029813.4	#VALUE!	Dairy farm envrionment	2013	Phylogeny and HDC detection
SRR3225869	BOV1-0002	enterica	Cerro	PDS000029813.4	#VALUE!	Dairy farm envrionment	2013	Phylogeny and HDC detection
SRR3225870	BOV1-0254	enterica	Cerro	PDS000030079.5	#VALUE!	Cattle	2013	Phylogeny and HDC detection
SRR3225871	BOV1-0030	enterica	Cerro	PDS000076496.1	#VALUE!	Dairy farm envrionment	2013	Phylogeny and HDC detection
SRR3225872	BOV1-0037	enterica	Cerro	PDS000029813.4	#VALUE!	Dairy farm envrionment	2013	Phylogeny and HDC detection
SRR3225873	BOV1-0042	enterica	Cerro	PDS000076460.3	#VALUE!	Dairy farm envrionment	2013	Phylogeny and HDC detection
SRR3225874	BOV1-0059	enterica	Cerro	PDS000029813.4	#VALUE!	Dairy farm environment	2013	Phylogeny and HDC detection
SRR3225876	BOV1-0071	enterica	Cerro	PDS000029813.4	#VALUE!	Dairy farm environment	2013	Phylogeny and HDC detection
SRR3225877	BOV1-0077	enterica	Cerro	PDS000029813.4	#VALUE!	Dairy farm environment	2013	Phylogeny and HDC detection
SRR3225878	BOV1-0093	enterica	Cerro	PDS000029813.4	#VALUE!	Dairy farm environment	2013	Phylogeny and HDC detection
SRR3225879	BOV1-0095	enterica	Cerro	PDS000029813.4	#VALUE!	Dairy farm environment	2013	Phylogeny and HDC detection
SRR3225880	BOV1-0003	enterica	Cerro	PDS000029813.4	#VALUE!	Dairy farm environment	2013	Phylogeny and HDC detection
SRR3225881	BOV1-0108	enterica	Cerro	PDS000029813.4	#VALUE!	Dairy farm environment	2013	Phylogeny and HDC detection
SRR3225882	BOV1-0115	enterica	Cerro	PDS000029813.4	#VALUE!	Cattle	2013	Phylogeny and HDC detection
SRR3225883	BOV1-0116	enterica	Cerro	PDS000029813.4	#VALUE!	Cattle	2013	Phylogeny and HDC detection
SRR3225884	BOV1-0118	enterica	Cerro	PDS000029813.4	#VALUE!	Cattle	2013	Phylogeny and HDC detection
SRR3225885	BOV1-0119	enterica	Cerro	PDS000029813.4	#VALUE!	Cattle	2013	Phylogeny and HDC detection
SRR3225887	BOV1-0121	enterica	Cerro	PDS000029813.4	#VALUE!	Cattle	2013	Phylogeny and HDC detection
SRR3225888	BOV1-0124	enterica	Cerro	PDS000029813.4	#VALUE!	Cattle	2013	Phylogeny and HDC detection
SRR3225889	BOV1-0128	enterica	Cerro	PDS000029813.4	#VALUE!	Cattle	2013	Phylogeny and HDC detection
SRR3225890	BOV1-0217	enterica	Cerro		#VALUE!	Cattle	2013	Phylogeny and HDC detection
SRR3225891	BOV1-0004	enterica	Cerro	PDS000029813.4	#VALUE!	Dairy farm environment	2013	Phylogeny and HDC detection
SRR3225892	BOV2-0001	enterica	Cerro	PDS000076486.1	#VALUE!	Cattle	2014	Phylogeny and HDC detection
SRR3225893	BOV2-0002	enterica	Cerro	PDS000076486.1	#VALUE!	Cattle	2014	Phylogeny and HDC detection
SRR3225894	BOV2-0003	enterica	Cerro	PDS000076486.1	#VALUE!	Cattle	2014	Phylogeny and HDC detection
SRR3225895	BOV2-0011	enterica	Cerro	PDS000076486.1	#VALUE!	Cattle	2014	Phylogeny and HDC detection
SRR3225896	BOV2-0012	enterica	Cerro	PDS000076486.1	#VALUE!	Cattle	2014	Phylogeny and HDC detection
SRR3225897	FSL R8-3803	enterica	Cerro	PDS000076460.3	#VALUE!	Cattle	2009	Phylogeny and HDC detection
SRR3225899	FSL R8-3192	enterica	Cerro	PDS000076460.3	#VALUE!	Cattle	2009	Phylogeny and HDC detection
SRR3225901	FSL R8-3460	enterica	Cerro	PDS000076486.1	#VALUE!	Cattle	2009	Phylogeny and HDC detection
SRR3225902	FSL R8-3446	enterica	Cerro	PDS000076460.3	#VALUE!	Drag swab	2009	Phylogeny and HDC detection
SRR3225903	BOV1-0008	enterica	Cerro	PDS000029813.4	#VALUE!	Dairy farm environment	2013	Phylogeny and HDC detection
SRR3225904	FSL R8-3449	enterica	Cerro	PDS000076460.3	#VALUE!	Drag swab	2009	Phylogeny and HDC detection
SRR3225906	FSL R8-3434	enterica	Cerro	PDS000030725.2	#VALUE!	Drag swab	2009	Phylogeny and HDC detection
SRR3225907	FSL R8-3655	enterica	Cerro	PDS000076460.3	#VALUE!	Drag swab	2009	Phylogeny and HDC detection
SRR3225908	FSL R8-4025	enterica	Cerro	PDS000076460.3	#VALUE!	Drag swab	2009	Phylogeny and HDC detection
SRR3225909	FSL R8-3438	enterica	Cerro	PDS000076460.3	#VALUE!	Drag swab	2009	Phylogeny and HDC detection
SRR3225911	FSL R8-3146	enterica	Cerro	PDS000076460.3	#VALUE!	Drag swab	2009	Phylogeny and HDC detection
SRR3225912	FSL R8-3416	enterica	Cerro	PDS000076460.3	#VALUE!	Drag swab	2008	Phylogeny and HDC detection
SRR3225913	FSL R8-4516	enterica	Cerro	PDS000076460.3	#VALUE!	Human clinical	2009	Phylogeny and HDC detection
SRR3225914	FSL R8-7279	enterica	Cerro	PDS000076460.3	#VALUE!	Cattle	2010	Phylogeny and HDC detection
SRR3225915	FSL R8-4819	enterica	Cerro	PDS000076486.1	#VALUE!	Cattle	2010	Phylogeny and HDC detection
SRR3225917	BOV1-0014	enterica	Cerro	PDS000029813.4	#VALUE!	Dairy farm environment	2013	Phylogeny and HDC detection
SRR3225918	FSL R8-5047	enterica	Cerro	PDS000076460.3	#VALUE!	Cattle	2010	Phylogeny and HDC detection
SRR3225919	FSL R8-5925	enterica	Cerro	PDS000897065.1	#VALUE!	Cattle	2010	Phylogeny and HDC detection
SRR3225920	FSL S10-0229	enterica	Cerro	PDS000076460.3	#VALUE!	Environment, farm, running water	2010	Phylogeny and HDC detection
SRR3225923	FSL R8-8605	enterica	Cerro	PDS000076460.3	#VALUE!	Cattle	2011	Phylogeny and HDC detection
SRR3225924	FSL R8-8203	enterica	Cerro	PDS000040475.13	#VALUE!	Cattle	2011	Phylogeny and HDC detection
SRR3225925	FSL R8-7941	enterica	Cerro	PDS000076460.3	#VALUE!	Cattle	2011	Phylogeny and HDC detection
SRR3225926	FSL S10-1244	enterica	Cerro	PDS000076460.3	#VALUE!	Environment, farm, running water	2011	Phylogeny and HDC detection
SRR3225927	FSL S10-1411	enterica	Cerro	PDS000076460.3	#VALUE!	Environment, farm, running water	2011	Phylogeny and HDC detection
SRR3225928	BOV1-0015	enterica	Cerro	PDS000029813.4	#VALUE!	Dairy farm environment	2013	Phylogeny and HDC detection
SRR3225930	FSL R9-0539	enterica	Cerro	PDS000076460.3	#VALUE!	Cattle	2012	Phylogeny and HDC detection
SRR3225931	FSL R8-9775	enterica	Cerro	PDS000076460.3	#VALUE!	Cattle	2012	Phylogeny and HDC detection
SRR3225932	FSL S10-1742	enterica	Cerro	PDS000076460.3	#VALUE!	Produce preharvest soil	2012	Phylogeny and HDC detection
SRR3225933	FSL S10-1762	enterica	Cerro	PDS000076460.3	#VALUE!	Produce preharvest water	2012	Phylogeny and HDC detection
SRR3225934	FSL R9-1068	enterica	Cerro		#VALUE!	Cattle	2013	Phylogeny and HDC detection
SRR3225936	FSL R9-1131	enterica	Cerro	PDS000076460.3	#VALUE!	Cattle	2013	Phylogeny and HDC detection
SRR3225937	FSL R9-2513	enterica	Cerro	PDS000076460.3	#VALUE!	Cattle	2014	Phylogeny and HDC detection
SRR3225939	FSL R9-3074	enterica	Cerro	PDS000038782.2	#VALUE!	Cattle	2014	Phylogeny and HDC detection
SRR3225940	FSL R9-3026	enterica	Cerro		#VALUE!	Cattle	2014	Phylogeny and HDC detection
SRR3225941	BOV1-0016	enterica	Cerro	PDS000029813.4	#VALUE!	Dairy farm environment	2013	Phylogeny and HDC detection
SRR3225942	FSL R9-3612	enterica	Cerro	PDS000038782.2	#VALUE!	Cattle	2014	Phylogeny and HDC detection
SRR3225943	FSL R9-3505	enterica	Cerro	PDS000076461.1	#VALUE!	Bovine farm environment	2014	Phylogeny and HDC detection
SRR3225944	FSL R9-2601	enterica	Cerro	PDS000038782.2	#VALUE!	Bovine farm environment	2014	Phylogeny and HDC detection
SRR3225947	FSL R8-8941	enterica	Cerro	PDS000076486.1	#VALUE!	Cattle	2011	Phylogeny and HDC detection
SRR3225948	FSL R9-1361	enterica	Cerro	PDS000076460.3	#VALUE!	Cattle	2013	Phylogeny and HDC detection
SRR3225949	FSL R9-1362	enterica	Cerro	PDS000076460.3	#VALUE!	Cattle	2013	Phylogeny and HDC detection
SRR3225951	FSL R9-1899	enterica	Cerro	PDS000076483.1	#VALUE!	Drag swab	2013	Phylogeny and HDC detection
SRR3225952	BOV1-0017	enterica	Cerro	PDS000029813.4	#VALUE!	Dairy farm environment	2013	Phylogeny and HDC detection
SRR3225954	FSL R9-1901	enterica	Cerro	PDS000076483.1	#VALUE!	Cattle	2013	Phylogeny and HDC detection
SRR3225955	FSL R9-1902	enterica	Cerro		#VALUE!	Drag swab	2013	Phylogeny and HDC detection
SRR3225956	FSL R9-1903	enterica	Cerro	PDS000076473.1	#VALUE!	Cattle	2012	Phylogeny and HDC detection
SRR3225958	FSL R9-1904	enterica	Cerro		#VALUE!	Drag swab	2012	Phylogeny and HDC detection
SRR3225959	FSL R9-1905	enterica	Cerro	PDS000076460.3	#VALUE!	Drag swab	2012	Phylogeny and HDC detection
SRR3225960	BOV1-0253	enterica	Cerro	PDS000030079.5	#VALUE!	Cattle	2013	Phylogeny and HDC detection
SRR3240213	FSIS605914	enterica	Cerro		#VALUE!	Cattle	2016	Phylogeny and HDC detection
SRR3240946	FSIS1605825	enterica	Cerro		#VALUE!	Cattle	2016	Phylogeny and HDC detection
SRR3240956	FSIS1605836	enterica	Cerro		#VALUE!	Cattle	2016	Phylogeny and HDC detection
SRR3241518	FSIS1605826	enterica	Cerro		#VALUE!	Cattle	2016	Phylogeny and HDC detection
SRR3284590	FSIS1605975	enterica	Cerro		#VALUE!	Cattle	2016	Phylogeny and HDC detection
SRR3306046	FSIS1606029	enterica	Cerro	PDS000040485.5	#VALUE!	Cattle	2016	Phylogeny and HDC detection
SRR3330893	FSIS1606123	enterica	Cerro		#VALUE!	Cattle	2016	Phylogeny and HDC detection
SRR3401743	FSIS1606282	enterica	Cerro	PDS000076486.1	#VALUE!	Cattle	2016	Phylogeny and HDC detection
SRR3402069	FSIS1606185	enterica	Cerro		#VALUE!	Cattle	2016	Phylogeny and HDC detection
SRR3402102	FSIS1606287	enterica	Cerro		#VALUE!	Cattle	2016	Phylogeny and HDC detection
SRR3402174	FSIS1606189	enterica	Cerro		#VALUE!	Cattle	2016	Phylogeny and HDC detection
SRR3489300	FSIS1606514	enterica	Cerro		#VALUE!	Cattle	2016	Phylogeny and HDC detection
SRR3489322	FSIS1606517	enterica	Cerro		#VALUE!	Cattle	2016	Phylogeny and HDC detection
SRR3572963	PNUSAS002073	enterica	Cerro	PDS000030279.2	#VALUE!	Human clinical		Phylogeny and HDC detection
SRR3666676	FSIS1606774	enterica	Cerro		#VALUE!	Cattle	2016	Phylogeny and HDC detection
SRR3710267	FSIS1606890	enterica	Cerro		#VALUE!	Cattle	2016	Phylogeny and HDC detection
SRR3726296	FSIS1606927	enterica	Cerro	PDS000038778.2	#VALUE!	Cattle	2016	Phylogeny and HDC detection
SRR3726302	FSIS1606930	enterica	Cerro	PDS000076460.3	#VALUE!	Swine	2016	Phylogeny and HDC detection
SRR3726445	FSIS1606955	enterica	Cerro		#VALUE!	Swine	2016	Phylogeny and HDC detection
SRR3933136	V-CLASP-D-43	enterica	Cerro		#VALUE!	Feces - environment	2012	Phylogeny and HDC detection
SRR3954040	FSIS1607158	enterica	Cerro		#VALUE!	Cattle	2016	Phylogeny and HDC detection
SRR3981177	FSIS1607199	enterica	Cerro		#VALUE!	Cattle	2016	Phylogeny and HDC detection
SRR3995462	FSIS1607207	enterica	Cerro	PDS000030201.1	#VALUE!	Cattle	2016	Phylogeny and HDC detection
SRR4045022	FSIS1607395	enterica	Cerro		#VALUE!	Cattle	2016	Phylogeny and HDC detection
SRR4175514	OH-1011898	enterica	Cerro		#VALUE!	Animal feed	2010	Phylogeny and HDC detection
SRR4288977	FSIS1607712	enterica	Cerro		#VALUE!	Cattle	2016	Phylogeny and HDC detection
SRR4288984	FSIS1607713	enterica	Cerro		#VALUE!	Cattle	2016	Phylogeny and HDC detection
SRR4301135	FDA785831	enterica	Cerro		#VALUE!	Fish meal	2012	Phylogeny and HDC detection
SRR4417802	FSIS1607800	enterica	Cerro	PDS000030055.1	#VALUE!	Cattle	2016	Phylogeny and HDC detection
SRR4418023	FSIS1607793	enterica	Cerro		#VALUE!	Cattle	2016	Phylogeny and HDC detection
SRR4418284	FSIS1607783	enterica	Cerro		#VALUE!	Cattle	2016	Phylogeny and HDC detection
SRR4434320	FSIS1607867	enterica	Cerro		#VALUE!	Cattle	2016	Phylogeny and HDC detection
SRR4842304	FSIS1609113	enterica	Cerro	PDS000030079.5	#VALUE!	Cattle	2016	Phylogeny and HDC detection
SRR4947528	FSIS1608117	enterica	Cerro	PDS000028024.4	#VALUE!	Cattle	2016	Phylogeny and HDC detection
SRR5053563		enterica	Cerro		#VALUE!	Human clinical		Phylogeny and HDC detection
SRR5055241		enterica	Cerro		#VALUE!	Human clinical		Phylogeny and HDC detection
SRR5075653	FSIS1608679	enterica	Cerro		#VALUE!	Comminuted beef	2016	Phylogeny and HDC detection
SRR5081314	PNUSAS004339	enterica	Cerro	PDS000027482.5	#VALUE!	Human clinical		Phylogeny and HDC detection
SRR5093740	FSIS1609105	enterica	Cerro	PDS000030814.1	#VALUE!	Cattle	2016	Phylogeny and HDC detection
SRR5110097	FSIS1608898	enterica	Cerro		#VALUE!	Cattle	2016	Phylogeny and HDC detection
SRR5120946	FSIS1609114	enterica	Cerro		#VALUE!	Cattle	2016	Phylogeny and HDC detection
SRR5121469	FSIS1608885	enterica	Cerro		#VALUE!	Cattle	2016	Phylogeny and HDC detection
SRR5139822	FSIS1609408	enterica	Cerro	PDS000029813.4	#VALUE!	Cattle	2016	Phylogeny and HDC detection
SRR5140004	FSIS1609407	enterica	Cerro		#VALUE!	Cattle	2016	Phylogeny and HDC detection
SRR5152308	FSIS1609223	enterica	Cerro		#VALUE!	Cattle	2016	Phylogeny and HDC detection
SRR5175868	ADRDL-797	enterica	Cerro		#VALUE!	Drag swab	2011	Phylogeny and HDC detection
SRR5196059	FSIS1609564	enterica	Cerro		#VALUE!	Cattle	2016	Phylogeny and HDC detection
SRR5203873	FSIS1709854	enterica	Cerro	PDS000076461.1	#VALUE!	Cattle	2016	Phylogeny and HDC detection
SRR5221859	FSIS1710102	enterica	Cerro		#VALUE!	Raw beef	2016	Phylogeny and HDC detection
SRR5271489	FSIS1710240	enterica	Cerro	PDS000030660.1	#VALUE!	Cattle	2017	Phylogeny and HDC detection
SRR5346360	FSIS1710843	enterica	Cerro		#VALUE!	Cattle	2017	Phylogeny and HDC detection
SRR5346367	FSIS1710842	enterica	Cerro		#VALUE!	Cattle	2017	Phylogeny and HDC detection
SRR5346416	FSIS1710859	enterica	Cerro	PDS000032067.1	#VALUE!	Cattle	2017	Phylogeny and HDC detection
SRR5441607	FSIS1710207	enterica	Cerro		#VALUE!	Cattle	2017	Phylogeny and HDC detection
SRR5441610	FSIS1710209	enterica	Cerro		#VALUE!	Cattle	2017	Phylogeny and HDC detection
SRR5441611	FSIS1710211	enterica	Cerro	PDS000029440.1	#VALUE!	Cattle	2017	Phylogeny and HDC detection
SRR5480976	FSIS1700429	enterica	Cerro		#VALUE!	Cattle	2017	Phylogeny and HDC detection
SRR5480983	FSIS1700432	enterica	Cerro		#VALUE!	Cattle	2017	Phylogeny and HDC detection
SRR5499035	FSIS1700439	enterica	Cerro		#VALUE!	Cattle	2017	Phylogeny and HDC detection
SRR5514378	FSIS1700577	enterica	Cerro		#VALUE!	Cattle	2017	Phylogeny and HDC detection
SRR5514421	FSIS1700765	enterica	Cerro		#VALUE!	Cattle	2017	Phylogeny and HDC detection
SRR5584091	FSIS1700613	enterica	Cerro	PDS000030836.20	#VALUE!	Raw beef	2017	Phylogeny and HDC detection
SRR5605951	PNUSAS011920	enterica	Cerro		#VALUE!	Human clinical	2016	Phylogeny and HDC detection
SRR5620286	FSIS1700578	enterica	Cerro	PDS000030560.8	#VALUE!	Cattle	2017	Phylogeny and HDC detection
SRR5632072	346586	enterica	Cerro	PDS000042850.1	#VALUE!	Human clinical	2017	Phylogeny and HDC detection
SRR5643215	FSIS1701089	enterica	Cerro		#VALUE!	Cattle	2017	Phylogeny and HDC detection
SRR5646782	FSIS1700927	enterica	Cerro		#VALUE!	Cattle	2017	Phylogeny and HDC detection
SRR5647058	FSIS1701072	enterica	Cerro		#VALUE!	Cattle	2017	Phylogeny and HDC detection
SRR5683423	FSIS1701811	enterica	Cerro		#VALUE!	Raw beef	2017	Phylogeny and HDC detection
SRR5683903	FSIS1701283	enterica	Cerro		#VALUE!	Cattle	2017	Phylogeny and HDC detection
SRR5712117	E2016008487	enterica	Cerro		#VALUE!	Environmental	2016	Phylogeny and HDC detection
SRR5801121	FSIS1701904	enterica	Cerro	PDS000030151.1	#VALUE!	Cattle	2017	Phylogeny and HDC detection
SRR5805403	OH-17-2547	enterica	Cerro		#VALUE!	Cattle	2017	Phylogeny and HDC detection
SRR5805411	OH-17-1314	enterica	Cerro	PDS000042916.1	#VALUE!	Cattle	2017	Phylogeny and HDC detection
SRR5805414	ADRDL-15-3528	enterica	Cerro		#VALUE!	Cattle	2015	Phylogeny and HDC detection
SRR5808871	FSIS1701895	enterica	Cerro		#VALUE!	Cattle	2017	Phylogeny and HDC detection
SRR5816116	FSIS1702226	enterica	Cerro		#VALUE!	Cattle	2017	Phylogeny and HDC detection
SRR5825473	FSIS1702574	enterica	Cerro		#VALUE!	Cattle	2017	Phylogeny and HDC detection
SRR5955196	FSIS1703568	enterica	Cerro		#VALUE!	Cattle	2017	Phylogeny and HDC detection
SRR6014158	PNUSAS020977	enterica	Cerro	PDS000064661.2	#VALUE!	Human clinical		Phylogeny and HDC detection
SRR6159405	FSIS11704762	enterica	Cerro		#VALUE!	Cattle	2017	Phylogeny and HDC detection
SRR6260863	OH-17-21295	enterica	Cerro	PDS000039277.1	#VALUE!	Cattle	2017	Phylogeny and HDC detection
SRR6278417	OH-17-21719	enterica	Cerro	PDS000030317.1	#VALUE!	Cattle	2017	Phylogeny and HDC detection
SRR6278426	OH-17-19808	enterica	Cerro	PDS000029860.6	#VALUE!	Cattle	2017	Phylogeny and HDC detection
SRR6278427	OH-17-18709	enterica	Cerro	PDS000028239.2	#VALUE!	Cattle	2017	Phylogeny and HDC detection
SRR6309775	ADRDL-1555	enterica	Cerro	PDS000076460.3	#VALUE!	Cattle	2017	Phylogeny and HDC detection
SRR6310052	OH-17-6632	enterica	Cerro	PDS000029097.2	#VALUE!	Cattle	2017	Phylogeny and HDC detection
SRR6321909	OH-17-5830	enterica	Cerro	PDS000028224.1	#VALUE!	Cattle	2017	Phylogeny and HDC detection
SRR6321958	OH-17-3175	enterica	Cerro	PDS000076460.3	#VALUE!	Cattle	2017	Phylogeny and HDC detection
SRR6335612	FSIS11705523	enterica	Cerro		#VALUE!	Cattle	2017	Phylogeny and HDC detection
SRR6336373	FSIS11705660	enterica	Cerro		#VALUE!	Cattle	2017	Phylogeny and HDC detection
SRR6337396	OH--17-9766	enterica	Cerro		#VALUE!	Cattle	2017	Phylogeny and HDC detection
SRR6337535	FSIS11705328	enterica	Cerro		#VALUE!	Cattle	2017	Phylogeny and HDC detection
SRR6337585	FSIS11705076	enterica	Cerro		#VALUE!	Cattle	2017	Phylogeny and HDC detection
SRR6337594	OH-17-10164	enterica	Cerro		#VALUE!	Cattle	2017	Phylogeny and HDC detection
SRR6367198	OH-17-14028	enterica	Cerro	PDS000043119.1	#VALUE!	Cattle	2017	Phylogeny and HDC detection
SRR6374038	SAL-17-VL-LA-KY-0010	enterica	Cerro		#VALUE!	Cattle	2017	Phylogeny and HDC detection
SRR6374054	FSIS11705346	enterica	Cerro	PDS000042177.1	#VALUE!	Cattle	2017	Phylogeny and HDC detection
SRR6380498	FSIS11706152	enterica	Cerro		#VALUE!	Cattle	2017	Phylogeny and HDC detection
SRR6380499	FSIS11706275	enterica	Cerro	PDS000040475.14	#VALUE!	Cattle	2017	Phylogeny and HDC detection
SRR6380516	FSIS11706135	enterica	Cerro		#VALUE!	Cattle	2017	Phylogeny and HDC detection
SRR6440555	FSIS11706676	enterica	Cerro		#VALUE!	Comminuted beef	2017	Phylogeny and HDC detection
SRR6490568	OH-17-23738	enterica	Cerro		#VALUE!	Cattle	2017	Phylogeny and HDC detection
SRR6493451	FSIS11706294	enterica	Cerro		#VALUE!	Cattle	2017	Phylogeny and HDC detection
SRR6504962	FSIS11807112	enterica	Cerro		#VALUE!	Cattle	2017	Phylogeny and HDC detection
SRR6681097	FSIS11807374	enterica	Cerro	PDS000031415.5	#VALUE!	Cattle	2018	Phylogeny and HDC detection
SRR6682103	PNUSAS032516	enterica	Cerro	PDS000030781.8	#VALUE!	Human clinical	2018	Phylogeny and HDC detection
SRR6819588	FSIS11808058	enterica	Cerro	PDS000061110.1	#VALUE!	Cattle	2018	Phylogeny and HDC detection
SRR7049976	FSIS11807547	enterica	Cerro		#VALUE!	Cattle	2018	Phylogeny and HDC detection
SRR7051511	FSIS11808929	enterica	Cerro		#VALUE!	Cattle	2018	Phylogeny and HDC detection
SRR7228876	FSIS11809394	enterica	Cerro		#VALUE!	Cattle	2018	Phylogeny and HDC detection
SRR7275143	546068	enterica	Cerro		#VALUE!	Human clinical	2018	Phylogeny and HDC detection
SRR7292692	450321	enterica	Cerro	PDS000023252.2	#VALUE!	Human clinical	2017	Phylogeny and HDC detection
SRR7408380	493374	enterica	Cerro		#VALUE!	Human clinical	2018	Phylogeny and HDC detection
SRR7439328	FSIS11807607	enterica	Cerro		#VALUE!	Cattle	2018	Phylogeny and HDC detection
SRR7439336	FSIS11810664	enterica	Cerro		#VALUE!	Cattle	2018	Phylogeny and HDC detection
SRR7439338	FSIS11808809	enterica	Cerro		#VALUE!	Cattle	2018	Phylogeny and HDC detection
SRR7647863	SAL-18-VL-lA-KY-0006	enterica	Cerro	PDS000040486.1	#VALUE!	Cattle	2018	Phylogeny and HDC detection
SRR7879492	57026	enterica	Cerro		#VALUE!	Human clinical	2018	Phylogeny and HDC detection
SRR8099011	SAL-18-VL-LA-ND-0013	enterica	Cerro		#VALUE!	Cattle	2018	Phylogeny and HDC detection
SRR8216400	ADRDL-236	enterica	Cerro		#VALUE!	Cattle	2012	Phylogeny and HDC detection
SRR8216402	ADRDL-238	enterica	Cerro	PDS000040475.14	#VALUE!	Cattle	2013	Phylogeny and HDC detection
SRR8216407	ADRDL-240	enterica	Cerro		#VALUE!	Cattle	2012	Phylogeny and HDC detection
SRR8216409	ADRDL-232	enterica	Cerro	PDS000076460.3	#VALUE!	Cattle	2011	Phylogeny and HDC detection
SRR8216411	ADRDL-267	enterica	Cerro	PDS000030279.2	#VALUE!	Cattle	2012	Phylogeny and HDC detection
SRR8216416	ADRDL-241	enterica	Cerro		#VALUE!	Cattle	2013	Phylogeny and HDC detection
SRR8216421	ADRDL-234	enterica	Cerro	PDS000076460.3	#VALUE!	Cattle	2008	Phylogeny and HDC detection
SRR8216424	ADRDL-231	enterica	Cerro		#VALUE!	Cattle	2012	Phylogeny and HDC detection
SRR8216450	ADRDL-230	enterica	Cerro	PDS000040475.14	#VALUE!	Cattle	2011	Phylogeny and HDC detection
SRR8280232	OH-18-18060	enterica	Cerro	PDS000039263.1	#VALUE!	Cattle	2018	Phylogeny and HDC detection
SRR8280241	OH-18-17930	enterica	Cerro		#VALUE!	Cattle	2018	Phylogeny and HDC detection
SRR8397931	FSIS11816932	enterica	Cerro	PDS000028693.12	#VALUE!	Comminuted beef	2018	Phylogeny and HDC detection
SRR8428673	OH-16-7003	enterica	Cerro	PDS000040227.2	#VALUE!	Cattle	2016	Phylogeny and HDC detection
SRR8436134	FSIS11917056	enterica	Cerro	PDS000030058.65	#VALUE!	Swine	2018	Phylogeny and HDC detection
SRR8544256	AG19-0091	enterica	Cerro	PDS000040476.2	#VALUE!	Cattle	2016	Phylogeny and HDC detection
SRR8593438	FSIS11917546	enterica	Cerro		#VALUE!	Cattle	2019	Phylogeny and HDC detection
SRR8606522	FSIS11917760	enterica	Cerro	PDS000043304.3	#VALUE!	Cattle	2019	Phylogeny and HDC detection
SRR8723082	FSIS11918323	enterica	Cerro		#VALUE!	Cattle	2019	Phylogeny and HDC detection
SRR8723096	FSIS11918018	enterica	Cerro		#VALUE!	Cattle	2019	Phylogeny and HDC detection
SRR8723115	FSIS11918322	enterica	Cerro		#VALUE!	Cattle	2019	Phylogeny and HDC detection
SRR8761903	AG19-0123	enterica	Cerro	PDS000044133.1	#VALUE!	Cattle	2014	Phylogeny and HDC detection
SRR8767164	FSIS11919171	enterica	Cerro	PDS000040482.4	#VALUE!	Cattle	2019	Phylogeny and HDC detection
SRR8767180	AG19-0124	enterica	Cerro		#VALUE!	Cattle	2014	Phylogeny and HDC detection
SRR8767318	FSIS11919175	enterica	Cerro	PDS000044130.1	#VALUE!	Cattle	2019	Phylogeny and HDC detection
SRR8782362	AG19-0044	enterica	Cerro		#VALUE!	Cattle	2014	Phylogeny and HDC detection
SRR8782364	AG19-0064	enterica	Cerro	PDS000044131.3	#VALUE!	Cattle	2016	Phylogeny and HDC detection
SRR8832643	FSIS11919443	enterica	Cerro	PDS000030747.5	#VALUE!	Cattle	2019	Phylogeny and HDC detection
SRR9029415	AG19-0114	enterica	Cerro		#VALUE!	Cattle	2016	Phylogeny and HDC detection
SRR9029418	AG19-0128	enterica	Cerro		#VALUE!	Cattle	2014	Phylogeny and HDC detection
SRR9211775	FSIS11918305	enterica	Cerro		#VALUE!	Cattle	2019	Phylogeny and HDC detection
SRR9295953	FSIS11921852	enterica	Cerro	PDS000030434.4	#VALUE!	Cattle	2019	Phylogeny and HDC detection
SRR9694208	SAL-18-VL-LA-ND-0022	enterica	Cerro		#VALUE!	Cattle	2018	Phylogeny and HDC detection
SRR9827627	FSIS11922999	enterica	Cerro	PDS000048407.2	#VALUE!	Raw beef	2019	Phylogeny and HDC detection
SRR9829629	FSIS11922960	enterica	Cerro	PDS000040900.2	#VALUE!	Comminuted beef	2019	Phylogeny and HDC detection
SRR1067657	NY_02022199	enterica	Cerro	PDS000027296.1	#VALUE!	Poultry drag swab	2004	Phylogeny and HDC detection
SRR1139509	FNW19F33	enterica	Cerro	PDS000031810.1	#VALUE!	Cucumber	2010	Phylogeny and HDC detection
SRR1258593	FSW0013	enterica	Cerro		#VALUE!	Chili powder	2013	Phylogeny and HDC detection
SRR1515030	OSF018682	enterica	Cerro		#VALUE!	Avian	2007	Phylogeny and HDC detection
SRR1646002	H133140592	enterica	Cerro	PDS000023191.2	#VALUE!	Human clinical	2013	Phylogeny and HDC detection
SRR1646255	H132820455	enterica	Cerro		#VALUE!	Human clinical	2013	Phylogeny and HDC detection
SRR1707975	VA-WGS-00363	enterica	Cerro	PDS000052458.1	#VALUE!	Seagull	2012	Phylogeny and HDC detection
SRR1968517	23517	enterica	Cerro		#VALUE!	Human clinical	2014	Phylogeny and HDC detection
SRR2143454	CVM-N14793	enterica	Cerro		#VALUE!	Ground beef	2015	Phylogeny and HDC detection
SRR2175331	ADRDL-14-15759	enterica	Cerro	PDS000028748.2	#VALUE!	Bovine intestine	2014	Phylogeny and HDC detection
SRR2226895	FSIS1500644	enterica	Cerro	PDS000030158.1	#VALUE!	Cattle	2015	Phylogeny and HDC detection
SRR2407670	CVM N53838	enterica	Cerro	PDS000045206.3	#VALUE!	Pork chop	2014	Phylogeny and HDC detection
SRR2585570	FDA206173	enterica	Cerro	PDS000012008.6	#VALUE!	Fish dumpling	2002	Phylogeny and HDC detection
SRR3225875	BOV1-0062	enterica	Cerro	PDS000029813.4	#VALUE!	Dairy farm environment	2013	Phylogeny and HDC detection
SRR3225886	BOV1-0120	enterica	Cerro	PDS000029813.4	#VALUE!	Cattle	2013	Phylogeny and HDC detection
SRR3225900	FSL R8-3195	enterica	Cerro	PDS000076486.1	#VALUE!	Cattle	2009	Phylogeny and HDC detection
SRR3225922	FSL R8-9087	enterica	Cerro	PDS000076473.1	#VALUE!	Cattle	2011	Phylogeny and HDC detection
SRR3225929	FSL R9-0520	enterica	Cerro	PDS000076461.1	#VALUE!	Cattle	2012	Phylogeny and HDC detection
SRR3225945	FSL A5-0218	enterica	Cerro	PDS000076483.1	#VALUE!	Raw cow milk	2013	Phylogeny and HDC detection
SRR4050190	FSIS1607403	enterica	Cerro	PDS000031409.2	#VALUE!	Cattle	2016	Phylogeny and HDC detection
SRR4113422	PNUSAS002427	enterica	Cerro		#VALUE!	Human clinical	2016	Phylogeny and HDC detection
SRR4414133	PNUSAS004316	enterica	Cerro		#VALUE!	Human clinical	2014	Phylogeny and HDC detection
SRR4418288	FSIS1607785	enterica	Cerro	PDS000030057.1	#VALUE!	Cattle	2016	Phylogeny and HDC detection
SRR5139860	FSIS1609410	enterica	Cerro	PDS000040483.1	#VALUE!	Cattle	2016	Phylogeny and HDC detection
SRR5642173	PNUSAS014481	enterica	Cerro	PDS000026979.13	#VALUE!	Human clinical	2016	Phylogeny and HDC detection
SRR5683896	FSIS1701358	enterica	Cerro	PDS000050981.1	#VALUE!	Comminuted beef	2017	Phylogeny and HDC detection
SRR5804896	FDA648809-3	enterica	Cerro		#VALUE!	Animal feed	2010	Phylogeny and HDC detection
SRR5815867	FSIS1702211	enterica	Cerro	PDS000032850.2	#VALUE!	Cattle	2017	Phylogeny and HDC detection
SRR5819525	FSIS1702346	enterica	Cerro	PDS000051244.1	#VALUE!	Cattle	2017	Phylogeny and HDC detection
SRR5956522	FSIS1703554	enterica	Cerro	PDS000028673.1	#VALUE!	Cattle	2017	Phylogeny and HDC detection
SRR6178999	B1713414	enterica	Cerro	PDS000028400.1	#VALUE!	Cattle	2017	Phylogeny and HDC detection
SRR6764211	FSIS11807275	enterica	Cerro	PDS000027785.1	#VALUE!	Cattle	2018	Phylogeny and HDC detection
SRR6765288	FSIS11807707	enterica	Cerro	PDS000030792.1	#VALUE!	Swine	2018	Phylogeny and HDC detection
SRR7228884	FSIS11809857	enterica	Cerro	PDS000053467.1	#VALUE!	Cattle	2018	Phylogeny and HDC detection
SRR7299104	203970	enterica	Cerro		#VALUE!	Human clinical	2016	Phylogeny and HDC detection
SRR7342891	FDA1815	enterica	Cerro	PDS000030770.9	#VALUE!	Animal feed	2012	Phylogeny and HDC detection
SRR7351452	143564	enterica	Cerro		#VALUE!	Human clinical	2015	Phylogeny and HDC detection
SRR7497070	FDA113199-1	enterica	Cerro	PDS000026983.1	#VALUE!	Steamed bone meal	2001	Phylogeny and HDC detection
SRR7501336	266991	enterica	Cerro		#VALUE!	Environmental	2016	Phylogeny and HDC detection
SRR7850660	595627	enterica	Cerro		#VALUE!	Human clinical	2018	Phylogeny and HDC detection
SRR7998227	610778	enterica	Cerro	PDS000037550.1	#VALUE!	Human clinical	2018	Phylogeny and HDC detection
SRR8216401	ADRDL-237	enterica	Cerro	PDS000038782.2	#VALUE!	Cattle	2013	Phylogeny and HDC detection
SRR8263136	FSIS11816110	enterica	Cerro	PDS000044128.5	#VALUE!	Cattle	2018	Phylogeny and HDC detection
SRR8526021	439512	enterica	Cerro		#VALUE!	Human clinical	2017	Phylogeny and HDC detection
SRR8752180	FSIS11918527	enterica	Cerro	PDS000044284.1	#VALUE!	Cattle	2019	Phylogeny and HDC detection
SRR9875389	779247	enterica	Cerro	PDS000051610.1	#VALUE!	Human clinical	2019	Phylogeny and HDC detection
GCA_000487275.1	818	enterica	Cerro	PDS000030725.2	#VALUE!	fecal (Bos taurus)	2000-09-15	BEAST
GCA_000505165.1	CFSAN001590	enterica	Cerro	PDS000030725.2	United States	feces dairy cow (Bos taurus)	2005-03-14	BEAST
GCA_000505185.1	CFSAN001669	enterica	Cerro	PDS000030725.2	United States	feces dairy cow (Bos taurus)	2004-10-27	BEAST
GCA_000505205.1	CFSAN001671	enterica	Cerro	PDS000030725.2	United States	feces dairy cow (Bos taurus)	2005-06-06	BEAST
GCA_000505225.1	CFSAN001673	enterica	Cerro	PDS000030725.2	United States	feces dairy cow (Bos taurus)	2005-09-27	BEAST
GCA_000505245.1	CFSAN001679	enterica	Cerro	PDS000030725.2	United States	feces dairy cow (Bos taurus)	2007-04-30	BEAST
GCA_000505265.1	CFSAN001680	enterica	Cerro	PDS000030725.2	United States	feces dairy cow (Bos taurus)	2007-08-06	BEAST
GCA_000505285.1	CFSAN001681	enterica	Cerro		United States	feces dairy cow (Bos taurus)	2008-12-08	BEAST
GCA_000505365.2	CFSAN001588	enterica	Cerro	PDS000030725.2	United States	feces dairy cow (Bos taurus)	2004-09-13	BEAST
GCA_000505405.1	CFSAN001670	enterica	Cerro	PDS000030725.2	United States	feces dairy cow (Bos taurus)	2005-03-14	BEAST
GCA_000505425.1	CFSAN001674	enterica	Cerro	PDS000030725.2	United States	feces dairy cow (Bos taurus)	2005-09-27	BEAST
GCA_002105875.1	NY_FSL S10-732	enterica	Cerro		United States	produce field drag swab	2010-07-06	BEAST
GCA_002106035.1	NY_FSL S10-545	enterica	Cerro		United States	produce field drag swab	2010-06-08	BEAST
GCA_002106055.1	NY_FSL P3-592	enterica	Cerro		United States	soil	2010-05-23	BEAST
GCA_002106315.1	NY_FSL P3-1550	enterica	Cerro		United States	grazing pasture drag swab	2010-10-24	BEAST
GCA_002106765.1	NY_FSL S10-1742	enterica	Cerro		United States	soil	2012-07-03	BEAST
GCA_005499405.1	FSIS11919181	enterica	Cerro	PDS000044125.2	United States	animal-cattle-dairy cow	2019	BEAST
GCA_005824275.1	AG18-0129	enterica	Cerro	PDS000046113.1	United States	feces (Bos taurus)	2014	BEAST
GCA_005915485.1	FSIS11921150	enterica	Cerro	PDS000043304.3	United States	animal-cattle-dairy cow	2019	BEAST
GCA_006259855.1	FSIS11807272	enterica	Cerro	PDS000028748.4	United States	animal-cattle-dairy cow	2018	BEAST
GCA_006519895.1	ADRDL-2342	enterica	Cerro		United States	feces (Bos taurus)	2013-12-13	BEAST
GCA_006523075.1	OH-15-24377	enterica	Cerro	PDS000039277.4	United States	feces (Bos taurus)	2015	BEAST
GCA_006524055.1	ADRDL-2347	enterica	Cerro	PDS000040479.2	United States	feces (Bos taurus)	2014-06-27	BEAST
GCA_006524295.1	ADRDL-2349	enterica	Cerro		United States	feces (Bos taurus)	2014-04-07	BEAST
GCA_006524335.1	ADRDL-2355	enterica	Cerro	PDS000040481.1	United States	feces (Bos taurus)	2015-05-07	BEAST
GCA_006524395.1	ADRDL-2319	enterica	Cerro		United States	feces (Bos taurus)	2011-11-22	BEAST
GCA_006524515.1	ADRDL-2312	enterica	Cerro	PDS000076460.18	United States	feces (Bos taurus)	2010-06-08	BEAST
GCA_006526235.1	AG19-0040	enterica	Cerro	PDS000029097.2	United States	pooled tissue (Bos taurus)	2014	BEAST
GCA_006528535.1	AG19-0128	enterica	Cerro		United States	feces (Bos taurus)	2014	BEAST
GCA_006651045.1	NY-FSL-R8-2685	enterica	Cerro	PDS000076460.18	United States	feces (Bos taurus)	2008-10-02	BEAST
GCA_006730245.1	FSIS11812442	enterica	Cerro	PDS000030560.11	United States	animal-cattle-dairy cow	2018	BEAST
GCA_007198995.1	OH-17-2272	enterica	Cerro	PDS000029097.2	United States	feces bovine	2017	BEAST
GCA_007747355.1	NY-FSL-R8-2026	enterica	Cerro	PDS000076460.18	United States	drag swab	2008-09-03	BEAST
GCA_008395135.1	FSIS11924338	enterica	Cerro	PDS000030747.5	United States	animal-cattle-dairy cow	2019	BEAST
GCA_008430205.1	FSIS1710083	enterica	Cerro	PDS000048437.3	United States	animal-cattle-dairy cow	2017	BEAST
GCA_008431405.1	FSIS1609410	enterica	Cerro	PDS000040483.1	United States	animal-cattle-dairy cow	2016	BEAST
GCA_008443745.1	FSIS11809394	enterica	Cerro		United States	animal-cattle-dairy cow	2018	BEAST
GCA_008480025.1	FSIS1606955	enterica	Cerro		United States	animal-swine-sow	2016	BEAST
GCA_008480045.1	FSIS1606973	enterica	Cerro		United States	animal-cattle-dairy cow	2016	BEAST
GCA_008480285.1	FSIS1607173	enterica	Cerro		United States	animal-cattle-dairy cow	2016	BEAST
GCA_008485765.1	FSIS1710211	enterica	Cerro	PDS000029440.1	United States	animal-cattle-dairy cow	2017	BEAST
GCA_008494705.1	FSIS11809858	enterica	Cerro	PDS000037576.2	United States	animal-cattle-dairy cow	2018	BEAST
GCA_008714615.1	FSIS11923789	enterica	Cerro	PDS000048437.3	United States	animal-cattle-dairy cow	2019	BEAST
GCA_010125145.1	FSIS1702346	enterica	Cerro	PDS000051244.1	United States	animal-cattle-dairy cow	2017	BEAST
GCA_010415165.1	FSIS11705523	enterica	Cerro		United States	animal-cattle-dairy cow	2017	BEAST
GCA_010456545.1	NY-FSL-R8-2903	enterica	Cerro	PDS000076460.18	United States	feces (Bos taurus)	2008-11-12	BEAST
GCA_010660485.1	VA_WGS-00138	enterica	Cerro	PDS000030279.2	United States	Bos taurus	2006-05-19	BEAST
GCA_010752275.1	FSIS1709854	enterica	Cerro	PDS000076461.1	United States	animal-cattle-dairy cow	2016	BEAST
GCA_010774955.1	OH-17-10164	enterica	Cerro	PDS000107542.1	United States	lung (Bos taurus)	2017	BEAST
GCA_011106675.1	FSIS1607199	enterica	Cerro		United States	animal-cattle-dairy cow	2016	BEAST
GCA_011109635.1	OSF056562	enterica	Cerro	PDS000029980.1	United States	boneless beef	2014	BEAST
GCA_011239335.1	CFSAN094785	enterica	Cerro	PDS000056463.1	United States	water	2018-05	BEAST
GCA_011399835.1	FSIS11807689	enterica	Cerro		United States	animal-cattle-dairy cow	2018	BEAST
GCA_012923545.1	FSIS12029962	enterica	Cerro		United States	Animal-Calf-Bob Veal	2020	BEAST
GCA_015254515.1	SAL-20-VL-NY-UP-NBC-0019	enterica	Cerro		United States	Feces (Bos taurus)	2020-05-12	BEAST
GCA_015938545.1		enterica	Cerro		United States	Animal clinical, bovine, drag swab	2012	BEAST
GCA_018730165.1	FSIS12140101	enterica	Cerro	PDS000091072.1	United States	Animal-Cattle-Dairy Cow (cecal)	2021	BEAST
GCA_001043095.1	87	enterica	Cerro	PDS000030770.17	Japan	commercial egg-producing farm	1994-12	BEAST
GCA_003118055.1	155	enterica	Cerro		United States	feces	2010	BEAST
GCA_003871255.1	OSF027470	enterica	Cerro	PDS000030825.2	United States	beef	2007-04-26	BEAST
GCA_004226765.1	FDA113199-1	enterica	Cerro	PDS000026983.1	United States	steamed bone meal	2001-01-10	BEAST
GCA_005435395.1	OSF027114	enterica	Cerro	PDS000031450.1	United States	beef	2007-02-02	BEAST
GCA_005459405.1	OSF087679	enterica	Cerro	PDS000038559.1	United States	pet food ingredient	2017	BEAST
GCA_005903565.1	CDPHFDLB-F10M00620-44-1A	enterica	Cerro	PDS000031415.6	United States	alfalfa seed	2010-10-26	BEAST
GCA_005942545.1	OSF027518	enterica	Cerro	PDS000031409.2	United States	beef	2007-04-26	BEAST
GCA_006082715.1	OSF005693	enterica	Cerro	PDS000030079.10	United States	bovine carcass	2007-10-16	BEAST
GCA_006086215.1	OSF027115	enterica	Cerro	PDS000031450.1	United States	beef	2007-02-02	BEAST
GCA_006138855.1	PNUSAS021092	enterica	Cerro	PDS000026985.9	United States		2004	BEAST
GCA_006170385.1	PNUSAS022390	enterica	Cerro		United States	lung	2003	BEAST
GCA_006255675.1	OSF073596	enterica	Cerro	PDS000029804.5	United States	environmental swab	2016	BEAST
GCA_006523795.1	ADRDL-2310	enterica	Cerro	PDS000030634.4	United States	feces chicken	2010-04-27	BEAST
GCA_006856355.1	OSF027113	enterica	Cerro	PDS000031450.1	United States	beef	2007-02-02	BEAST
GCA_006975645.1	428203	enterica	Cerro	PDS000026979.22	United Kingdom	human	2017-09	BEAST
GCA_007189915.1	NY-N19959	enterica	Cerro		United States	chicken breast	2009	BEAST
GCA_007499485.1	FDA751815	enterica	Cerro	PDS000030770.17	United States	animal feed feather meal	2012-05-25	BEAST
GCA_007550495.1	FDA231211-1	enterica	Cerro	PDS000026985.9	United States		2003-07-07	BEAST
GCA_007754355.1	FDA206173	enterica	Cerro	PDS000012008.6	Taiwan	fish dumpling	2002-12-04	BEAST
GCA_007764055.1	FDA234044-2	enterica	Cerro	PDS000009542.6	Mexico	linaza plus flax seed	2003-05-30	BEAST
GCA_008226875.1	FSIS11923274	enterica	Cerro	PDS000030836.35	United States	animal-cattle-steer	2019	BEAST
GCA_008481465.1	PNUSAS004251	enterica	Cerro	PDS000030079.10	United States	stool	2016-08	BEAST
GCA_008682885.1	ME2L-19-341	enterica	Cerro	PDS000051007.4	United States	Bovine hide	2016	BEAST
GCA_008683115.1	ME2L-19-329	enterica	Cerro	PDS000051007.4	United States	Bovine hide	2016	BEAST
GCA_008684855.1	ME2L-19-241	enterica	Cerro	PDS000051007.4	United States	Bovine lymph node	2016	BEAST
GCA_008915425.1	FDA146592-2	enterica	Cerro	PDS000030814.3	United States	meat bone meal	2002-01-16	BEAST
GCA_009853255.1	CRJJGF_00041	enterica	Cerro		United States	Cattle swab	2003	BEAST
GCA_010384105.1	ADRDL-1292	enterica	Cerro	PDS000030634.4	United States	feces (Felis catus)	1999-05-05	BEAST
GCA_010564265.1	FSF0073	enterica	Cerro		United States	raw cashew piece	2010-11-11	BEAST
GCA_010681585.1	FDA166407	enterica	Cerro		United States	poultry meal	2002-08-06	BEAST
GCA_010697385.1	FDA651751 6-4	enterica	Cerro	PDS000031810.1	Mexico	cucumber	2010-10-12	BEAST
GCA_010751295.1	FDA407739	enterica	Cerro		United States	pet treat beef pizzle chew for dog	1909-06-30	BEAST
GCA_010789215.1	FSIS1607403	enterica	Cerro	PDS000031409.2	United States	animal-cattle-steer	2016	BEAST
GCA_010971835.1	FDA190835-26	enterica	Cerro	PDS000031415.6	United States	meat bone meal	2002-08-20	BEAST
GCA_011079785.1	OSF018445	enterica	Cerro	PDS000030814.3	United States	bovine feed corn mix	2007-01-09	BEAST
GCA_011674155.1	PNUSAS136255	enterica	Cerro		United States	intestine bovine	2019-11-05	BEAST
GCA_016096015.1	2773	enterica	Cerro	PDS000026985.9	Canada	Egg Liq frozen albumin	1984-05-01	BEAST
GCA_016562345.1	FDA267723	enterica	Cerro	PDS000031415.6	United States	animal feed	2004-09-23	BEAST
GCA_016562425.1	FDA274152	enterica	Cerro	PDS000030672.2	Mexico	slaughtered mammal by product rawhide scrap	2004-03-11	BEAST
GCA_017223275.1	FSIS12137109	enterica	Cerro	PDS000045206.5	United States	Animal-Cattle-Dairy Cow (cecal)	2020	BEAST
GCA_017223315.1	FSIS12137112	enterica	Cerro	PDS000029804.5	United States	Animal-Calf-Bob Veal (cecal)	2020	BEAST
GCA_006524415.1	ADRDL-2337	enterica	Cerro		United States	feces (Bos taurus)	2013-03-29	BEAST
