# Supplementary material for: Salmonella enterica serovar Cerro displays a phylogenetic structure and genomic features consistent with virulence attenuation and adaptation to cattle
Source: Front Microbiol. 2022 Nov 30;13:1005215. doi: 10.3389/fmicb.2022.1005215 (PMC9748477; doi:10.3389/fmicb.2022.1005215)
Supplement: Supplementary file 5 [file Data_Sheet_2.XLSX]

## Sheet: Supplemental File 2
Gene	Non-unique Gene name	Annotation	No. isolates	No. sequences	Avg sequences per isolate	Genome Fragmenta	Order within Fragmentb	Accessory Fragmentc	Accessory Order with Fragmentd	Qce	Min group size nucf	Max group size nucg	Avg group size nuch	FSL-R8-2349_S17_L001_contigs_long	out_SRR10037207.fasta	out_SRR10082280.fasta	out_SRR10164712.fasta	out_SRR10165194.fasta	out_SRR10210178.fasta	out_SRR10230006.fasta	out_SRR10240816.fasta	out_SRR10298213.fasta	out_SRR10343238.fasta	out_SRR1067657.fasta	out_SRR10995709.fasta	out_SRR1139509.fasta	out_SRR1170897.fasta	out_SRR1212288.fasta	out_SRR1258593.fasta	out_SRR1363329.fasta	out_SRR1515030.fasta	out_SRR1519886.fasta	out_SRR1535708.fasta	out_SRR1646002.fasta	out_SRR1646255.fasta	out_SRR1707975.fasta	out_SRR1774057.fasta	out_SRR1968517.fasta	out_SRR1969039.fasta	out_SRR2143454.fasta	out_SRR2175331.fasta	out_SRR2188126.fasta	out_SRR2226895.fasta	out_SRR2228223.fasta	out_SRR2239756.fasta	out_SRR2240235.fasta	out_SRR2407670.fasta	out_SRR2585570.fasta	out_SRR2829313.fasta
group_2259		hypothetical protein	311	311	1	7	33				693	693	693	AJGAFMDA_04094	SRR10037207.fasta_02081	SRR10082280.fasta_01146	SRR10164712.fasta_00177	SRR10165194.fasta_00578	SRR10210178.fasta_00557	SRR10230006.fasta_02518	SRR10240816.fasta_00247	SRR10298213.fasta_02009	SRR10343238.fasta_00337	SRR1067657.fasta_02604	SRR10995709.fasta_00600	SRR1139509.fasta_00601	SRR1170897.fasta_00183	SRR1212288.fasta_00569	SRR1258593.fasta_04025	SRR1363329.fasta_00583	SRR1515030.fasta_00744	SRR1519886.fasta_00468	SRR1535708.fasta_00372	SRR1646002.fasta_00439	SRR1646255.fasta_00511	SRR1707975.fasta_00362	SRR1774057.fasta_00630	SRR1968517.fasta_00636	SRR1969039.fasta_00796	SRR2143454.fasta_02150	SRR2175331.fasta_01962	SRR2188126.fasta_02879	SRR2226895.fasta_01766	SRR2228223.fasta_00307	SRR2239756.fasta_00608	SRR2240235.fasta_00617	SRR2407670.fasta_00546	SRR2585570.fasta_00551	SRR2829313.fasta_00458
group_2258		hypothetical protein	311	311	1	7	32				591	591	591	AJGAFMDA_04096	SRR10037207.fasta_02083	SRR10082280.fasta_01148	SRR10164712.fasta_00179	SRR10165194.fasta_00580	SRR10210178.fasta_00559	SRR10230006.fasta_02520	SRR10240816.fasta_00249	SRR10298213.fasta_02011	SRR10343238.fasta_00339	SRR1067657.fasta_02606	SRR10995709.fasta_00602	SRR1139509.fasta_00603	SRR1170897.fasta_00185	SRR1212288.fasta_00571	SRR1258593.fasta_04027	SRR1363329.fasta_00585	SRR1515030.fasta_00746	SRR1519886.fasta_00470	SRR1535708.fasta_00374	SRR1646002.fasta_00441	SRR1646255.fasta_00513	SRR1707975.fasta_00364	SRR1774057.fasta_00632	SRR1968517.fasta_00638	SRR1969039.fasta_00798	SRR2143454.fasta_02152	SRR2175331.fasta_01964	SRR2188126.fasta_02881	SRR2226895.fasta_01768	SRR2228223.fasta_00309	SRR2239756.fasta_00610	SRR2240235.fasta_00619	SRR2407670.fasta_00548	SRR2585570.fasta_00553	SRR2829313.fasta_00460
hemE	hemE	Uroporphyrinogen decarboxylase	311	311	1	7	31				1065	1065	1065	AJGAFMDA_04098	SRR10037207.fasta_02085	SRR10082280.fasta_01150	SRR10164712.fasta_00181	SRR10165194.fasta_00582	SRR10210178.fasta_00561	SRR10230006.fasta_02522	SRR10240816.fasta_00251	SRR10298213.fasta_02013	SRR10343238.fasta_00341	SRR1067657.fasta_02608	SRR10995709.fasta_00604	SRR1139509.fasta_00605	SRR1170897.fasta_00187	SRR1212288.fasta_00573	SRR1258593.fasta_04029	SRR1363329.fasta_00587	SRR1515030.fasta_00748	SRR1519886.fasta_00472	SRR1535708.fasta_00376	SRR1646002.fasta_00443	SRR1646255.fasta_00515	SRR1707975.fasta_00366	SRR1774057.fasta_00634	SRR1968517.fasta_00640	SRR1969039.fasta_00800	SRR2143454.fasta_02154	SRR2175331.fasta_01966	SRR2188126.fasta_02883	SRR2226895.fasta_01770	SRR2228223.fasta_00311	SRR2239756.fasta_00612	SRR2240235.fasta_00621	SRR2407670.fasta_00550	SRR2585570.fasta_00555	SRR2829313.fasta_00462
thiE	thiE	Thiamine-phosphate synthase	311	311	1	7	30				636	636	636	AJGAFMDA_04102	SRR10037207.fasta_02089	SRR10082280.fasta_01154	SRR10164712.fasta_00185	SRR10165194.fasta_00586	SRR10210178.fasta_00565	SRR10230006.fasta_02526	SRR10240816.fasta_00255	SRR10298213.fasta_02017	SRR10343238.fasta_00346	SRR1067657.fasta_02612	SRR10995709.fasta_00608	SRR1139509.fasta_00609	SRR1170897.fasta_00191	SRR1212288.fasta_00577	SRR1258593.fasta_04033	SRR1363329.fasta_00591	SRR1515030.fasta_00752	SRR1519886.fasta_00476	SRR1535708.fasta_00380	SRR1646002.fasta_00447	SRR1646255.fasta_00519	SRR1707975.fasta_00370	SRR1774057.fasta_00638	SRR1968517.fasta_00644	SRR1969039.fasta_00804	SRR2143454.fasta_02158	SRR2175331.fasta_01970	SRR2188126.fasta_02887	SRR2226895.fasta_01774	SRR2228223.fasta_00315	SRR2239756.fasta_00616	SRR2240235.fasta_00625	SRR2407670.fasta_00554	SRR2585570.fasta_00559	SRR2829313.fasta_00466
zraR	zraR	Transcriptional regulatory protein ZraR	311	311	1	7	29				1194	1326	1320.48	AJGAFMDA_04091	SRR10037207.fasta_02078	SRR10082280.fasta_01143	SRR10164712.fasta_00174	SRR10165194.fasta_00575	SRR10210178.fasta_00554	SRR10230006.fasta_02515	SRR10240816.fasta_00244	SRR10298213.fasta_02006	SRR10343238.fasta_00334	SRR1067657.fasta_02601	SRR10995709.fasta_00597	SRR1139509.fasta_00598	SRR1170897.fasta_00180	SRR1212288.fasta_00566	SRR1258593.fasta_04022	SRR1363329.fasta_00580	SRR1515030.fasta_00741	SRR1519886.fasta_00465	SRR1535708.fasta_00369	SRR1646002.fasta_00436	SRR1646255.fasta_00508	SRR1707975.fasta_00359	SRR1774057.fasta_00627	SRR1968517.fasta_00633	SRR1969039.fasta_00793	SRR2143454.fasta_02147	SRR2175331.fasta_01959	SRR2188126.fasta_02876	SRR2226895.fasta_01763	SRR2228223.fasta_00304	SRR2239756.fasta_00605	SRR2240235.fasta_00614	SRR2407670.fasta_00543	SRR2585570.fasta_00548	SRR2829313.fasta_00455
secE	secE	Protein translocase subunit SecE	311	311	1	7	28				384	384	384	AJGAFMDA_04150	SRR10037207.fasta_02104	SRR10082280.fasta_01203	SRR10164712.fasta_00200	SRR10165194.fasta_04373	SRR10210178.fasta_00202	SRR10230006.fasta_02723	SRR10240816.fasta_00270	SRR10298213.fasta_02032	SRR10343238.fasta_00361	SRR1067657.fasta_01826	SRR10995709.fasta_00623	SRR1139509.fasta_00624	SRR1170897.fasta_00206	SRR1212288.fasta_00592	SRR1258593.fasta_04048	SRR1363329.fasta_00606	SRR1515030.fasta_00767	SRR1519886.fasta_03864	SRR1535708.fasta_00395	SRR1646002.fasta_00462	SRR1646255.fasta_00534	SRR1707975.fasta_00385	SRR1774057.fasta_00653	SRR1968517.fasta_00659	SRR1969039.fasta_00819	SRR2143454.fasta_00115	SRR2175331.fasta_01985	SRR2188126.fasta_02902	SRR2226895.fasta_00064	SRR2228223.fasta_00330	SRR2239756.fasta_00631	SRR2240235.fasta_00640	SRR2407670.fasta_03967	SRR2585570.fasta_00574	SRR2829313.fasta_00481
nudC	nudC	NADH pyrophosphatase	311	311	1	7	27				774	774	774	AJGAFMDA_04099	SRR10037207.fasta_02086	SRR10082280.fasta_01151	SRR10164712.fasta_00182	SRR10165194.fasta_00583	SRR10210178.fasta_00562	SRR10230006.fasta_02523	SRR10240816.fasta_00252	SRR10298213.fasta_02014	SRR10343238.fasta_00342	SRR1067657.fasta_02609	SRR10995709.fasta_00605	SRR1139509.fasta_00606	SRR1170897.fasta_00188	SRR1212288.fasta_00574	SRR1258593.fasta_04030	SRR1363329.fasta_00588	SRR1515030.fasta_00749	SRR1519886.fasta_00473	SRR1535708.fasta_00377	SRR1646002.fasta_00444	SRR1646255.fasta_00516	SRR1707975.fasta_00367	SRR1774057.fasta_00635	SRR1968517.fasta_00641	SRR1969039.fasta_00801	SRR2143454.fasta_02155	SRR2175331.fasta_01967	SRR2188126.fasta_02884	SRR2226895.fasta_01771	SRR2228223.fasta_00312	SRR2239756.fasta_00613	SRR2240235.fasta_00622	SRR2407670.fasta_00551	SRR2585570.fasta_00556	SRR2829313.fasta_00463
hupA	hupA	DNA-binding protein HU-alpha	311	311	1	7	26				273	273	273	AJGAFMDA_04095	SRR10037207.fasta_02082	SRR10082280.fasta_01147	SRR10164712.fasta_00178	SRR10165194.fasta_00579	SRR10210178.fasta_00558	SRR10230006.fasta_02519	SRR10240816.fasta_00248	SRR10298213.fasta_02010	SRR10343238.fasta_00338	SRR1067657.fasta_02605	SRR10995709.fasta_00601	SRR1139509.fasta_00602	SRR1170897.fasta_00184	SRR1212288.fasta_00570	SRR1258593.fasta_04026	SRR1363329.fasta_00584	SRR1515030.fasta_00745	SRR1519886.fasta_00469	SRR1535708.fasta_00373	SRR1646002.fasta_00440	SRR1646255.fasta_00512	SRR1707975.fasta_00363	SRR1774057.fasta_00631	SRR1968517.fasta_00637	SRR1969039.fasta_00797	SRR2143454.fasta_02151	SRR2175331.fasta_01963	SRR2188126.fasta_02880	SRR2226895.fasta_01767	SRR2228223.fasta_00308	SRR2239756.fasta_00609	SRR2240235.fasta_00618	SRR2407670.fasta_00547	SRR2585570.fasta_00552	SRR2829313.fasta_00459
rplK	rplK	50S ribosomal protein L11	311	311	1	7	25				429	429	429	AJGAFMDA_04148	SRR10037207.fasta_02102	SRR10082280.fasta_01201	SRR10164712.fasta_00198	SRR10165194.fasta_04371	SRR10210178.fasta_00204	SRR10230006.fasta_02725	SRR10240816.fasta_00268	SRR10298213.fasta_02030	SRR10343238.fasta_00359	SRR1067657.fasta_01824	SRR10995709.fasta_00621	SRR1139509.fasta_00622	SRR1170897.fasta_00204	SRR1212288.fasta_00590	SRR1258593.fasta_04046	SRR1363329.fasta_00604	SRR1515030.fasta_00765	SRR1519886.fasta_03866	SRR1535708.fasta_00393	SRR1646002.fasta_00460	SRR1646255.fasta_00532	SRR1707975.fasta_00383	SRR1774057.fasta_00651	SRR1968517.fasta_00657	SRR1969039.fasta_00817	SRR2143454.fasta_00113	SRR2175331.fasta_01983	SRR2188126.fasta_02900	SRR2226895.fasta_00066	SRR2228223.fasta_00328	SRR2239756.fasta_00629	SRR2240235.fasta_00638	SRR2407670.fasta_03965	SRR2585570.fasta_00572	SRR2829313.fasta_00479
thiF	thiF	Sulfur carrier protein ThiS adenylyltransferase	311	311	1	7	24				759	759	759	AJGAFMDA_04103	SRR10037207.fasta_02090	SRR10082280.fasta_01155	SRR10164712.fasta_00186	SRR10165194.fasta_00587	SRR10210178.fasta_00566	SRR10230006.fasta_02527	SRR10240816.fasta_00256	SRR10298213.fasta_02018	SRR10343238.fasta_00347	SRR1067657.fasta_02613	SRR10995709.fasta_00609	SRR1139509.fasta_00610	SRR1170897.fasta_00192	SRR1212288.fasta_00578	SRR1258593.fasta_04034	SRR1363329.fasta_00592	SRR1515030.fasta_00753	SRR1519886.fasta_00477	SRR1535708.fasta_00381	SRR1646002.fasta_00448	SRR1646255.fasta_00520	SRR1707975.fasta_00371	SRR1774057.fasta_00639	SRR1968517.fasta_00645	SRR1969039.fasta_00805	SRR2143454.fasta_02159	SRR2175331.fasta_01971	SRR2188126.fasta_02888	SRR2226895.fasta_01775	SRR2228223.fasta_00316	SRR2239756.fasta_00617	SRR2240235.fasta_00626	SRR2407670.fasta_00555	SRR2585570.fasta_00560	SRR2829313.fasta_00467
nfi	nfi	Endonuclease V	311	311	1	7	23				591	672	668.875	AJGAFMDA_04097	SRR10037207.fasta_02084	SRR10082280.fasta_01149	SRR10164712.fasta_00180	SRR10165194.fasta_00581	SRR10210178.fasta_00560	SRR10230006.fasta_02521	SRR10240816.fasta_00250	SRR10298213.fasta_02012	SRR10343238.fasta_00340	SRR1067657.fasta_02607	SRR10995709.fasta_00603	SRR1139509.fasta_00604	SRR1170897.fasta_00186	SRR1212288.fasta_00572	SRR1258593.fasta_04028	SRR1363329.fasta_00586	SRR1515030.fasta_00747	SRR1519886.fasta_00471	SRR1535708.fasta_00375	SRR1646002.fasta_00442	SRR1646255.fasta_00514	SRR1707975.fasta_00365	SRR1774057.fasta_00633	SRR1968517.fasta_00639	SRR1969039.fasta_00799	SRR2143454.fasta_02153	SRR2175331.fasta_01965	SRR2188126.fasta_02882	SRR2226895.fasta_01769	SRR2228223.fasta_00310	SRR2239756.fasta_00611	SRR2240235.fasta_00620	SRR2407670.fasta_00549	SRR2585570.fasta_00554	SRR2829313.fasta_00461
nusG	nusG	Transcription termination/antitermination protein NusG	311	311	1	7	22				546	546	546	AJGAFMDA_04149	SRR10037207.fasta_02103	SRR10082280.fasta_01202	SRR10164712.fasta_00199	SRR10165194.fasta_04372	SRR10210178.fasta_00203	SRR10230006.fasta_02724	SRR10240816.fasta_00269	SRR10298213.fasta_02031	SRR10343238.fasta_00360	SRR1067657.fasta_01825	SRR10995709.fasta_00622	SRR1139509.fasta_00623	SRR1170897.fasta_00205	SRR1212288.fasta_00591	SRR1258593.fasta_04047	SRR1363329.fasta_00605	SRR1515030.fasta_00766	SRR1519886.fasta_03865	SRR1535708.fasta_00394	SRR1646002.fasta_00461	SRR1646255.fasta_00533	SRR1707975.fasta_00384	SRR1774057.fasta_00652	SRR1968517.fasta_00658	SRR1969039.fasta_00818	SRR2143454.fasta_00114	SRR2175331.fasta_01984	SRR2188126.fasta_02901	SRR2226895.fasta_00065	SRR2228223.fasta_00329	SRR2239756.fasta_00630	SRR2240235.fasta_00639	SRR2407670.fasta_03966	SRR2585570.fasta_00573	SRR2829313.fasta_00480
rpoB	rpoB	DNA-directed RNA polymerase subunit beta	311	311	1	7	21				4029	4029	4029	AJGAFMDA_04144	SRR10037207.fasta_02098	SRR10082280.fasta_01197	SRR10164712.fasta_00194	SRR10165194.fasta_04367	SRR10210178.fasta_00208	SRR10230006.fasta_02729	SRR10240816.fasta_00264	SRR10298213.fasta_02026	SRR10343238.fasta_00355	SRR1067657.fasta_01820	SRR10995709.fasta_00617	SRR1139509.fasta_00618	SRR1170897.fasta_00200	SRR1212288.fasta_00586	SRR1258593.fasta_04042	SRR1363329.fasta_00600	SRR1515030.fasta_00761	SRR1519886.fasta_03870	SRR1535708.fasta_00389	SRR1646002.fasta_00456	SRR1646255.fasta_00528	SRR1707975.fasta_00379	SRR1774057.fasta_00647	SRR1968517.fasta_00653	SRR1969039.fasta_00813	SRR2143454.fasta_00109	SRR2175331.fasta_01979	SRR2188126.fasta_02896	SRR2226895.fasta_00070	SRR2228223.fasta_00324	SRR2239756.fasta_00625	SRR2240235.fasta_00634	SRR2407670.fasta_03961	SRR2585570.fasta_00568	SRR2829313.fasta_00475
murB	murB	UDP-N-acetylenolpyruvoylglucosamine reductase	311	311	1	7	20				1029	1029	1029	AJGAFMDA_04158	SRR10037207.fasta_00015	SRR10082280.fasta_01211	SRR10164712.fasta_00208	SRR10165194.fasta_00008	SRR10210178.fasta_00194	SRR10230006.fasta_02582	SRR10240816.fasta_00278	SRR10298213.fasta_02040	SRR10343238.fasta_00135	SRR1067657.fasta_00018	SRR10995709.fasta_00099	SRR1139509.fasta_00065	SRR1170897.fasta_00124	SRR1212288.fasta_00058	SRR1258593.fasta_04056	SRR1363329.fasta_00037	SRR1515030.fasta_00005	SRR1519886.fasta_00139	SRR1535708.fasta_00004	SRR1646002.fasta_00035	SRR1646255.fasta_00001	SRR1707975.fasta_00008	SRR1774057.fasta_00661	SRR1968517.fasta_00532	SRR1969039.fasta_00089	SRR2143454.fasta_00123	SRR2175331.fasta_01993	SRR2188126.fasta_02910	SRR2226895.fasta_00056	SRR2228223.fasta_00107	SRR2239756.fasta_00120	SRR2240235.fasta_00052	SRR2407670.fasta_03975	SRR2585570.fasta_00120	SRR2829313.fasta_00082
rpoC	rpoC	DNA-directed RNA polymerase subunit beta'	311	311	1	7	19				4224	4224	4224	AJGAFMDA_04143	SRR10037207.fasta_02097	SRR10082280.fasta_01196	SRR10164712.fasta_00193	SRR10165194.fasta_04366	SRR10210178.fasta_00209	SRR10230006.fasta_02730	SRR10240816.fasta_00263	SRR10298213.fasta_02025	SRR10343238.fasta_00354	SRR1067657.fasta_01819	SRR10995709.fasta_00616	SRR1139509.fasta_00617	SRR1170897.fasta_00199	SRR1212288.fasta_00585	SRR1258593.fasta_04041	SRR1363329.fasta_00599	SRR1515030.fasta_00760	SRR1519886.fasta_03871	SRR1535708.fasta_00388	SRR1646002.fasta_00455	SRR1646255.fasta_00527	SRR1707975.fasta_00378	SRR1774057.fasta_00646	SRR1968517.fasta_00652	SRR1969039.fasta_00812	SRR2143454.fasta_00108	SRR2175331.fasta_01978	SRR2188126.fasta_02895	SRR2226895.fasta_00071	SRR2228223.fasta_00323	SRR2239756.fasta_00624	SRR2240235.fasta_00633	SRR2407670.fasta_03960	SRR2585570.fasta_00567	SRR2829313.fasta_00474
rplJ	rplJ	50S ribosomal protein L10	311	311	1	7	18				498	498	498	AJGAFMDA_04146	SRR10037207.fasta_02100	SRR10082280.fasta_01199	SRR10164712.fasta_00196	SRR10165194.fasta_04369	SRR10210178.fasta_00206	SRR10230006.fasta_02727	SRR10240816.fasta_00266	SRR10298213.fasta_02028	SRR10343238.fasta_00357	SRR1067657.fasta_01822	SRR10995709.fasta_00619	SRR1139509.fasta_00620	SRR1170897.fasta_00202	SRR1212288.fasta_00588	SRR1258593.fasta_04044	SRR1363329.fasta_00602	SRR1515030.fasta_00763	SRR1519886.fasta_03868	SRR1535708.fasta_00391	SRR1646002.fasta_00458	SRR1646255.fasta_00530	SRR1707975.fasta_00381	SRR1774057.fasta_00649	SRR1968517.fasta_00655	SRR1969039.fasta_00815	SRR2143454.fasta_00111	SRR2175331.fasta_01981	SRR2188126.fasta_02898	SRR2226895.fasta_00068	SRR2228223.fasta_00326	SRR2239756.fasta_00627	SRR2240235.fasta_00636	SRR2407670.fasta_03963	SRR2585570.fasta_00570	SRR2829313.fasta_00477
birA	birA	Bifunctional ligase/repressor BirA	311	311	1	7	17				963	963	963	AJGAFMDA_04157	SRR10037207.fasta_00016	SRR10082280.fasta_01210	SRR10164712.fasta_00207	SRR10165194.fasta_00009	SRR10210178.fasta_00195	SRR10230006.fasta_02581	SRR10240816.fasta_00277	SRR10298213.fasta_02039	SRR10343238.fasta_00136	SRR1067657.fasta_00019	SRR10995709.fasta_00100	SRR1139509.fasta_00066	SRR1170897.fasta_00125	SRR1212288.fasta_00059	SRR1258593.fasta_04055	SRR1363329.fasta_00038	SRR1515030.fasta_00006	SRR1519886.fasta_00140	SRR1535708.fasta_00005	SRR1646002.fasta_00036	SRR1646255.fasta_00002	SRR1707975.fasta_00009	SRR1774057.fasta_00660	SRR1968517.fasta_00533	SRR1969039.fasta_00090	SRR2143454.fasta_00122	SRR2175331.fasta_01992	SRR2188126.fasta_02909	SRR2226895.fasta_00057	SRR2228223.fasta_00108	SRR2239756.fasta_00121	SRR2240235.fasta_00053	SRR2407670.fasta_03974	SRR2585570.fasta_00121	SRR2829313.fasta_00083
thiC	thiC	Phosphomethylpyrimidine synthase	311	311	1	7	16				1896	1896	1896	AJGAFMDA_04101	SRR10037207.fasta_02088	SRR10082280.fasta_01153	SRR10164712.fasta_00184	SRR10165194.fasta_00585	SRR10210178.fasta_00564	SRR10230006.fasta_02525	SRR10240816.fasta_00254	SRR10298213.fasta_02016	SRR10343238.fasta_00345	SRR1067657.fasta_02611	SRR10995709.fasta_00607	SRR1139509.fasta_00608	SRR1170897.fasta_00190	SRR1212288.fasta_00576	SRR1258593.fasta_04032	SRR1363329.fasta_00590	SRR1515030.fasta_00751	SRR1519886.fasta_00475	SRR1535708.fasta_00379	SRR1646002.fasta_00446	SRR1646255.fasta_00518	SRR1707975.fasta_00369	SRR1774057.fasta_00637	SRR1968517.fasta_00643	SRR1969039.fasta_00803	SRR2143454.fasta_02157	SRR2175331.fasta_01969	SRR2188126.fasta_02886	SRR2226895.fasta_01773	SRR2228223.fasta_00314	SRR2239756.fasta_00615	SRR2240235.fasta_00624	SRR2407670.fasta_00553	SRR2585570.fasta_00558	SRR2829313.fasta_00465
group_2257	tuf1_1;tuf1_2;tufA_1	Elongation factor Tu 1	311	312	1.00322	7	15				138	1185	735.974	AJGAFMDA_04151	SRR10037207.fasta_02105	SRR10082280.fasta_01204	SRR10164712.fasta_00201	SRR10165194.fasta_04374	SRR10210178.fasta_00201	SRR10230006.fasta_02722	SRR10240816.fasta_00271	SRR10298213.fasta_02033	SRR10343238.fasta_00362	SRR1067657.fasta_01827	SRR10995709.fasta_00624	SRR1139509.fasta_00625	SRR1170897.fasta_00207	SRR1212288.fasta_00593	SRR1258593.fasta_04049	SRR1363329.fasta_00607	SRR1515030.fasta_00768	SRR1519886.fasta_03863	SRR1535708.fasta_00396	SRR1646002.fasta_00463	SRR1646255.fasta_00535	SRR1707975.fasta_00386	SRR1774057.fasta_00654	SRR1968517.fasta_00660	SRR1969039.fasta_00820	SRR2143454.fasta_00116	SRR2175331.fasta_01986	SRR2188126.fasta_02903	SRR2226895.fasta_00063	SRR2228223.fasta_00331	SRR2239756.fasta_00632	SRR2240235.fasta_00641	SRR2407670.fasta_03968	SRR2585570.fasta_00575	SRR2829313.fasta_00482
thiH	thiH	2-iminoacetate synthase	311	311	1	7	14				723	1134	1131.87	AJGAFMDA_04106	SRR10037207.fasta_02093	SRR10082280.fasta_01158	SRR10164712.fasta_00189	SRR10165194.fasta_00590	SRR10210178.fasta_00569	SRR10230006.fasta_02219	SRR10240816.fasta_00259	SRR10298213.fasta_02021	SRR10343238.fasta_00350	SRR1067657.fasta_02616	SRR10995709.fasta_00612	SRR1139509.fasta_00613	SRR1170897.fasta_00195	SRR1212288.fasta_00581	SRR1258593.fasta_04037	SRR1363329.fasta_00595	SRR1515030.fasta_00756	SRR1519886.fasta_00480	SRR1535708.fasta_00384	SRR1646002.fasta_00451	SRR1646255.fasta_00523	SRR1707975.fasta_00374	SRR1774057.fasta_00642	SRR1968517.fasta_00648	SRR1969039.fasta_00808	SRR2143454.fasta_02162	SRR2175331.fasta_01974	SRR2188126.fasta_02891	SRR2226895.fasta_01778	SRR2228223.fasta_00319	SRR2239756.fasta_00620	SRR2240235.fasta_00629	SRR2407670.fasta_00558	SRR2585570.fasta_00563	SRR2829313.fasta_00470
rplL	rplL	50S ribosomal protein L7/L12	311	311	1	7	12				366	366	366	AJGAFMDA_04145	SRR10037207.fasta_02099	SRR10082280.fasta_01198	SRR10164712.fasta_00195	SRR10165194.fasta_04368	SRR10210178.fasta_00207	SRR10230006.fasta_02728	SRR10240816.fasta_00265	SRR10298213.fasta_02027	SRR10343238.fasta_00356	SRR1067657.fasta_01821	SRR10995709.fasta_00618	SRR1139509.fasta_00619	SRR1170897.fasta_00201	SRR1212288.fasta_00587	SRR1258593.fasta_04043	SRR1363329.fasta_00601	SRR1515030.fasta_00762	SRR1519886.fasta_03869	SRR1535708.fasta_00390	SRR1646002.fasta_00457	SRR1646255.fasta_00529	SRR1707975.fasta_00380	SRR1774057.fasta_00648	SRR1968517.fasta_00654	SRR1969039.fasta_00814	SRR2143454.fasta_00110	SRR2175331.fasta_01980	SRR2188126.fasta_02897	SRR2226895.fasta_00069	SRR2228223.fasta_00325	SRR2239756.fasta_00626	SRR2240235.fasta_00635	SRR2407670.fasta_03962	SRR2585570.fasta_00569	SRR2829313.fasta_00476
zraS	zraS	Sensor protein ZraS	311	311	1	7	11				1587	1587	1587	AJGAFMDA_04092	SRR10037207.fasta_02079	SRR10082280.fasta_01144	SRR10164712.fasta_00175	SRR10165194.fasta_00576	SRR10210178.fasta_00555	SRR10230006.fasta_02516	SRR10240816.fasta_00245	SRR10298213.fasta_02007	SRR10343238.fasta_00335	SRR1067657.fasta_02602	SRR10995709.fasta_00598	SRR1139509.fasta_00599	SRR1170897.fasta_00181	SRR1212288.fasta_00567	SRR1258593.fasta_04023	SRR1363329.fasta_00581	SRR1515030.fasta_00742	SRR1519886.fasta_00466	SRR1535708.fasta_00370	SRR1646002.fasta_00437	SRR1646255.fasta_00509	SRR1707975.fasta_00360	SRR1774057.fasta_00628	SRR1968517.fasta_00634	SRR1969039.fasta_00794	SRR2143454.fasta_02148	SRR2175331.fasta_01960	SRR2188126.fasta_02877	SRR2226895.fasta_01764	SRR2228223.fasta_00305	SRR2239756.fasta_00606	SRR2240235.fasta_00615	SRR2407670.fasta_00544	SRR2585570.fasta_00549	SRR2829313.fasta_00456
purH	purH	Bifunctional purine biosynthesis protein PurH	311	311	1	7	10				1590	1590	1590	AJGAFMDA_04089	SRR10037207.fasta_02076	SRR10082280.fasta_01141	SRR10164712.fasta_00172	SRR10165194.fasta_00573	SRR10210178.fasta_00552	SRR10230006.fasta_02513	SRR10240816.fasta_00242	SRR10298213.fasta_02004	SRR10343238.fasta_00332	SRR1067657.fasta_02599	SRR10995709.fasta_00595	SRR1139509.fasta_00596	SRR1170897.fasta_00178	SRR1212288.fasta_00564	SRR1258593.fasta_04020	SRR1363329.fasta_00578	SRR1515030.fasta_00739	SRR1519886.fasta_00463	SRR1535708.fasta_00367	SRR1646002.fasta_00434	SRR1646255.fasta_00506	SRR1707975.fasta_00357	SRR1774057.fasta_00625	SRR1968517.fasta_00631	SRR1969039.fasta_00791	SRR2143454.fasta_02145	SRR2175331.fasta_01957	SRR2188126.fasta_02874	SRR2226895.fasta_01761	SRR2228223.fasta_00302	SRR2239756.fasta_00603	SRR2240235.fasta_00612	SRR2407670.fasta_00541	SRR2585570.fasta_00546	SRR2829313.fasta_00453
rsd	rsd	Regulator of sigma D	311	311	1	7	9				489	489	489	AJGAFMDA_04100	SRR10037207.fasta_02087	SRR10082280.fasta_01152	SRR10164712.fasta_00183	SRR10165194.fasta_00584	SRR10210178.fasta_00563	SRR10230006.fasta_02524	SRR10240816.fasta_00253	SRR10298213.fasta_02015	SRR10343238.fasta_00343	SRR1067657.fasta_02610	SRR10995709.fasta_00606	SRR1139509.fasta_00607	SRR1170897.fasta_00189	SRR1212288.fasta_00575	SRR1258593.fasta_04031	SRR1363329.fasta_00589	SRR1515030.fasta_00750	SRR1519886.fasta_00474	SRR1535708.fasta_00378	SRR1646002.fasta_00445	SRR1646255.fasta_00517	SRR1707975.fasta_00368	SRR1774057.fasta_00636	SRR1968517.fasta_00642	SRR1969039.fasta_00802	SRR2143454.fasta_02156	SRR2175331.fasta_01968	SRR2188126.fasta_02885	SRR2226895.fasta_01772	SRR2228223.fasta_00313	SRR2239756.fasta_00614	SRR2240235.fasta_00623	SRR2407670.fasta_00552	SRR2585570.fasta_00557	SRR2829313.fasta_00464
rplA	rplA	50S ribosomal protein L1	311	311	1	7	8				705	705	705	AJGAFMDA_04147	SRR10037207.fasta_02101	SRR10082280.fasta_01200	SRR10164712.fasta_00197	SRR10165194.fasta_04370	SRR10210178.fasta_00205	SRR10230006.fasta_02726	SRR10240816.fasta_00267	SRR10298213.fasta_02029	SRR10343238.fasta_00358	SRR1067657.fasta_01823	SRR10995709.fasta_00620	SRR1139509.fasta_00621	SRR1170897.fasta_00203	SRR1212288.fasta_00589	SRR1258593.fasta_04045	SRR1363329.fasta_00603	SRR1515030.fasta_00764	SRR1519886.fasta_03867	SRR1535708.fasta_00392	SRR1646002.fasta_00459	SRR1646255.fasta_00531	SRR1707975.fasta_00382	SRR1774057.fasta_00650	SRR1968517.fasta_00656	SRR1969039.fasta_00816	SRR2143454.fasta_00112	SRR2175331.fasta_01982	SRR2188126.fasta_02899	SRR2226895.fasta_00067	SRR2228223.fasta_00327	SRR2239756.fasta_00628	SRR2240235.fasta_00637	SRR2407670.fasta_03964	SRR2585570.fasta_00571	SRR2829313.fasta_00478
group_2255		hypothetical protein	311	311	1	7	7				279	279	279	AJGAFMDA_04142	SRR10037207.fasta_02096	SRR10082280.fasta_01195	SRR10164712.fasta_00192	SRR10165194.fasta_04365	SRR10210178.fasta_00210	SRR10230006.fasta_02731	SRR10240816.fasta_00262	SRR10298213.fasta_02024	SRR10343238.fasta_00353	SRR1067657.fasta_01818	SRR10995709.fasta_00615	SRR1139509.fasta_00616	SRR1170897.fasta_00198	SRR1212288.fasta_00584	SRR1258593.fasta_04040	SRR1363329.fasta_00598	SRR1515030.fasta_00759	18_refound_125	SRR1535708.fasta_00387	SRR1646002.fasta_00454	SRR1646255.fasta_00526	SRR1707975.fasta_00377	SRR1774057.fasta_00645	SRR1968517.fasta_00651	SRR1969039.fasta_00811	SRR2143454.fasta_00107	SRR2175331.fasta_01977	SRR2188126.fasta_02894	SRR2226895.fasta_00072	SRR2228223.fasta_00322	SRR2239756.fasta_00623	SRR2240235.fasta_00632	SRR2407670.fasta_03959	SRR2585570.fasta_00566	SRR2829313.fasta_00473
purD	purD	Phosphoribosylamine--glycine ligase	311	311	1	7	6				1290	1290	1290	AJGAFMDA_04090	SRR10037207.fasta_02077	SRR10082280.fasta_01142	SRR10164712.fasta_00173	SRR10165194.fasta_00574	SRR10210178.fasta_00553	SRR10230006.fasta_02514	SRR10240816.fasta_00243	SRR10298213.fasta_02005	SRR10343238.fasta_00333	SRR1067657.fasta_02600	SRR10995709.fasta_00596	SRR1139509.fasta_00597	SRR1170897.fasta_00179	SRR1212288.fasta_00565	SRR1258593.fasta_04021	SRR1363329.fasta_00579	SRR1515030.fasta_00740	SRR1519886.fasta_00464	SRR1535708.fasta_00368	SRR1646002.fasta_00435	SRR1646255.fasta_00507	SRR1707975.fasta_00358	SRR1774057.fasta_00626	SRR1968517.fasta_00632	SRR1969039.fasta_00792	SRR2143454.fasta_02146	SRR2175331.fasta_01958	SRR2188126.fasta_02875	SRR2226895.fasta_01762	SRR2228223.fasta_00303	SRR2239756.fasta_00604	SRR2240235.fasta_00613	SRR2407670.fasta_00542	SRR2585570.fasta_00547	SRR2829313.fasta_00454
coaA	coaA	Pantothenate kinase	311	311	1	7	5				927	927	927	AJGAFMDA_04156	SRR10037207.fasta_00017	SRR10082280.fasta_01209	SRR10164712.fasta_00206	SRR10165194.fasta_00010	SRR10210178.fasta_00196	SRR10230006.fasta_02580	SRR10240816.fasta_00276	SRR10298213.fasta_02038	SRR10343238.fasta_00137	SRR1067657.fasta_00020	SRR10995709.fasta_00101	SRR1139509.fasta_00067	SRR1170897.fasta_00126	SRR1212288.fasta_00060	SRR1258593.fasta_04054	SRR1363329.fasta_00039	SRR1515030.fasta_00007	SRR1519886.fasta_00141	SRR1535708.fasta_00006	SRR1646002.fasta_00037	SRR1646255.fasta_00003	SRR1707975.fasta_00010	SRR1774057.fasta_00659	SRR1968517.fasta_00534	SRR1969039.fasta_00091	SRR2143454.fasta_00121	SRR2175331.fasta_01991	SRR2188126.fasta_02908	SRR2226895.fasta_00058	SRR2228223.fasta_00109	SRR2239756.fasta_00122	SRR2240235.fasta_00054	SRR2407670.fasta_03973	SRR2585570.fasta_00122	SRR2829313.fasta_00084
thiG	thiG	Thiazole synthase	311	311	1	7	3				771	771	771	AJGAFMDA_04105	SRR10037207.fasta_02092	SRR10082280.fasta_01157	SRR10164712.fasta_00188	SRR10165194.fasta_00589	SRR10210178.fasta_00568	SRR10230006.fasta_02529	SRR10240816.fasta_00258	SRR10298213.fasta_02020	SRR10343238.fasta_00349	SRR1067657.fasta_02615	SRR10995709.fasta_00611	SRR1139509.fasta_00612	SRR1170897.fasta_00194	SRR1212288.fasta_00580	SRR1258593.fasta_04036	SRR1363329.fasta_00594	SRR1515030.fasta_00755	SRR1519886.fasta_00479	SRR1535708.fasta_00383	SRR1646002.fasta_00450	SRR1646255.fasta_00522	SRR1707975.fasta_00373	SRR1774057.fasta_00641	SRR1968517.fasta_00647	SRR1969039.fasta_00807	SRR2143454.fasta_02161	SRR2175331.fasta_01973	SRR2188126.fasta_02890	SRR2226895.fasta_01777	SRR2228223.fasta_00318	SRR2239756.fasta_00619	SRR2240235.fasta_00628	SRR2407670.fasta_00557	SRR2585570.fasta_00562	SRR2829313.fasta_00469
thiS	thiS	Sulfur carrier protein ThiS	311	311	1	7	2				174	174	174	AJGAFMDA_04104	SRR10037207.fasta_02091	SRR10082280.fasta_01156	SRR10164712.fasta_00187	SRR10165194.fasta_00588	SRR10210178.fasta_00567	SRR10230006.fasta_02528	SRR10240816.fasta_00257	SRR10298213.fasta_02019	SRR10343238.fasta_00348	SRR1067657.fasta_02614	SRR10995709.fasta_00610	SRR1139509.fasta_00611	SRR1170897.fasta_00193	SRR1212288.fasta_00579	SRR1258593.fasta_04035	SRR1363329.fasta_00593	SRR1515030.fasta_00754	SRR1519886.fasta_00478	SRR1535708.fasta_00382	SRR1646002.fasta_00449	SRR1646255.fasta_00521	SRR1707975.fasta_00372	SRR1774057.fasta_00640	SRR1968517.fasta_00646	SRR1969039.fasta_00806	SRR2143454.fasta_02160	SRR2175331.fasta_01972	SRR2188126.fasta_02889	SRR2226895.fasta_01776	SRR2228223.fasta_00317	SRR2239756.fasta_00618	SRR2240235.fasta_00627	SRR2407670.fasta_00556	SRR2585570.fasta_00561	SRR2829313.fasta_00468
zraP	zraP	Zinc resistance-associated protein	311	311	1	7	1				456	456	456	AJGAFMDA_04093	SRR10037207.fasta_02080	SRR10082280.fasta_01145	SRR10164712.fasta_00176	SRR10165194.fasta_00577	SRR10210178.fasta_00556	SRR10230006.fasta_02517	SRR10240816.fasta_00246	SRR10298213.fasta_02008	SRR10343238.fasta_00336	SRR1067657.fasta_02603	SRR10995709.fasta_00599	SRR1139509.fasta_00600	SRR1170897.fasta_00182	SRR1212288.fasta_00568	SRR1258593.fasta_04024	SRR1363329.fasta_00582	SRR1515030.fasta_00743	SRR1519886.fasta_00467	SRR1535708.fasta_00371	SRR1646002.fasta_00438	SRR1646255.fasta_00510	SRR1707975.fasta_00361	SRR1774057.fasta_00629	SRR1968517.fasta_00635	SRR1969039.fasta_00795	SRR2143454.fasta_02149	SRR2175331.fasta_01961	SRR2188126.fasta_02878	SRR2226895.fasta_01765	SRR2228223.fasta_00306	SRR2239756.fasta_00607	SRR2240235.fasta_00616	SRR2407670.fasta_00545	SRR2585570.fasta_00550	SRR2829313.fasta_00457
ubiE_1	ubiE_1	Ubiquinone/menaquinone biosynthesis C-methyltransferase UbiE	311	311	1	4	86				756	756	756	AJGAFMDA_02120	SRR10037207.fasta_04025	SRR10082280.fasta_03521	SRR10164712.fasta_03725	SRR10165194.fasta_03269	SRR10210178.fasta_03848	SRR10230006.fasta_00360	SRR10240816.fasta_02813	SRR10298213.fasta_03727	SRR10343238.fasta_03826	SRR1067657.fasta_01448	SRR10995709.fasta_03809	SRR1139509.fasta_03420	SRR1170897.fasta_04032	SRR1212288.fasta_02829	SRR1258593.fasta_03165	SRR1363329.fasta_02588	SRR1515030.fasta_03606	SRR1519886.fasta_04011	SRR1535708.fasta_03263	SRR1646002.fasta_02174	SRR1646255.fasta_02668	SRR1707975.fasta_03348	SRR1774057.fasta_03254	SRR1968517.fasta_00557	SRR1969039.fasta_02624	SRR2143454.fasta_00394	SRR2175331.fasta_03996	SRR2188126.fasta_04185	SRR2226895.fasta_03792	SRR2228223.fasta_03571	SRR2239756.fasta_03949	SRR2240235.fasta_03380	SRR2407670.fasta_03883	SRR2585570.fasta_04007	SRR2829313.fasta_04074
uvrD	uvrD	DNA helicase II	311	311	1	4	85				2163	2163	2163	AJGAFMDA_02139	SRR10037207.fasta_04044	SRR10082280.fasta_03540	SRR10164712.fasta_03744	SRR10165194.fasta_03288	SRR10210178.fasta_03867	SRR10230006.fasta_01589	SRR10240816.fasta_00377	SRR10298213.fasta_03746	SRR10343238.fasta_03845	SRR1067657.fasta_01467	SRR10995709.fasta_03828	SRR1139509.fasta_03439	SRR1170897.fasta_04051	SRR1212288.fasta_02848	SRR1258593.fasta_03184	SRR1363329.fasta_02607	SRR1515030.fasta_03625	SRR1519886.fasta_04030	SRR1535708.fasta_03282	SRR1646002.fasta_02155	SRR1646255.fasta_02687	SRR1707975.fasta_03367	SRR1774057.fasta_03273	SRR1968517.fasta_00576	SRR1969039.fasta_02643	SRR2143454.fasta_00214	SRR2175331.fasta_04015	SRR2188126.fasta_04204	SRR2226895.fasta_03811	SRR2228223.fasta_03590	SRR2239756.fasta_03968	SRR2240235.fasta_03399	SRR2407670.fasta_03902	SRR2585570.fasta_04026	SRR2829313.fasta_04093
gltC_2	gltC_2	HTH-type transcriptional regulator GltC	311	311	1	4	84				837	837	837	AJGAFMDA_02191	SRR10037207.fasta_04096	SRR10082280.fasta_03592	SRR10164712.fasta_03796	SRR10165194.fasta_03340	SRR10210178.fasta_03919	SRR10230006.fasta_01641	SRR10240816.fasta_00429	SRR10298213.fasta_03798	SRR10343238.fasta_03897	SRR1067657.fasta_01519	SRR10995709.fasta_03880	SRR1139509.fasta_03491	SRR1170897.fasta_04103	SRR1212288.fasta_02900	SRR1258593.fasta_03236	SRR1363329.fasta_02659	SRR1515030.fasta_03677	SRR1519886.fasta_04082	SRR1535708.fasta_03334	SRR1646002.fasta_03513	SRR1646255.fasta_02739	SRR1707975.fasta_03419	SRR1774057.fasta_03325	SRR1968517.fasta_00625	SRR1969039.fasta_04338	SRR2143454.fasta_00266	SRR2175331.fasta_04067	SRR2188126.fasta_04256	SRR2226895.fasta_03863	SRR2228223.fasta_03642	SRR2239756.fasta_04020	SRR2240235.fasta_03451	SRR2407670.fasta_03954	SRR2585570.fasta_04078	SRR2829313.fasta_04145
ubiB	ubiB	putative protein kinase UbiB	311	311	1	4	83				1641	1641	1641	AJGAFMDA_02118	SRR10037207.fasta_04023	SRR10082280.fasta_03519	SRR10164712.fasta_03723	SRR10165194.fasta_03267	SRR10210178.fasta_03846	SRR10230006.fasta_00362	SRR10240816.fasta_02815	SRR10298213.fasta_03725	SRR10343238.fasta_03824	SRR1067657.fasta_01446	SRR10995709.fasta_03807	SRR1139509.fasta_03418	SRR1170897.fasta_04030	SRR1212288.fasta_02827	SRR1258593.fasta_03163	SRR1363329.fasta_02586	SRR1515030.fasta_03604	SRR1519886.fasta_04009	SRR1535708.fasta_03261	SRR1646002.fasta_02176	SRR1646255.fasta_02666	SRR1707975.fasta_03346	SRR1774057.fasta_03252	SRR1968517.fasta_00555	SRR1969039.fasta_02622	SRR2143454.fasta_00396	SRR2175331.fasta_03994	SRR2188126.fasta_04183	SRR2226895.fasta_03790	SRR2228223.fasta_03569	SRR2239756.fasta_03947	SRR2240235.fasta_03378	SRR2407670.fasta_03881	SRR2585570.fasta_04005	SRR2829313.fasta_04072
wecA	wecA	Undecaprenyl-phosphate alpha-N-acetylglucosaminyl 1-phosphate transferase	311	311	1	4	82				1104	1104	1104	AJGAFMDA_02170	SRR10037207.fasta_04075	SRR10082280.fasta_03571	SRR10164712.fasta_03775	SRR10165194.fasta_03319	SRR10210178.fasta_03898	SRR10230006.fasta_01620	SRR10240816.fasta_00408	SRR10298213.fasta_03777	SRR10343238.fasta_03876	SRR1067657.fasta_01498	SRR10995709.fasta_03859	SRR1139509.fasta_03470	SRR1170897.fasta_04082	SRR1212288.fasta_02879	SRR1258593.fasta_03215	SRR1363329.fasta_02638	SRR1515030.fasta_03656	SRR1519886.fasta_04061	SRR1535708.fasta_03313	SRR1646002.fasta_03492	SRR1646255.fasta_02718	SRR1707975.fasta_03398	SRR1774057.fasta_03304	SRR1968517.fasta_00607	SRR1969039.fasta_04317	SRR2143454.fasta_00245	SRR2175331.fasta_04046	SRR2188126.fasta_04235	SRR2226895.fasta_03842	SRR2228223.fasta_03621	SRR2239756.fasta_03999	SRR2240235.fasta_03430	SRR2407670.fasta_03933	SRR2585570.fasta_04057	SRR2829313.fasta_04124
fadB	fadB	Fatty acid oxidation complex subunit alpha	311	311	1	4	81				2190	2190	2190	AJGAFMDA_02108	SRR10037207.fasta_04013	SRR10082280.fasta_03509	SRR10164712.fasta_03713	SRR10165194.fasta_03257	SRR10210178.fasta_03836	SRR10230006.fasta_00372	SRR10240816.fasta_02825	SRR10298213.fasta_03233	SRR10343238.fasta_03814	SRR1067657.fasta_01436	SRR10995709.fasta_03797	SRR1139509.fasta_03408	SRR1170897.fasta_04020	SRR1212288.fasta_02817	SRR1258593.fasta_03153	SRR1363329.fasta_03910	SRR1515030.fasta_03594	SRR1519886.fasta_03999	SRR1535708.fasta_03251	SRR1646002.fasta_02195	SRR1646255.fasta_02656	SRR1707975.fasta_03336	SRR1774057.fasta_03242	SRR1968517.fasta_00545	SRR1969039.fasta_02612	SRR2143454.fasta_00406	SRR2175331.fasta_03984	SRR2188126.fasta_04173	SRR2226895.fasta_03780	SRR2228223.fasta_03559	SRR2239756.fasta_03937	SRR2240235.fasta_03368	SRR2407670.fasta_03871	SRR2585570.fasta_03995	SRR2829313.fasta_04062
ilvG	ilvG	Acetolactate synthase isozyme 2 large subunit	311	311	1	4	80				1647	1647	1647	AJGAFMDA_02188	SRR10037207.fasta_04093	SRR10082280.fasta_03589	SRR10164712.fasta_03793	SRR10165194.fasta_03337	SRR10210178.fasta_03916	SRR10230006.fasta_01638	SRR10240816.fasta_00426	SRR10298213.fasta_03795	SRR10343238.fasta_03894	SRR1067657.fasta_01516	SRR10995709.fasta_03877	SRR1139509.fasta_03488	SRR1170897.fasta_04100	SRR1212288.fasta_02897	SRR1258593.fasta_03233	SRR1363329.fasta_02656	SRR1515030.fasta_03674	SRR1519886.fasta_04079	SRR1535708.fasta_03331	SRR1646002.fasta_03510	SRR1646255.fasta_02736	SRR1707975.fasta_03416	SRR1774057.fasta_03322	SRR1968517.fasta_00622	SRR1969039.fasta_04335	SRR2143454.fasta_00263	SRR2175331.fasta_04064	SRR2188126.fasta_04253	SRR2226895.fasta_03860	SRR2228223.fasta_03639	SRR2239756.fasta_04017	SRR2240235.fasta_03448	SRR2407670.fasta_03951	SRR2585570.fasta_04075	SRR2829313.fasta_04142
yifK	yifK	putative transport protein YifK	311	311	1	4	79				1386	1386	1386	AJGAFMDA_02158	SRR10037207.fasta_04063	SRR10082280.fasta_03559	SRR10164712.fasta_03763	SRR10165194.fasta_03307	SRR10210178.fasta_03886	SRR10230006.fasta_01608	SRR10240816.fasta_00396	SRR10298213.fasta_03765	SRR10343238.fasta_03864	SRR1067657.fasta_01486	SRR10995709.fasta_03847	SRR1139509.fasta_03458	SRR1170897.fasta_04070	SRR1212288.fasta_02867	SRR1258593.fasta_03203	SRR1363329.fasta_02626	SRR1515030.fasta_03644	SRR1519886.fasta_04049	SRR1535708.fasta_03301	SRR1646002.fasta_03480	SRR1646255.fasta_02706	SRR1707975.fasta_03386	SRR1774057.fasta_03292	SRR1968517.fasta_00595	SRR1969039.fasta_04305	SRR2143454.fasta_00233	SRR2175331.fasta_04034	SRR2188126.fasta_04223	SRR2226895.fasta_03830	SRR2228223.fasta_03609	SRR2239756.fasta_03987	SRR2240235.fasta_03418	SRR2407670.fasta_03921	SRR2585570.fasta_04045	SRR2829313.fasta_04112
udp_1	udp_1	Uridine phosphorylase	311	311	1	4	78				762	762	762	AJGAFMDA_02122	SRR10037207.fasta_04027	SRR10082280.fasta_03523	SRR10164712.fasta_03727	SRR10165194.fasta_03271	SRR10210178.fasta_03850	SRR10230006.fasta_00358	SRR10240816.fasta_02811	SRR10298213.fasta_03729	SRR10343238.fasta_03828	SRR1067657.fasta_01450	SRR10995709.fasta_03811	SRR1139509.fasta_03422	SRR1170897.fasta_04034	SRR1212288.fasta_02831	SRR1258593.fasta_03167	SRR1363329.fasta_02590	SRR1515030.fasta_03608	SRR1519886.fasta_04013	SRR1535708.fasta_03265	SRR1646002.fasta_02172	SRR1646255.fasta_02670	SRR1707975.fasta_03350	SRR1774057.fasta_03256	SRR1968517.fasta_00559	SRR1969039.fasta_02626	SRR2143454.fasta_00392	SRR2175331.fasta_03998	SRR2188126.fasta_04187	SRR2226895.fasta_03794	SRR2228223.fasta_03573	SRR2239756.fasta_03951	SRR2240235.fasta_03382	SRR2407670.fasta_03885	SRR2585570.fasta_04009	SRR2829313.fasta_04076
group_2251		hypothetical protein	311	311	1	4	77				234	243	234.174	AJGAFMDA_02146	SRR10037207.fasta_04051	SRR10082280.fasta_03547	SRR10164712.fasta_03751	SRR10165194.fasta_03295	SRR10210178.fasta_03874	SRR10230006.fasta_01596	SRR10240816.fasta_00384	SRR10298213.fasta_03753	SRR10343238.fasta_03852	SRR1067657.fasta_01474	SRR10995709.fasta_03835	SRR1139509.fasta_03446	SRR1170897.fasta_04058	SRR1212288.fasta_02855	SRR1258593.fasta_03191	SRR1363329.fasta_02614	SRR1515030.fasta_03632	SRR1519886.fasta_04037	SRR1535708.fasta_03289	SRR1646002.fasta_02148	SRR1646255.fasta_02694	SRR1707975.fasta_03374	SRR1774057.fasta_03280	SRR1968517.fasta_00583	SRR1969039.fasta_02650	SRR2143454.fasta_00221	SRR2175331.fasta_04022	SRR2188126.fasta_04211	SRR2226895.fasta_03818	SRR2228223.fasta_03597	SRR2239756.fasta_03975	SRR2240235.fasta_03406	SRR2407670.fasta_03909	SRR2585570.fasta_04033	SRR2829313.fasta_04100
wzxE	wzxE	Lipid III flippase	311	311	1	4	75				1251	1251	1251	AJGAFMDA_02162	SRR10037207.fasta_04067	SRR10082280.fasta_03563	SRR10164712.fasta_03767	SRR10165194.fasta_03311	SRR10210178.fasta_03890	SRR10230006.fasta_01612	SRR10240816.fasta_00400	SRR10298213.fasta_03769	SRR10343238.fasta_03868	SRR1067657.fasta_01490	SRR10995709.fasta_03851	SRR1139509.fasta_03462	SRR1170897.fasta_04074	SRR1212288.fasta_02871	SRR1258593.fasta_03207	SRR1363329.fasta_02630	SRR1515030.fasta_03648	SRR1519886.fasta_04053	SRR1535708.fasta_03305	SRR1646002.fasta_03484	SRR1646255.fasta_02710	SRR1707975.fasta_03390	SRR1774057.fasta_03296	SRR1968517.fasta_00599	SRR1969039.fasta_04309	SRR2143454.fasta_00237	SRR2175331.fasta_04038	SRR2188126.fasta_04227	SRR2226895.fasta_03834	SRR2228223.fasta_03613	SRR2239756.fasta_03991	SRR2240235.fasta_03422	SRR2407670.fasta_03925	SRR2585570.fasta_04049	SRR2829313.fasta_04116
fre_2~~~fre~~~fre_1	fre_2;fre;fre_1	NAD(P)H-flavin reductase	311	312	1.00322	4	74				291	702	699.186	AJGAFMDA_02111	SRR10037207.fasta_04016	SRR10082280.fasta_03512	SRR10164712.fasta_03716	SRR10165194.fasta_03260	SRR10210178.fasta_03839	SRR10230006.fasta_00369	SRR10240816.fasta_02822	8_refound_60	SRR10343238.fasta_03817	SRR1067657.fasta_01439	SRR10995709.fasta_03800	SRR1139509.fasta_03411	SRR1170897.fasta_04023	SRR1212288.fasta_02820	SRR1258593.fasta_03156	SRR1363329.fasta_02579	SRR1515030.fasta_03597	SRR1519886.fasta_04002	SRR1535708.fasta_03254	SRR1646002.fasta_02183	SRR1646255.fasta_02659	SRR1707975.fasta_03339	SRR1774057.fasta_03245	SRR1968517.fasta_00548	SRR1969039.fasta_02615	SRR2143454.fasta_00403	SRR2175331.fasta_03987	SRR2188126.fasta_04176	SRR2226895.fasta_03783	SRR2228223.fasta_03562	SRR2239756.fasta_03940	SRR2240235.fasta_03371	SRR2407670.fasta_03874	SRR2585570.fasta_03998	SRR2829313.fasta_04065
rfaH_1	rfaH_1	Transcription antitermination protein RfaH	311	311	1	4	73				489	489	489	AJGAFMDA_02113	SRR10037207.fasta_04018	SRR10082280.fasta_03514	SRR10164712.fasta_03718	SRR10165194.fasta_03262	SRR10210178.fasta_03841	SRR10230006.fasta_00367	SRR10240816.fasta_02820	SRR10298213.fasta_03720	SRR10343238.fasta_03819	SRR1067657.fasta_01441	SRR10995709.fasta_03802	SRR1139509.fasta_03413	SRR1170897.fasta_04025	SRR1212288.fasta_02822	SRR1258593.fasta_03158	SRR1363329.fasta_02581	SRR1515030.fasta_03599	SRR1519886.fasta_04004	SRR1535708.fasta_03256	SRR1646002.fasta_02181	SRR1646255.fasta_02661	SRR1707975.fasta_03341	SRR1774057.fasta_03247	SRR1968517.fasta_00550	SRR1969039.fasta_02617	SRR2143454.fasta_00401	SRR2175331.fasta_03989	SRR2188126.fasta_04178	SRR2226895.fasta_03785	SRR2228223.fasta_03564	SRR2239756.fasta_03942	SRR2240235.fasta_03373	SRR2407670.fasta_03876	SRR2585570.fasta_04000	SRR2829313.fasta_04067
group_2250		hypothetical protein	311	311	1	4	72				204	204	204	AJGAFMDA_02144	SRR10037207.fasta_04049	SRR10082280.fasta_03545	SRR10164712.fasta_03749	SRR10165194.fasta_03293	SRR10210178.fasta_03872	SRR10230006.fasta_01594	SRR10240816.fasta_00382	SRR10298213.fasta_03751	SRR10343238.fasta_03850	SRR1067657.fasta_01472	SRR10995709.fasta_03833	SRR1139509.fasta_03444	SRR1170897.fasta_04056	SRR1212288.fasta_02853	SRR1258593.fasta_03189	SRR1363329.fasta_02612	SRR1515030.fasta_03630	SRR1519886.fasta_04035	SRR1535708.fasta_03287	SRR1646002.fasta_02150	SRR1646255.fasta_02692	SRR1707975.fasta_03372	SRR1774057.fasta_03278	SRR1968517.fasta_00581	SRR1969039.fasta_02648	SRR2143454.fasta_00219	SRR2175331.fasta_04020	SRR2188126.fasta_04209	SRR2226895.fasta_03816	SRR2228223.fasta_03595	SRR2239756.fasta_03973	SRR2240235.fasta_03404	SRR2407670.fasta_03907	SRR2585570.fasta_04031	SRR2829313.fasta_04098
pldB	pldB	Lysophospholipase L2	311	311	1	4	71				1017	1017	1017	AJGAFMDA_02129	SRR10037207.fasta_04034	SRR10082280.fasta_03530	SRR10164712.fasta_03734	SRR10165194.fasta_03278	SRR10210178.fasta_03857	SRR10230006.fasta_00351	SRR10240816.fasta_02804	SRR10298213.fasta_03736	SRR10343238.fasta_03835	SRR1067657.fasta_01457	SRR10995709.fasta_03818	SRR1139509.fasta_03429	SRR1170897.fasta_04041	SRR1212288.fasta_02838	SRR1258593.fasta_03174	SRR1363329.fasta_02597	SRR1515030.fasta_03615	SRR1519886.fasta_04020	SRR1535708.fasta_03272	SRR1646002.fasta_02165	SRR1646255.fasta_02677	SRR1707975.fasta_03357	SRR1774057.fasta_03263	SRR1968517.fasta_00566	SRR1969039.fasta_02633	SRR2143454.fasta_00385	SRR2175331.fasta_04005	SRR2188126.fasta_04194	SRR2226895.fasta_03801	SRR2228223.fasta_03580	SRR2239756.fasta_03958	SRR2240235.fasta_03389	SRR2407670.fasta_03892	SRR2585570.fasta_04016	SRR2829313.fasta_04083
rho	rho	Transcription termination factor Rho	311	311	1	4	70				1260	1260	1260	AJGAFMDA_02171	SRR10037207.fasta_04076	SRR10082280.fasta_03572	SRR10164712.fasta_03776	SRR10165194.fasta_03320	SRR10210178.fasta_03899	SRR10230006.fasta_01621	SRR10240816.fasta_00409	SRR10298213.fasta_03778	SRR10343238.fasta_03877	SRR1067657.fasta_01499	SRR10995709.fasta_03860	SRR1139509.fasta_03471	SRR1170897.fasta_04083	SRR1212288.fasta_02880	SRR1258593.fasta_03216	SRR1363329.fasta_02639	SRR1515030.fasta_03657	SRR1519886.fasta_04062	SRR1535708.fasta_03314	SRR1646002.fasta_03493	SRR1646255.fasta_02719	SRR1707975.fasta_03399	SRR1774057.fasta_03305	SRR1968517.fasta_00608	SRR1969039.fasta_04318	SRR2143454.fasta_00246	SRR2175331.fasta_04047	SRR2188126.fasta_04236	SRR2226895.fasta_03843	SRR2228223.fasta_03622	SRR2239756.fasta_04000	SRR2240235.fasta_03431	SRR2407670.fasta_03934	SRR2585570.fasta_04058	SRR2829313.fasta_04125
group_2249		hypothetical protein	311	311	1	4	69				381	390	381.174	AJGAFMDA_02147	SRR10037207.fasta_04052	SRR10082280.fasta_03548	SRR10164712.fasta_03752	SRR10165194.fasta_03296	SRR10210178.fasta_03875	SRR10230006.fasta_01597	SRR10240816.fasta_00385	SRR10298213.fasta_03754	SRR10343238.fasta_03853	SRR1067657.fasta_01475	SRR10995709.fasta_03836	SRR1139509.fasta_03447	SRR1170897.fasta_04059	SRR1212288.fasta_02856	SRR1258593.fasta_03192	SRR1363329.fasta_02615	SRR1515030.fasta_03633	SRR1519886.fasta_04038	SRR1535708.fasta_03290	SRR1646002.fasta_02147	SRR1646255.fasta_02695	SRR1707975.fasta_03375	SRR1774057.fasta_03281	SRR1968517.fasta_00584	SRR1969039.fasta_02651	SRR2143454.fasta_00222	SRR2175331.fasta_04023	SRR2188126.fasta_04212	SRR2226895.fasta_03819	SRR2228223.fasta_03598	SRR2239756.fasta_03976	SRR2240235.fasta_03407	SRR2407670.fasta_03910	SRR2585570.fasta_04034	SRR2829313.fasta_04101
ilvD	ilvD	Dihydroxy-acid dehydratase	311	311	1	4	68				1737	1851	1850.63	AJGAFMDA_02185	SRR10037207.fasta_04090	SRR10082280.fasta_03586	SRR10164712.fasta_03790	SRR10165194.fasta_03334	SRR10210178.fasta_03913	SRR10230006.fasta_01635	SRR10240816.fasta_00423	SRR10298213.fasta_03792	SRR10343238.fasta_03891	SRR1067657.fasta_01513	SRR10995709.fasta_03874	SRR1139509.fasta_03485	SRR1170897.fasta_04097	SRR1212288.fasta_02894	SRR1258593.fasta_03230	SRR1363329.fasta_02653	SRR1515030.fasta_03671	SRR1519886.fasta_04076	SRR1535708.fasta_03328	SRR1646002.fasta_03507	SRR1646255.fasta_02733	SRR1707975.fasta_03413	SRR1774057.fasta_03319	SRR1968517.fasta_00619	SRR1969039.fasta_04332	SRR2143454.fasta_00260	SRR2175331.fasta_04061	SRR2188126.fasta_04250	SRR2226895.fasta_03857	SRR2228223.fasta_03636	SRR2239756.fasta_04014	SRR2240235.fasta_03445	SRR2407670.fasta_03948	SRR2585570.fasta_04072	SRR2829313.fasta_04139
group_2248		hypothetical protein	311	311	1	4	67				363	375	374.576	AJGAFMDA_02183	SRR10037207.fasta_04088	SRR10082280.fasta_03584	SRR10164712.fasta_03788	SRR10165194.fasta_03332	SRR10210178.fasta_03911	SRR10230006.fasta_01633	SRR10240816.fasta_00421	SRR10298213.fasta_03790	SRR10343238.fasta_03889	SRR1067657.fasta_01511	SRR10995709.fasta_03872	SRR1139509.fasta_03483	SRR1170897.fasta_04095	SRR1212288.fasta_02892	SRR1258593.fasta_03228	SRR1363329.fasta_02651	SRR1515030.fasta_03669	SRR1519886.fasta_04074	SRR1535708.fasta_03326	SRR1646002.fasta_03505	SRR1646255.fasta_02731	SRR1707975.fasta_03411	SRR1774057.fasta_03317	SRR1968517.fasta_00617	SRR1969039.fasta_04330	SRR2143454.fasta_00258	SRR2175331.fasta_04059	SRR2188126.fasta_04248	SRR2226895.fasta_03855	SRR2228223.fasta_03634	SRR2239756.fasta_04012	SRR2240235.fasta_03443	SRR2407670.fasta_03946	SRR2585570.fasta_04070	SRR2829313.fasta_04137
wecE	wecE	dTDP-4-amino-46-dideoxygalactose transaminase	311	311	1	4	66				1131	1131	1131	AJGAFMDA_02163	SRR10037207.fasta_04068	SRR10082280.fasta_03564	SRR10164712.fasta_03768	SRR10165194.fasta_03312	SRR10210178.fasta_03891	SRR10230006.fasta_01613	SRR10240816.fasta_00401	SRR10298213.fasta_03770	SRR10343238.fasta_03869	SRR1067657.fasta_01491	SRR10995709.fasta_03852	SRR1139509.fasta_03463	SRR1170897.fasta_04075	SRR1212288.fasta_02872	SRR1258593.fasta_03208	SRR1363329.fasta_02631	SRR1515030.fasta_03649	SRR1519886.fasta_04054	SRR1535708.fasta_03306	SRR1646002.fasta_03485	SRR1646255.fasta_02711	SRR1707975.fasta_03391	SRR1774057.fasta_03297	SRR1968517.fasta_00600	SRR1969039.fasta_04310	SRR2143454.fasta_00238	SRR2175331.fasta_04039	SRR2188126.fasta_04228	SRR2226895.fasta_03835	SRR2228223.fasta_03614	SRR2239756.fasta_03992	SRR2240235.fasta_03423	SRR2407670.fasta_03926	SRR2585570.fasta_04050	SRR2829313.fasta_04117
group_2247		hypothetical protein	311	311	1	4	65				708	708	708	AJGAFMDA_02142	SRR10037207.fasta_04047	SRR10082280.fasta_03543	SRR10164712.fasta_03747	SRR10165194.fasta_03291	SRR10210178.fasta_03870	SRR10230006.fasta_01592	SRR10240816.fasta_00380	SRR10298213.fasta_03749	SRR10343238.fasta_03848	SRR1067657.fasta_01470	SRR10995709.fasta_03831	SRR1139509.fasta_03442	SRR1170897.fasta_04054	SRR1212288.fasta_02851	SRR1258593.fasta_03187	SRR1363329.fasta_02610	SRR1515030.fasta_03628	SRR1519886.fasta_04033	SRR1535708.fasta_03285	SRR1646002.fasta_02152	SRR1646255.fasta_02690	SRR1707975.fasta_03370	SRR1774057.fasta_03276	SRR1968517.fasta_00579	SRR1969039.fasta_02646	SRR2143454.fasta_00217	SRR2175331.fasta_04018	SRR2188126.fasta_04207	SRR2226895.fasta_03814	SRR2228223.fasta_03593	SRR2239756.fasta_03971	SRR2240235.fasta_03402	SRR2407670.fasta_03905	SRR2585570.fasta_04029	SRR2829313.fasta_04096
wecC	wecC	UDP-N-acetyl-D-mannosamine dehydrogenase	311	311	1	4	64				1263	1263	1263	AJGAFMDA_02167	SRR10037207.fasta_04072	SRR10082280.fasta_03568	SRR10164712.fasta_03772	SRR10165194.fasta_03316	SRR10210178.fasta_03895	SRR10230006.fasta_01617	SRR10240816.fasta_00405	SRR10298213.fasta_03774	SRR10343238.fasta_03873	SRR1067657.fasta_01495	SRR10995709.fasta_03856	SRR1139509.fasta_03467	SRR1170897.fasta_04079	SRR1212288.fasta_02876	SRR1258593.fasta_03212	SRR1363329.fasta_02635	SRR1515030.fasta_03653	SRR1519886.fasta_04058	SRR1535708.fasta_03310	SRR1646002.fasta_03489	SRR1646255.fasta_02715	SRR1707975.fasta_03395	SRR1774057.fasta_03301	SRR1968517.fasta_00604	SRR1969039.fasta_04314	SRR2143454.fasta_00242	SRR2175331.fasta_04043	SRR2188126.fasta_04232	SRR2226895.fasta_03839	SRR2228223.fasta_03618	SRR2239756.fasta_03996	SRR2240235.fasta_03427	SRR2407670.fasta_03930	SRR2585570.fasta_04054	SRR2829313.fasta_04121
gppA	gppA	Guanosine-5'-triphosphate3'-diphosphate pyrophosphatase	311	311	1	4	63				1398	1482	1481.73	AJGAFMDA_02174	SRR10037207.fasta_04079	SRR10082280.fasta_03575	SRR10164712.fasta_03779	SRR10165194.fasta_03323	SRR10210178.fasta_03902	SRR10230006.fasta_01624	SRR10240816.fasta_00412	SRR10298213.fasta_03781	SRR10343238.fasta_03880	SRR1067657.fasta_01502	SRR10995709.fasta_03863	SRR1139509.fasta_03474	SRR1170897.fasta_04086	SRR1212288.fasta_02883	SRR1258593.fasta_03219	SRR1363329.fasta_02642	SRR1515030.fasta_03660	SRR1519886.fasta_04065	SRR1535708.fasta_03317	SRR1646002.fasta_03496	SRR1646255.fasta_02722	SRR1707975.fasta_03402	SRR1774057.fasta_03308	SRR1968517.fasta_00611	SRR1969039.fasta_04321	SRR2143454.fasta_00249	SRR2175331.fasta_04050	SRR2188126.fasta_04239	SRR2226895.fasta_03846	SRR2228223.fasta_03625	SRR2239756.fasta_04003	SRR2240235.fasta_03434	SRR2407670.fasta_03937	SRR2585570.fasta_04061	SRR2829313.fasta_04128
rhlB_1~~~rhlB_2~~~rhlB	rhlB_1;rhlB_2;rhlB	ATP-dependent RNA helicase RhlB	311	312	1.00322	4	62				537	1266	1260.41	AJGAFMDA_02173	SRR10037207.fasta_04078	SRR10082280.fasta_03574	SRR10164712.fasta_03778	SRR10165194.fasta_03322	SRR10210178.fasta_03901	SRR10230006.fasta_01623	SRR10240816.fasta_00411	SRR10298213.fasta_03780	SRR10343238.fasta_03879	SRR1067657.fasta_01501	SRR10995709.fasta_03862	SRR1139509.fasta_03473	SRR1170897.fasta_04085	SRR1212288.fasta_02882	SRR1258593.fasta_03218	SRR1363329.fasta_02641	SRR1515030.fasta_03659	SRR1519886.fasta_04064	SRR1535708.fasta_03316	SRR1646002.fasta_03495	SRR1646255.fasta_02721	SRR1707975.fasta_03401	SRR1774057.fasta_03307	SRR1968517.fasta_00610	SRR1969039.fasta_04320	SRR2143454.fasta_00248	SRR2175331.fasta_04049	SRR2188126.fasta_04238	SRR2226895.fasta_03845	SRR2228223.fasta_03624	SRR2239756.fasta_04002	SRR2240235.fasta_03433	SRR2407670.fasta_03936	SRR2585570.fasta_04060	SRR2829313.fasta_04127
ilvE	ilvE	Branched-chain-amino-acid aminotransferase	311	311	1	4	61				930	930	930	AJGAFMDA_02186	SRR10037207.fasta_04091	SRR10082280.fasta_03587	SRR10164712.fasta_03791	SRR10165194.fasta_03335	SRR10210178.fasta_03914	SRR10230006.fasta_01636	SRR10240816.fasta_00424	SRR10298213.fasta_03793	SRR10343238.fasta_03892	SRR1067657.fasta_01514	SRR10995709.fasta_03875	SRR1139509.fasta_03486	SRR1170897.fasta_04098	SRR1212288.fasta_02895	SRR1258593.fasta_03231	SRR1363329.fasta_02654	SRR1515030.fasta_03672	SRR1519886.fasta_04077	SRR1535708.fasta_03329	SRR1646002.fasta_03508	SRR1646255.fasta_02734	SRR1707975.fasta_03414	SRR1774057.fasta_03320	SRR1968517.fasta_00620	SRR1969039.fasta_04333	SRR2143454.fasta_00261	SRR2175331.fasta_04062	SRR2188126.fasta_04251	SRR2226895.fasta_03858	SRR2228223.fasta_03637	SRR2239756.fasta_04015	SRR2240235.fasta_03446	SRR2407670.fasta_03949	SRR2585570.fasta_04073	SRR2829313.fasta_04140
comM_2~~~comM_1~~~comM	comM_2;comM_1;comM	Competence protein ComM	311	317	1.01929	4	60				297	1521	1491.85	AJGAFMDA_02189	SRR10037207.fasta_04094	SRR10082280.fasta_03590	SRR10164712.fasta_03794	SRR10165194.fasta_03338	SRR10210178.fasta_03917	SRR10230006.fasta_01639	SRR10240816.fasta_00427	SRR10298213.fasta_03796	SRR10343238.fasta_03895	SRR1067657.fasta_01517	SRR10995709.fasta_03878	SRR1139509.fasta_03489	SRR1170897.fasta_04101	SRR1212288.fasta_02898	SRR1258593.fasta_03234	SRR1363329.fasta_02657	SRR1515030.fasta_03675	SRR1519886.fasta_04080	SRR1535708.fasta_03332	SRR1646002.fasta_03511	SRR1646255.fasta_02737	SRR1707975.fasta_03417	SRR1774057.fasta_03323	SRR1968517.fasta_00623	SRR1969039.fasta_04336	SRR2143454.fasta_00264	SRR2175331.fasta_04065	SRR2188126.fasta_04254	SRR2226895.fasta_03861	SRR2228223.fasta_03640	SRR2239756.fasta_04018	SRR2240235.fasta_03449	SRR2407670.fasta_03952	SRR2585570.fasta_04076	SRR2829313.fasta_04143
cyaY	cyaY	Iron-sulfur cluster assembly protein CyaY;Protein CyaY	311	311	1	4	59				321	321	321	AJGAFMDA_02148	SRR10037207.fasta_04053	SRR10082280.fasta_03549	SRR10164712.fasta_03753	SRR10165194.fasta_03297	SRR10210178.fasta_03876	SRR10230006.fasta_01598	SRR10240816.fasta_00386	SRR10298213.fasta_03755	SRR10343238.fasta_03854	SRR1067657.fasta_01476	SRR10995709.fasta_03837	SRR1139509.fasta_03448	SRR1170897.fasta_04060	SRR1212288.fasta_02857	SRR1258593.fasta_03193	SRR1363329.fasta_02616	SRR1515030.fasta_03634	SRR1519886.fasta_04039	SRR1535708.fasta_03291	SRR1646002.fasta_02146	SRR1646255.fasta_02696	SRR1707975.fasta_03376	SRR1774057.fasta_03282	SRR1968517.fasta_00585	SRR1969039.fasta_02652	SRR2143454.fasta_00223	SRR2175331.fasta_04024	SRR2188126.fasta_04213	SRR2226895.fasta_03820	SRR2228223.fasta_03599	SRR2239756.fasta_03977	SRR2240235.fasta_03408	SRR2407670.fasta_03911	SRR2585570.fasta_04035	SRR2829313.fasta_04102
ppiC	ppiC	Peptidyl-prolyl cis-trans isomerase C	311	311	1	4	58				282	282	282	AJGAFMDA_02179	SRR10037207.fasta_04084	SRR10082280.fasta_03580	SRR10164712.fasta_03784	SRR10165194.fasta_03328	SRR10210178.fasta_03907	SRR10230006.fasta_01629	SRR10240816.fasta_00417	SRR10298213.fasta_03786	SRR10343238.fasta_03885	SRR1067657.fasta_01507	SRR10995709.fasta_03868	SRR1139509.fasta_03479	SRR1170897.fasta_04091	SRR1212288.fasta_02888	SRR1258593.fasta_03224	SRR1363329.fasta_02647	SRR1515030.fasta_03665	SRR1519886.fasta_04070	SRR1535708.fasta_03322	SRR1646002.fasta_03501	SRR1646255.fasta_02727	SRR1707975.fasta_03407	SRR1774057.fasta_03313	SRR1968517.fasta_00613	SRR1969039.fasta_04326	SRR2143454.fasta_00254	SRR2175331.fasta_04055	SRR2188126.fasta_04244	SRR2226895.fasta_03851	SRR2228223.fasta_03630	SRR2239756.fasta_04008	SRR2240235.fasta_03439	SRR2407670.fasta_03942	SRR2585570.fasta_04066	SRR2829313.fasta_04133
hemG	hemG	Protoporphyrinogen IX dehydrogenase [menaquinone]	311	311	1	4	57				546	546	546	AJGAFMDA_02104	SRR10037207.fasta_04009	SRR10082280.fasta_03505	SRR10164712.fasta_03709	SRR10165194.fasta_03253	SRR10210178.fasta_03832	SRR10230006.fasta_00376	SRR10240816.fasta_02829	SRR10298213.fasta_03237	SRR10343238.fasta_03810	SRR1067657.fasta_01432	SRR10995709.fasta_03793	SRR1139509.fasta_03404	SRR1170897.fasta_04016	SRR1212288.fasta_02813	SRR1258593.fasta_03149	SRR1363329.fasta_03914	SRR1515030.fasta_03590	SRR1519886.fasta_03995	SRR1535708.fasta_03247	SRR1646002.fasta_02199	SRR1646255.fasta_02652	SRR1707975.fasta_03332	SRR1774057.fasta_03238	SRR1968517.fasta_00541	SRR1969039.fasta_02608	SRR2143454.fasta_00410	SRR2175331.fasta_03980	SRR2188126.fasta_04169	SRR2226895.fasta_03776	SRR2228223.fasta_03555	SRR2239756.fasta_03933	SRR2240235.fasta_03364	SRR2407670.fasta_03867	SRR2585570.fasta_03991	SRR2829313.fasta_04058
group_2246		hypothetical protein	311	311	1	4	56				1431	1431	1431	AJGAFMDA_02121	SRR10037207.fasta_04026	SRR10082280.fasta_03522	SRR10164712.fasta_03726	SRR10165194.fasta_03270	SRR10210178.fasta_03849	SRR10230006.fasta_00359	SRR10240816.fasta_02812	SRR10298213.fasta_03728	SRR10343238.fasta_03827	SRR1067657.fasta_01449	SRR10995709.fasta_03810	SRR1139509.fasta_03421	SRR1170897.fasta_04033	SRR1212288.fasta_02830	SRR1258593.fasta_03166	SRR1363329.fasta_02589	SRR1515030.fasta_03607	SRR1519886.fasta_04012	SRR1535708.fasta_03264	SRR1646002.fasta_02173	SRR1646255.fasta_02669	SRR1707975.fasta_03349	SRR1774057.fasta_03255	SRR1968517.fasta_00558	SRR1969039.fasta_02625	SRR2143454.fasta_00393	SRR2175331.fasta_03997	SRR2188126.fasta_04186	SRR2226895.fasta_03793	SRR2228223.fasta_03572	SRR2239756.fasta_03950	SRR2240235.fasta_03381	SRR2407670.fasta_03884	SRR2585570.fasta_04008	SRR2829313.fasta_04075
tatC	tatC	Sec-independent protein translocase protein TatC	311	311	1	4	55				780	780	780	AJGAFMDA_02115	SRR10037207.fasta_04020	SRR10082280.fasta_03516	SRR10164712.fasta_03720	SRR10165194.fasta_03264	SRR10210178.fasta_03843	SRR10230006.fasta_00365	SRR10240816.fasta_02818	SRR10298213.fasta_03722	SRR10343238.fasta_03821	SRR1067657.fasta_01443	SRR10995709.fasta_03804	SRR1139509.fasta_03415	SRR1170897.fasta_04027	SRR1212288.fasta_02824	SRR1258593.fasta_03160	SRR1363329.fasta_02583	SRR1515030.fasta_03601	SRR1519886.fasta_04006	SRR1535708.fasta_03258	SRR1646002.fasta_02179	SRR1646255.fasta_02663	SRR1707975.fasta_03343	SRR1774057.fasta_03249	SRR1968517.fasta_00552	SRR1969039.fasta_02619	SRR2143454.fasta_00399	SRR2175331.fasta_03991	SRR2188126.fasta_04180	SRR2226895.fasta_03787	SRR2228223.fasta_03566	SRR2239756.fasta_03944	SRR2240235.fasta_03375	SRR2407670.fasta_03878	SRR2585570.fasta_04002	SRR2829313.fasta_04069
yigB	yigB	5-amino-6-(5-phospho-D-ribitylamino)uracil phosphatase YigB	311	311	1	4	54				717	717	717	AJGAFMDA_02140	SRR10037207.fasta_04045	SRR10082280.fasta_03541	SRR10164712.fasta_03745	SRR10165194.fasta_03289	SRR10210178.fasta_03868	SRR10230006.fasta_01590	SRR10240816.fasta_00378	SRR10298213.fasta_03747	SRR10343238.fasta_03846	SRR1067657.fasta_01468	SRR10995709.fasta_03829	SRR1139509.fasta_03440	SRR1170897.fasta_04052	SRR1212288.fasta_02849	SRR1258593.fasta_03185	SRR1363329.fasta_02608	SRR1515030.fasta_03626	SRR1519886.fasta_04031	SRR1535708.fasta_03283	SRR1646002.fasta_02154	SRR1646255.fasta_02688	SRR1707975.fasta_03368	SRR1774057.fasta_03274	SRR1968517.fasta_00577	SRR1969039.fasta_02644	SRR2143454.fasta_00215	SRR2175331.fasta_04016	SRR2188126.fasta_04205	SRR2226895.fasta_03812	SRR2228223.fasta_03591	SRR2239756.fasta_03969	SRR2240235.fasta_03400	SRR2407670.fasta_03903	SRR2585570.fasta_04027	SRR2829313.fasta_04094
cyaA	cyaA	Adenylate cyclase	311	311	1	4	53				2547	2547	2547	AJGAFMDA_02149	SRR10037207.fasta_04054	SRR10082280.fasta_03550	SRR10164712.fasta_03754	SRR10165194.fasta_03298	SRR10210178.fasta_03877	SRR10230006.fasta_01599	SRR10240816.fasta_00387	SRR10298213.fasta_03756	SRR10343238.fasta_03855	SRR1067657.fasta_01477	SRR10995709.fasta_03838	SRR1139509.fasta_03449	SRR1170897.fasta_04061	SRR1212288.fasta_02858	SRR1258593.fasta_03194	SRR1363329.fasta_02617	SRR1515030.fasta_03635	SRR1519886.fasta_04040	SRR1535708.fasta_03292	SRR1646002.fasta_02145	SRR1646255.fasta_02697	SRR1707975.fasta_03377	SRR1774057.fasta_03283	SRR1968517.fasta_00586	SRR1969039.fasta_02653	SRR2143454.fasta_00224	SRR2175331.fasta_04025	SRR2188126.fasta_04214	SRR2226895.fasta_03821	SRR2228223.fasta_03600	SRR2239756.fasta_03978	SRR2240235.fasta_03409	SRR2407670.fasta_03912	SRR2585570.fasta_04036	SRR2829313.fasta_04103
tatB	tatB	Sec-independent protein translocase protein TatB	311	311	1	4	51				549	549	549	AJGAFMDA_02116	SRR10037207.fasta_04021	SRR10082280.fasta_03517	SRR10164712.fasta_03721	SRR10165194.fasta_03265	SRR10210178.fasta_03844	SRR10230006.fasta_00364	SRR10240816.fasta_02817	SRR10298213.fasta_03723	SRR10343238.fasta_03822	SRR1067657.fasta_01444	SRR10995709.fasta_03805	SRR1139509.fasta_03416	SRR1170897.fasta_04028	SRR1212288.fasta_02825	SRR1258593.fasta_03161	SRR1363329.fasta_02584	SRR1515030.fasta_03602	SRR1519886.fasta_04007	SRR1535708.fasta_03259	SRR1646002.fasta_02178	SRR1646255.fasta_02664	SRR1707975.fasta_03344	SRR1774057.fasta_03250	SRR1968517.fasta_00553	SRR1969039.fasta_02620	SRR2143454.fasta_00398	SRR2175331.fasta_03992	SRR2188126.fasta_04181	SRR2226895.fasta_03788	SRR2228223.fasta_03567	SRR2239756.fasta_03945	SRR2240235.fasta_03376	SRR2407670.fasta_03879	SRR2585570.fasta_04003	SRR2829313.fasta_04070
trkH	trkH	Trk system potassium uptake protein TrkH	311	311	1	4	50				1452	1452	1452	AJGAFMDA_02105	SRR10037207.fasta_04010	SRR10082280.fasta_03506	SRR10164712.fasta_03710	SRR10165194.fasta_03254	SRR10210178.fasta_03833	SRR10230006.fasta_00375	SRR10240816.fasta_02828	SRR10298213.fasta_03236	SRR10343238.fasta_03811	SRR1067657.fasta_01433	SRR10995709.fasta_03794	SRR1139509.fasta_03405	SRR1170897.fasta_04017	SRR1212288.fasta_02814	SRR1258593.fasta_03150	SRR1363329.fasta_03913	SRR1515030.fasta_03591	SRR1519886.fasta_03996	SRR1535708.fasta_03248	SRR1646002.fasta_02198	SRR1646255.fasta_02653	SRR1707975.fasta_03333	SRR1774057.fasta_03239	SRR1968517.fasta_00542	SRR1969039.fasta_02609	SRR2143454.fasta_00409	SRR2175331.fasta_03981	SRR2188126.fasta_04170	SRR2226895.fasta_03777	SRR2228223.fasta_03556	SRR2239756.fasta_03934	SRR2240235.fasta_03365	SRR2407670.fasta_03868	SRR2585570.fasta_03992	SRR2829313.fasta_04059
group_2244		hypothetical protein	311	311	1	4	49				252	252	252	AJGAFMDA_02145	SRR10037207.fasta_04050	SRR10082280.fasta_03546	SRR10164712.fasta_03750	SRR10165194.fasta_03294	SRR10210178.fasta_03873	SRR10230006.fasta_01595	SRR10240816.fasta_00383	SRR10298213.fasta_03752	SRR10343238.fasta_03851	SRR1067657.fasta_01473	SRR10995709.fasta_03834	SRR1139509.fasta_03445	SRR1170897.fasta_04057	SRR1212288.fasta_02854	SRR1258593.fasta_03190	SRR1363329.fasta_02613	SRR1515030.fasta_03631	SRR1519886.fasta_04036	SRR1535708.fasta_03288	SRR1646002.fasta_02149	SRR1646255.fasta_02693	SRR1707975.fasta_03373	SRR1774057.fasta_03279	SRR1968517.fasta_00582	SRR1969039.fasta_02649	SRR2143454.fasta_00220	SRR2175331.fasta_04021	SRR2188126.fasta_04210	SRR2226895.fasta_03817	SRR2228223.fasta_03596	SRR2239756.fasta_03974	SRR2240235.fasta_03405	SRR2407670.fasta_03908	SRR2585570.fasta_04032	SRR2829313.fasta_04099
pldA	pldA	Phospholipase A1	311	311	1	4	48				870	870	870	AJGAFMDA_02133	SRR10037207.fasta_04038	SRR10082280.fasta_03534	SRR10164712.fasta_03738	SRR10165194.fasta_03282	SRR10210178.fasta_03861	SRR10230006.fasta_00347	SRR10240816.fasta_02800	SRR10298213.fasta_03740	SRR10343238.fasta_03839	SRR1067657.fasta_01461	SRR10995709.fasta_03822	SRR1139509.fasta_03433	SRR1170897.fasta_04045	SRR1212288.fasta_02842	SRR1258593.fasta_03178	SRR1363329.fasta_02601	SRR1515030.fasta_03619	SRR1519886.fasta_04024	SRR1535708.fasta_03276	SRR1646002.fasta_02161	SRR1646255.fasta_02681	SRR1707975.fasta_03361	SRR1774057.fasta_03267	SRR1968517.fasta_00570	SRR1969039.fasta_02637	SRR2143454.fasta_00381	SRR2175331.fasta_04009	SRR2188126.fasta_04198	SRR2226895.fasta_03805	SRR2228223.fasta_03584	SRR2239756.fasta_03962	SRR2240235.fasta_03393	SRR2407670.fasta_03896	SRR2585570.fasta_04020	SRR2829313.fasta_04087
corA	corA	Magnesium transport protein CorA	311	311	1	4	47				951	951	951	AJGAFMDA_02138	SRR10037207.fasta_04043	SRR10082280.fasta_03539	SRR10164712.fasta_03743	SRR10165194.fasta_03287	SRR10210178.fasta_03866	SRR10230006.fasta_01588	SRR10240816.fasta_00376	SRR10298213.fasta_03745	SRR10343238.fasta_03844	SRR1067657.fasta_01466	SRR10995709.fasta_03827	SRR1139509.fasta_03438	SRR1170897.fasta_04050	SRR1212288.fasta_02847	SRR1258593.fasta_03183	SRR1363329.fasta_02606	SRR1515030.fasta_03624	SRR1519886.fasta_04029	SRR1535708.fasta_03281	SRR1646002.fasta_02156	SRR1646255.fasta_02686	SRR1707975.fasta_03366	SRR1774057.fasta_03272	SRR1968517.fasta_00575	SRR1969039.fasta_02642	SRR2143454.fasta_00213	SRR2175331.fasta_04014	SRR2188126.fasta_04203	SRR2226895.fasta_03810	SRR2228223.fasta_03589	SRR2239756.fasta_03967	SRR2240235.fasta_03398	SRR2407670.fasta_03901	SRR2585570.fasta_04025	SRR2829313.fasta_04092
metE_2~~~metE_1~~~metE	metE_2;metE_1;metE	5-methyltetrahydropteroyltriglutamate--homocysteine methyltransferase	311	313	1.00643	4	46				819	2265	2249.97	AJGAFMDA_02125	SRR10037207.fasta_04030	SRR10082280.fasta_03526	SRR10164712.fasta_03730	SRR10165194.fasta_03274	SRR10210178.fasta_03853	SRR10230006.fasta_00355	SRR10240816.fasta_02808	SRR10298213.fasta_03732	SRR10343238.fasta_03831	SRR1067657.fasta_01453	SRR10995709.fasta_03814	SRR1139509.fasta_03425	SRR1170897.fasta_04037	SRR1212288.fasta_02834	SRR1258593.fasta_03170	SRR1363329.fasta_02593	SRR1515030.fasta_03611	SRR1519886.fasta_04016	SRR1535708.fasta_03268	SRR1646002.fasta_02169	SRR1646255.fasta_02673	SRR1707975.fasta_03353	SRR1774057.fasta_03259	SRR1968517.fasta_00562	SRR1969039.fasta_02629	SRR2143454.fasta_00389	SRR2175331.fasta_04001	SRR2188126.fasta_04190	SRR2226895.fasta_03797	SRR2228223.fasta_03576	SRR2239756.fasta_03954	SRR2240235.fasta_03385	SRR2407670.fasta_03888	SRR2585570.fasta_04012	SRR2829313.fasta_04079
fadA	fadA	3-ketoacyl-CoA thiolase	311	311	1	4	45				1164	1164	1164	AJGAFMDA_02109	SRR10037207.fasta_04014	SRR10082280.fasta_03510	SRR10164712.fasta_03714	SRR10165194.fasta_03258	SRR10210178.fasta_03837	SRR10230006.fasta_00371	SRR10240816.fasta_02824	SRR10298213.fasta_03232	SRR10343238.fasta_03815	SRR1067657.fasta_01437	SRR10995709.fasta_03798	SRR1139509.fasta_03409	SRR1170897.fasta_04021	SRR1212288.fasta_02818	SRR1258593.fasta_03154	SRR1363329.fasta_03909	SRR1515030.fasta_03595	SRR1519886.fasta_04000	SRR1535708.fasta_03252	SRR1646002.fasta_02194	SRR1646255.fasta_02657	SRR1707975.fasta_03337	SRR1774057.fasta_03243	SRR1968517.fasta_00546	SRR1969039.fasta_02613	SRR2143454.fasta_00405	SRR2175331.fasta_03985	SRR2188126.fasta_04174	SRR2226895.fasta_03781	SRR2228223.fasta_03560	SRR2239756.fasta_03938	SRR2240235.fasta_03369	SRR2407670.fasta_03872	SRR2585570.fasta_03996	SRR2829313.fasta_04063
pepQ	pepQ	Xaa-Pro dipeptidase	311	311	1	4	44				1131	1332	1331.35	AJGAFMDA_02107	SRR10037207.fasta_04012	SRR10082280.fasta_03508	SRR10164712.fasta_03712	SRR10165194.fasta_03256	SRR10210178.fasta_03835	SRR10230006.fasta_00373	SRR10240816.fasta_02826	SRR10298213.fasta_03234	SRR10343238.fasta_03813	SRR1067657.fasta_01435	SRR10995709.fasta_03796	SRR1139509.fasta_03407	SRR1170897.fasta_04019	SRR1212288.fasta_02816	SRR1258593.fasta_03152	SRR1363329.fasta_03911	SRR1515030.fasta_03593	SRR1519886.fasta_03998	SRR1535708.fasta_03250	SRR1646002.fasta_02196	SRR1646255.fasta_02655	SRR1707975.fasta_03335	SRR1774057.fasta_03241	SRR1968517.fasta_00544	SRR1969039.fasta_02611	SRR2143454.fasta_00407	SRR2175331.fasta_03983	SRR2188126.fasta_04172	SRR2226895.fasta_03779	SRR2228223.fasta_03558	SRR2239756.fasta_03936	SRR2240235.fasta_03367	SRR2407670.fasta_03870	SRR2585570.fasta_03994	SRR2829313.fasta_04061
metR	metR	HTH-type transcriptional regulator MetR	311	311	1	4	43				954	954	954	AJGAFMDA_02126	SRR10037207.fasta_04031	SRR10082280.fasta_03527	SRR10164712.fasta_03731	SRR10165194.fasta_03275	SRR10210178.fasta_03854	SRR10230006.fasta_00354	SRR10240816.fasta_02807	SRR10298213.fasta_03733	SRR10343238.fasta_03832	SRR1067657.fasta_01454	SRR10995709.fasta_03815	SRR1139509.fasta_03426	SRR1170897.fasta_04038	SRR1212288.fasta_02835	SRR1258593.fasta_03171	SRR1363329.fasta_02594	SRR1515030.fasta_03612	SRR1519886.fasta_04017	SRR1535708.fasta_03269	SRR1646002.fasta_02168	SRR1646255.fasta_02674	SRR1707975.fasta_03354	SRR1774057.fasta_03260	SRR1968517.fasta_00563	SRR1969039.fasta_02630	SRR2143454.fasta_00388	SRR2175331.fasta_04002	SRR2188126.fasta_04191	SRR2226895.fasta_03798	SRR2228223.fasta_03577	SRR2239756.fasta_03955	SRR2240235.fasta_03386	SRR2407670.fasta_03889	SRR2585570.fasta_04013	SRR2829313.fasta_04080
trxA_3	trxA_3	Thioredoxin 1	311	311	1	4	42				330	330	330	AJGAFMDA_02172	SRR10037207.fasta_04077	SRR10082280.fasta_03573	SRR10164712.fasta_03777	SRR10165194.fasta_03321	SRR10210178.fasta_03900	SRR10230006.fasta_01622	SRR10240816.fasta_00410	SRR10298213.fasta_03779	SRR10343238.fasta_03878	SRR1067657.fasta_01500	SRR10995709.fasta_03861	SRR1139509.fasta_03472	SRR1170897.fasta_04084	SRR1212288.fasta_02881	SRR1258593.fasta_03217	SRR1363329.fasta_02640	SRR1515030.fasta_03658	SRR1519886.fasta_04063	SRR1535708.fasta_03315	SRR1646002.fasta_03494	SRR1646255.fasta_02720	SRR1707975.fasta_03400	SRR1774057.fasta_03306	SRR1968517.fasta_00609	SRR1969039.fasta_04319	SRR2143454.fasta_00247	SRR2175331.fasta_04048	SRR2188126.fasta_04237	SRR2226895.fasta_03844	SRR2228223.fasta_03623	SRR2239756.fasta_04001	SRR2240235.fasta_03432	SRR2407670.fasta_03935	SRR2585570.fasta_04059	SRR2829313.fasta_04126
chuR_3	chuR_3	Anaerobic sulfatase-maturating enzyme	311	311	1	4	41				1296	1296	1296	AJGAFMDA_02124	SRR10037207.fasta_04029	SRR10082280.fasta_03525	SRR10164712.fasta_03729	SRR10165194.fasta_03273	SRR10210178.fasta_03852	SRR10230006.fasta_00356	SRR10240816.fasta_02809	SRR10298213.fasta_03731	SRR10343238.fasta_03830	SRR1067657.fasta_01452	SRR10995709.fasta_03813	SRR1139509.fasta_03424	SRR1170897.fasta_04036	SRR1212288.fasta_02833	SRR1258593.fasta_03169	SRR1363329.fasta_02592	SRR1515030.fasta_03610	SRR1519886.fasta_04015	SRR1535708.fasta_03267	SRR1646002.fasta_02170	SRR1646255.fasta_02672	SRR1707975.fasta_03352	SRR1774057.fasta_03258	SRR1968517.fasta_00561	SRR1969039.fasta_02628	SRR2143454.fasta_00390	SRR2175331.fasta_04000	SRR2188126.fasta_04189	SRR2226895.fasta_03796	SRR2228223.fasta_03575	SRR2239756.fasta_03953	SRR2240235.fasta_03384	SRR2407670.fasta_03887	SRR2585570.fasta_04011	SRR2829313.fasta_04078
group_2243		hypothetical protein	311	311	1	4	40				606	606	606	AJGAFMDA_02119	SRR10037207.fasta_04024	SRR10082280.fasta_03520	SRR10164712.fasta_03724	SRR10165194.fasta_03268	SRR10210178.fasta_03847	SRR10230006.fasta_00361	SRR10240816.fasta_02814	SRR10298213.fasta_03726	SRR10343238.fasta_03825	SRR1067657.fasta_01447	SRR10995709.fasta_03808	SRR1139509.fasta_03419	SRR1170897.fasta_04031	SRR1212288.fasta_02828	SRR1258593.fasta_03164	SRR1363329.fasta_02587	SRR1515030.fasta_03605	SRR1519886.fasta_04010	SRR1535708.fasta_03262	SRR1646002.fasta_02175	SRR1646255.fasta_02667	SRR1707975.fasta_03347	SRR1774057.fasta_03253	SRR1968517.fasta_00556	SRR1969039.fasta_02623	SRR2143454.fasta_00395	SRR2175331.fasta_03995	SRR2188126.fasta_04184	SRR2226895.fasta_03791	SRR2228223.fasta_03570	SRR2239756.fasta_03948	SRR2240235.fasta_03379	SRR2407670.fasta_03882	SRR2585570.fasta_04006	SRR2829313.fasta_04073
ilvC	ilvC	Ketol-acid reductoisomerase (NADP(+))	311	311	1	4	38				1476	1476	1476	AJGAFMDA_02180	SRR10037207.fasta_04085	SRR10082280.fasta_03581	SRR10164712.fasta_03785	SRR10165194.fasta_03329	SRR10210178.fasta_03908	SRR10230006.fasta_01630	SRR10240816.fasta_00418	SRR10298213.fasta_03787	SRR10343238.fasta_03886	SRR1067657.fasta_01508	SRR10995709.fasta_03869	SRR1139509.fasta_03480	SRR1170897.fasta_04092	SRR1212288.fasta_02889	SRR1258593.fasta_03225	SRR1363329.fasta_02648	SRR1515030.fasta_03666	SRR1519886.fasta_04071	SRR1535708.fasta_03323	SRR1646002.fasta_03502	SRR1646255.fasta_02728	SRR1707975.fasta_03408	SRR1774057.fasta_03314	SRR1968517.fasta_00614	SRR1969039.fasta_04327	SRR2143454.fasta_00255	SRR2175331.fasta_04056	SRR2188126.fasta_04245	SRR2226895.fasta_03852	SRR2228223.fasta_03631	SRR2239756.fasta_04009	SRR2240235.fasta_03440	SRR2407670.fasta_03943	SRR2585570.fasta_04067	SRR2829313.fasta_04134
hemX	hemX	Putative uroporphyrinogen-III C-methyltransferase	311	311	1	4	37				1170	1170	1170	AJGAFMDA_02152	SRR10037207.fasta_04057	SRR10082280.fasta_03553	SRR10164712.fasta_03757	SRR10165194.fasta_03301	SRR10210178.fasta_03880	SRR10230006.fasta_01602	SRR10240816.fasta_00390	SRR10298213.fasta_03759	SRR10343238.fasta_03858	SRR1067657.fasta_01480	SRR10995709.fasta_03841	SRR1139509.fasta_03452	SRR1170897.fasta_04064	SRR1212288.fasta_02861	SRR1258593.fasta_03197	SRR1363329.fasta_02620	SRR1515030.fasta_03638	SRR1519886.fasta_04043	SRR1535708.fasta_03295	SRR1646002.fasta_02142	SRR1646255.fasta_02700	SRR1707975.fasta_03380	SRR1774057.fasta_03286	SRR1968517.fasta_00589	SRR1969039.fasta_02656	SRR2143454.fasta_00227	SRR2175331.fasta_04028	SRR2188126.fasta_04217	SRR2226895.fasta_03824	SRR2228223.fasta_03603	SRR2239756.fasta_03981	SRR2240235.fasta_03412	SRR2407670.fasta_03915	SRR2585570.fasta_04039	SRR2829313.fasta_04106
recQ	recQ	ATP-dependent DNA helicase RecQ	311	311	1	4	36				1848	1848	1848	AJGAFMDA_02132	SRR10037207.fasta_04037	SRR10082280.fasta_03533	SRR10164712.fasta_03737	SRR10165194.fasta_03281	SRR10210178.fasta_03860	SRR10230006.fasta_00348	SRR10240816.fasta_02801	SRR10298213.fasta_03739	SRR10343238.fasta_03838	SRR1067657.fasta_01460	SRR10995709.fasta_03821	SRR1139509.fasta_03432	SRR1170897.fasta_04044	SRR1212288.fasta_02841	SRR1258593.fasta_03177	SRR1363329.fasta_02600	SRR1515030.fasta_03618	SRR1519886.fasta_04023	SRR1535708.fasta_03275	SRR1646002.fasta_02162	SRR1646255.fasta_02680	SRR1707975.fasta_03360	SRR1774057.fasta_03266	SRR1968517.fasta_00569	SRR1969039.fasta_02636	SRR2143454.fasta_00382	SRR2175331.fasta_04008	SRR2188126.fasta_04197	SRR2226895.fasta_03804	SRR2228223.fasta_03583	SRR2239756.fasta_03961	SRR2240235.fasta_03392	SRR2407670.fasta_03895	SRR2585570.fasta_04019	SRR2829313.fasta_04086
wzzE	wzzE	ECA polysaccharide chain length modulation protein	311	311	1	4	35				1047	1047	1047	AJGAFMDA_02169	SRR10037207.fasta_04074	SRR10082280.fasta_03570	SRR10164712.fasta_03774	SRR10165194.fasta_03318	SRR10210178.fasta_03897	SRR10230006.fasta_01619	SRR10240816.fasta_00407	SRR10298213.fasta_03776	SRR10343238.fasta_03875	SRR1067657.fasta_01497	SRR10995709.fasta_03858	SRR1139509.fasta_03469	SRR1170897.fasta_04081	SRR1212288.fasta_02878	SRR1258593.fasta_03214	SRR1363329.fasta_02637	SRR1515030.fasta_03655	SRR1519886.fasta_04060	SRR1535708.fasta_03312	SRR1646002.fasta_03491	SRR1646255.fasta_02717	SRR1707975.fasta_03397	SRR1774057.fasta_03303	SRR1968517.fasta_00606	SRR1969039.fasta_04316	SRR2143454.fasta_00244	SRR2175331.fasta_04045	SRR2188126.fasta_04234	SRR2226895.fasta_03841	SRR2228223.fasta_03620	SRR2239756.fasta_03998	SRR2240235.fasta_03429	SRR2407670.fasta_03932	SRR2585570.fasta_04056	SRR2829313.fasta_04123
ubiD	ubiD	3-octaprenyl-4-hydroxybenzoate carboxy-lyase	311	311	1	4	34				1479	1479	1479	AJGAFMDA_02112	SRR10037207.fasta_04017	SRR10082280.fasta_03513	SRR10164712.fasta_03717	SRR10165194.fasta_03261	SRR10210178.fasta_03840	SRR10230006.fasta_00368	SRR10240816.fasta_02821	SRR10298213.fasta_03719	SRR10343238.fasta_03818	SRR1067657.fasta_01440	SRR10995709.fasta_03801	SRR1139509.fasta_03412	SRR1170897.fasta_04024	SRR1212288.fasta_02821	SRR1258593.fasta_03157	SRR1363329.fasta_02580	SRR1515030.fasta_03598	SRR1519886.fasta_04003	SRR1535708.fasta_03255	SRR1646002.fasta_02182	SRR1646255.fasta_02660	SRR1707975.fasta_03340	SRR1774057.fasta_03246	SRR1968517.fasta_00549	SRR1969039.fasta_02616	SRR2143454.fasta_00402	SRR2175331.fasta_03988	SRR2188126.fasta_04177	SRR2226895.fasta_03784	SRR2228223.fasta_03563	SRR2239756.fasta_03941	SRR2240235.fasta_03372	SRR2407670.fasta_03875	SRR2585570.fasta_03999	SRR2829313.fasta_04066
tatA	tatA	Sec-independent protein translocase protein TatA	311	311	1	4	33				255	255	255	AJGAFMDA_02117	SRR10037207.fasta_04022	SRR10082280.fasta_03518	SRR10164712.fasta_03722	SRR10165194.fasta_03266	SRR10210178.fasta_03845	SRR10230006.fasta_00363	SRR10240816.fasta_02816	SRR10298213.fasta_03724	SRR10343238.fasta_03823	SRR1067657.fasta_01445	SRR10995709.fasta_03806	SRR1139509.fasta_03417	SRR1170897.fasta_04029	SRR1212288.fasta_02826	SRR1258593.fasta_03162	SRR1363329.fasta_02585	SRR1515030.fasta_03603	SRR1519886.fasta_04008	SRR1535708.fasta_03260	SRR1646002.fasta_02177	SRR1646255.fasta_02665	SRR1707975.fasta_03345	SRR1774057.fasta_03251	SRR1968517.fasta_00554	SRR1969039.fasta_02621	SRR2143454.fasta_00397	SRR2175331.fasta_03993	SRR2188126.fasta_04182	SRR2226895.fasta_03789	SRR2228223.fasta_03568	SRR2239756.fasta_03946	SRR2240235.fasta_03377	SRR2407670.fasta_03880	SRR2585570.fasta_04004	SRR2829313.fasta_04071
yigL	yigL	Pyridoxal phosphate phosphatase YigL	311	311	1	4	31				801	801	801	AJGAFMDA_02128	SRR10037207.fasta_04033	SRR10082280.fasta_03529	SRR10164712.fasta_03733	SRR10165194.fasta_03277	SRR10210178.fasta_03856	SRR10230006.fasta_00352	SRR10240816.fasta_02805	SRR10298213.fasta_03735	SRR10343238.fasta_03834	SRR1067657.fasta_01456	SRR10995709.fasta_03817	SRR1139509.fasta_03428	SRR1170897.fasta_04040	SRR1212288.fasta_02837	SRR1258593.fasta_03173	SRR1363329.fasta_02596	SRR1515030.fasta_03614	SRR1519886.fasta_04019	SRR1535708.fasta_03271	SRR1646002.fasta_02166	SRR1646255.fasta_02676	SRR1707975.fasta_03356	SRR1774057.fasta_03262	SRR1968517.fasta_00565	SRR1969039.fasta_02632	SRR2143454.fasta_00386	SRR2175331.fasta_04004	SRR2188126.fasta_04193	SRR2226895.fasta_03800	SRR2228223.fasta_03579	SRR2239756.fasta_03957	SRR2240235.fasta_03388	SRR2407670.fasta_03891	SRR2585570.fasta_04015	SRR2829313.fasta_04082
tatD_1~~~tatD_2~~~tatD	tatD_1;tatD_2;tatD	3'-5' ssDNA/RNA exonuclease TatD	311	312	1.00322	4	30				372	795	792.404	AJGAFMDA_02114	SRR10037207.fasta_04019	SRR10082280.fasta_03515	SRR10164712.fasta_03719	SRR10165194.fasta_03263	SRR10210178.fasta_03842	SRR10230006.fasta_00366	SRR10240816.fasta_02819	SRR10298213.fasta_03721	SRR10343238.fasta_03820	SRR1067657.fasta_01442	SRR10995709.fasta_03803	SRR1139509.fasta_03414	SRR1170897.fasta_04026	SRR1212288.fasta_02823	SRR1258593.fasta_03159	SRR1363329.fasta_02582	SRR1515030.fasta_03600	SRR1519886.fasta_04005	SRR1535708.fasta_03257	SRR1646002.fasta_02180	SRR1646255.fasta_02662	SRR1707975.fasta_03342	SRR1774057.fasta_03248	SRR1968517.fasta_00551	SRR1969039.fasta_02618	SRR2143454.fasta_00400	SRR2175331.fasta_03990	SRR2188126.fasta_04179	SRR2226895.fasta_03786	SRR2228223.fasta_03565	SRR2239756.fasta_03943	SRR2240235.fasta_03374	SRR2407670.fasta_03877	SRR2585570.fasta_04001	SRR2829313.fasta_04068
rffH	rffH	Glucose-1-phosphate thymidylyltransferase 2	311	311	1	4	29				882	882	882	AJGAFMDA_02165	SRR10037207.fasta_04070	SRR10082280.fasta_03566	SRR10164712.fasta_03770	SRR10165194.fasta_03314	SRR10210178.fasta_03893	SRR10230006.fasta_01615	SRR10240816.fasta_00403	SRR10298213.fasta_03772	SRR10343238.fasta_03871	SRR1067657.fasta_01493	SRR10995709.fasta_03854	SRR1139509.fasta_03465	SRR1170897.fasta_04077	SRR1212288.fasta_02874	SRR1258593.fasta_03210	SRR1363329.fasta_02633	SRR1515030.fasta_03651	SRR1519886.fasta_04056	SRR1535708.fasta_03308	SRR1646002.fasta_03487	SRR1646255.fasta_02713	SRR1707975.fasta_03393	SRR1774057.fasta_03299	SRR1968517.fasta_00602	SRR1969039.fasta_04312	SRR2143454.fasta_00240	SRR2175331.fasta_04041	SRR2188126.fasta_04230	SRR2226895.fasta_03837	SRR2228223.fasta_03616	SRR2239756.fasta_03994	SRR2240235.fasta_03425	SRR2407670.fasta_03928	SRR2585570.fasta_04052	SRR2829313.fasta_04119
hemC	hemC	Porphobilinogen deaminase	311	311	1	4	28				963	963	963	AJGAFMDA_02150	SRR10037207.fasta_04055	SRR10082280.fasta_03551	SRR10164712.fasta_03755	SRR10165194.fasta_03299	SRR10210178.fasta_03878	SRR10230006.fasta_01600	SRR10240816.fasta_00388	SRR10298213.fasta_03757	SRR10343238.fasta_03856	SRR1067657.fasta_01478	SRR10995709.fasta_03839	SRR1139509.fasta_03450	SRR1170897.fasta_04062	SRR1212288.fasta_02859	SRR1258593.fasta_03195	SRR1363329.fasta_02618	SRR1515030.fasta_03636	SRR1519886.fasta_04041	SRR1535708.fasta_03293	SRR1646002.fasta_02144	SRR1646255.fasta_02698	SRR1707975.fasta_03378	SRR1774057.fasta_03284	SRR1968517.fasta_00587	SRR1969039.fasta_02654	SRR2143454.fasta_00225	SRR2175331.fasta_04026	SRR2188126.fasta_04215	SRR2226895.fasta_03822	SRR2228223.fasta_03601	SRR2239756.fasta_03979	SRR2240235.fasta_03410	SRR2407670.fasta_03913	SRR2585570.fasta_04037	SRR2829313.fasta_04104
yigZ	yigZ	IMPACT family member YigZ	311	311	1	4	27				615	615	615	AJGAFMDA_02106	SRR10037207.fasta_04011	SRR10082280.fasta_03507	SRR10164712.fasta_03711	SRR10165194.fasta_03255	SRR10210178.fasta_03834	SRR10230006.fasta_00374	SRR10240816.fasta_02827	SRR10298213.fasta_03235	SRR10343238.fasta_03812	SRR1067657.fasta_01434	SRR10995709.fasta_03795	SRR1139509.fasta_03406	SRR1170897.fasta_04018	SRR1212288.fasta_02815	SRR1258593.fasta_03151	SRR1363329.fasta_03912	SRR1515030.fasta_03592	SRR1519886.fasta_03997	SRR1535708.fasta_03249	SRR1646002.fasta_02197	SRR1646255.fasta_02654	SRR1707975.fasta_03334	SRR1774057.fasta_03240	SRR1968517.fasta_00543	SRR1969039.fasta_02610	SRR2143454.fasta_00408	SRR2175331.fasta_03982	SRR2188126.fasta_04171	SRR2226895.fasta_03778	SRR2228223.fasta_03557	SRR2239756.fasta_03935	SRR2240235.fasta_03366	SRR2407670.fasta_03869	SRR2585570.fasta_03993	SRR2829313.fasta_04060
rarD_2	rarD_2;	Protein RarD;hypothetical protein	311	311	1	4	26				741	888	887.342	AJGAFMDA_02135	SRR10037207.fasta_04040	SRR10082280.fasta_03536	SRR10164712.fasta_03740	SRR10165194.fasta_03284	SRR10210178.fasta_03863	SRR10230006.fasta_00345	SRR10240816.fasta_02798	SRR10298213.fasta_03742	SRR10343238.fasta_03841	SRR1067657.fasta_01463	SRR10995709.fasta_03824	SRR1139509.fasta_03435	SRR1170897.fasta_04047	SRR1212288.fasta_02844	SRR1258593.fasta_03180	SRR1363329.fasta_02603	SRR1515030.fasta_03621	SRR1519886.fasta_04026	SRR1535708.fasta_03278	SRR1646002.fasta_02159	SRR1646255.fasta_02683	SRR1707975.fasta_03363	SRR1774057.fasta_03269	SRR1968517.fasta_00572	SRR1969039.fasta_02639	SRR2143454.fasta_00379	SRR2175331.fasta_04011	SRR2188126.fasta_04200	SRR2226895.fasta_03807	SRR2228223.fasta_03586	SRR2239756.fasta_03964	SRR2240235.fasta_03395	SRR2407670.fasta_03898	SRR2585570.fasta_04022	SRR2829313.fasta_04089
gltC_1	gltC_1	HTH-type transcriptional regulator GltC	311	311	1	4	25				888	888	888	AJGAFMDA_02181	SRR10037207.fasta_04086	SRR10082280.fasta_03582	SRR10164712.fasta_03786	SRR10165194.fasta_03330	SRR10210178.fasta_03909	SRR10230006.fasta_01631	SRR10240816.fasta_00419	SRR10298213.fasta_03788	SRR10343238.fasta_03887	SRR1067657.fasta_01509	SRR10995709.fasta_03870	SRR1139509.fasta_03481	SRR1170897.fasta_04093	SRR1212288.fasta_02890	SRR1258593.fasta_03226	SRR1363329.fasta_02649	SRR1515030.fasta_03667	SRR1519886.fasta_04072	SRR1535708.fasta_03324	SRR1646002.fasta_03503	SRR1646255.fasta_02729	SRR1707975.fasta_03409	SRR1774057.fasta_03315	SRR1968517.fasta_00615	SRR1969039.fasta_04328	SRR2143454.fasta_00256	SRR2175331.fasta_04057	SRR2188126.fasta_04246	SRR2226895.fasta_03853	SRR2228223.fasta_03632	SRR2239756.fasta_04010	SRR2240235.fasta_03441	SRR2407670.fasta_03944	SRR2585570.fasta_04068	SRR2829313.fasta_04135
group_2240		hypothetical protein	311	311	1	4	23				339	339	339	AJGAFMDA_02190	SRR10037207.fasta_04095	SRR10082280.fasta_03591	SRR10164712.fasta_03795	SRR10165194.fasta_03339	SRR10210178.fasta_03918	SRR10230006.fasta_01640	SRR10240816.fasta_00428	SRR10298213.fasta_03797	SRR10343238.fasta_03896	SRR1067657.fasta_01518	SRR10995709.fasta_03879	SRR1139509.fasta_03490	SRR1170897.fasta_04102	SRR1212288.fasta_02899	SRR1258593.fasta_03235	SRR1363329.fasta_02658	SRR1515030.fasta_03676	SRR1519886.fasta_04081	SRR1535708.fasta_03333	SRR1646002.fasta_03512	SRR1646255.fasta_02738	SRR1707975.fasta_03418	SRR1774057.fasta_03324	SRR1968517.fasta_00624	SRR1969039.fasta_04337	SRR2143454.fasta_00265	SRR2175331.fasta_04066	SRR2188126.fasta_04255	SRR2226895.fasta_03862	SRR2228223.fasta_03641	SRR2239756.fasta_04019	SRR2240235.fasta_03450	SRR2407670.fasta_03953	SRR2585570.fasta_04077	SRR2829313.fasta_04144
wecD	wecD	dTDP-fucosamine acetyltransferase	311	311	1	4	22				678	678	678	AJGAFMDA_02164	SRR10037207.fasta_04069	SRR10082280.fasta_03565	SRR10164712.fasta_03769	SRR10165194.fasta_03313	SRR10210178.fasta_03892	SRR10230006.fasta_01614	SRR10240816.fasta_00402	SRR10298213.fasta_03771	SRR10343238.fasta_03870	SRR1067657.fasta_01492	SRR10995709.fasta_03853	SRR1139509.fasta_03464	SRR1170897.fasta_04076	SRR1212288.fasta_02873	SRR1258593.fasta_03209	SRR1363329.fasta_02632	SRR1515030.fasta_03650	SRR1519886.fasta_04055	SRR1535708.fasta_03307	SRR1646002.fasta_03486	SRR1646255.fasta_02712	SRR1707975.fasta_03392	SRR1774057.fasta_03298	SRR1968517.fasta_00601	SRR1969039.fasta_04311	SRR2143454.fasta_00239	SRR2175331.fasta_04040	SRR2188126.fasta_04229	SRR2226895.fasta_03836	SRR2228223.fasta_03615	SRR2239756.fasta_03993	SRR2240235.fasta_03424	SRR2407670.fasta_03927	SRR2585570.fasta_04051	SRR2829313.fasta_04118
clcD	clcD	Carboxymethylenebutenolidase	311	311	1	4	21				813	813	813	AJGAFMDA_02123	SRR10037207.fasta_04028	SRR10082280.fasta_03524	SRR10164712.fasta_03728	SRR10165194.fasta_03272	SRR10210178.fasta_03851	SRR10230006.fasta_00357	SRR10240816.fasta_02810	SRR10298213.fasta_03730	SRR10343238.fasta_03829	SRR1067657.fasta_01451	SRR10995709.fasta_03812	SRR1139509.fasta_03423	SRR1170897.fasta_04035	SRR1212288.fasta_02832	SRR1258593.fasta_03168	SRR1363329.fasta_02591	SRR1515030.fasta_03609	SRR1519886.fasta_04014	SRR1535708.fasta_03266	SRR1646002.fasta_02171	SRR1646255.fasta_02671	SRR1707975.fasta_03351	SRR1774057.fasta_03257	SRR1968517.fasta_00560	SRR1969039.fasta_02627	SRR2143454.fasta_00391	SRR2175331.fasta_03999	SRR2188126.fasta_04188	SRR2226895.fasta_03795	SRR2228223.fasta_03574	SRR2239756.fasta_03952	SRR2240235.fasta_03383	SRR2407670.fasta_03886	SRR2585570.fasta_04010	SRR2829313.fasta_04077
hemD	hemD	Uroporphyrinogen-III synthase	311	311	1	4	20				741	741	741	AJGAFMDA_02151	SRR10037207.fasta_04056	SRR10082280.fasta_03552	SRR10164712.fasta_03756	SRR10165194.fasta_03300	SRR10210178.fasta_03879	SRR10230006.fasta_01601	SRR10240816.fasta_00389	SRR10298213.fasta_03758	SRR10343238.fasta_03857	SRR1067657.fasta_01479	SRR10995709.fasta_03840	SRR1139509.fasta_03451	SRR1170897.fasta_04063	SRR1212288.fasta_02860	SRR1258593.fasta_03196	SRR1363329.fasta_02619	SRR1515030.fasta_03637	SRR1519886.fasta_04042	SRR1535708.fasta_03294	SRR1646002.fasta_02143	SRR1646255.fasta_02699	SRR1707975.fasta_03379	SRR1774057.fasta_03285	SRR1968517.fasta_00588	SRR1969039.fasta_02655	SRR2143454.fasta_00226	SRR2175331.fasta_04027	SRR2188126.fasta_04216	SRR2226895.fasta_03823	SRR2228223.fasta_03602	SRR2239756.fasta_03980	SRR2240235.fasta_03411	SRR2407670.fasta_03914	SRR2585570.fasta_04038	SRR2829313.fasta_04105
wecG	wecG	UDP-N-acetyl-D-mannosaminuronic acid transferase	311	311	1	4	19				741	741	741	AJGAFMDA_02159	SRR10037207.fasta_04064	SRR10082280.fasta_03560	SRR10164712.fasta_03764	SRR10165194.fasta_03308	SRR10210178.fasta_03887	SRR10230006.fasta_01609	SRR10240816.fasta_00397	SRR10298213.fasta_03766	SRR10343238.fasta_03865	SRR1067657.fasta_01487	SRR10995709.fasta_03848	SRR1139509.fasta_03459	SRR1170897.fasta_04071	SRR1212288.fasta_02868	SRR1258593.fasta_03204	SRR1363329.fasta_02627	SRR1515030.fasta_03645	SRR1519886.fasta_04050	SRR1535708.fasta_03302	SRR1646002.fasta_03481	SRR1646255.fasta_02707	SRR1707975.fasta_03387	SRR1774057.fasta_03293	SRR1968517.fasta_00596	SRR1969039.fasta_04306	SRR2143454.fasta_00234	SRR2175331.fasta_04035	SRR2188126.fasta_04224	SRR2226895.fasta_03831	SRR2228223.fasta_03610	SRR2239756.fasta_03988	SRR2240235.fasta_03419	SRR2407670.fasta_03922	SRR2585570.fasta_04046	SRR2829313.fasta_04113
group_2239		hypothetical protein	311	311	1	4	18				468	468	468	AJGAFMDA_02134	SRR10037207.fasta_04039	SRR10082280.fasta_03535	SRR10164712.fasta_03739	SRR10165194.fasta_03283	SRR10210178.fasta_03862	SRR10230006.fasta_00346	SRR10240816.fasta_02799	SRR10298213.fasta_03741	SRR10343238.fasta_03840	SRR1067657.fasta_01462	SRR10995709.fasta_03823	SRR1139509.fasta_03434	SRR1170897.fasta_04046	SRR1212288.fasta_02843	SRR1258593.fasta_03179	SRR1363329.fasta_02602	SRR1515030.fasta_03620	SRR1519886.fasta_04025	SRR1535708.fasta_03277	SRR1646002.fasta_02160	SRR1646255.fasta_02682	SRR1707975.fasta_03362	SRR1774057.fasta_03268	SRR1968517.fasta_00571	SRR1969039.fasta_02638	SRR2143454.fasta_00380	SRR2175331.fasta_04010	SRR2188126.fasta_04199	SRR2226895.fasta_03806	SRR2228223.fasta_03585	SRR2239756.fasta_03963	SRR2240235.fasta_03394	SRR2407670.fasta_03897	SRR2585570.fasta_04021	SRR2829313.fasta_04088
rhtC_3	rhtC_3	Threonine efflux protein	311	311	1	4	17				621	621	621	AJGAFMDA_02131	SRR10037207.fasta_04036	SRR10082280.fasta_03532	SRR10164712.fasta_03736	SRR10165194.fasta_03280	SRR10210178.fasta_03859	SRR10230006.fasta_00349	SRR10240816.fasta_02802	SRR10298213.fasta_03738	SRR10343238.fasta_03837	SRR1067657.fasta_01459	SRR10995709.fasta_03820	SRR1139509.fasta_03431	SRR1170897.fasta_04043	SRR1212288.fasta_02840	SRR1258593.fasta_03176	SRR1363329.fasta_02599	SRR1515030.fasta_03617	SRR1519886.fasta_04022	SRR1535708.fasta_03274	SRR1646002.fasta_02163	SRR1646255.fasta_02679	SRR1707975.fasta_03359	SRR1774057.fasta_03265	SRR1968517.fasta_00568	SRR1969039.fasta_02635	SRR2143454.fasta_00383	SRR2175331.fasta_04007	SRR2188126.fasta_04196	SRR2226895.fasta_03803	SRR2228223.fasta_03582	SRR2239756.fasta_03960	SRR2240235.fasta_03391	SRR2407670.fasta_03894	SRR2585570.fasta_04018	SRR2829313.fasta_04085
rhtB	rhtB	Homoserine/homoserine lactone efflux protein	311	311	1	4	16				621	621	621	AJGAFMDA_02130	SRR10037207.fasta_04035	SRR10082280.fasta_03531	SRR10164712.fasta_03735	SRR10165194.fasta_03279	SRR10210178.fasta_03858	SRR10230006.fasta_00350	SRR10240816.fasta_02803	SRR10298213.fasta_03737	SRR10343238.fasta_03836	SRR1067657.fasta_01458	SRR10995709.fasta_03819	SRR1139509.fasta_03430	SRR1170897.fasta_04042	SRR1212288.fasta_02839	SRR1258593.fasta_03175	SRR1363329.fasta_02598	SRR1515030.fasta_03616	SRR1519886.fasta_04021	SRR1535708.fasta_03273	SRR1646002.fasta_02164	SRR1646255.fasta_02678	SRR1707975.fasta_03358	SRR1774057.fasta_03264	SRR1968517.fasta_00567	SRR1969039.fasta_02634	SRR2143454.fasta_00384	SRR2175331.fasta_04006	SRR2188126.fasta_04195	SRR2226895.fasta_03802	SRR2228223.fasta_03581	SRR2239756.fasta_03959	SRR2240235.fasta_03390	SRR2407670.fasta_03893	SRR2585570.fasta_04017	SRR2829313.fasta_04084
assT_4~~~assT_3~~~assT_1~~~assT_2	assT_4;assT_3;assT_1;assT_2	Arylsulfate sulfotransferase AssT	311	312	1.00322	4	15				864	1824	1812.22	AJGAFMDA_02110	SRR10037207.fasta_04015	SRR10082280.fasta_03511	SRR10164712.fasta_03715	SRR10165194.fasta_03259	SRR10210178.fasta_03838	SRR10230006.fasta_00370	SRR10240816.fasta_02823	SRR10298213.fasta_03231	SRR10343238.fasta_03816	SRR1067657.fasta_01438	SRR10995709.fasta_03799	SRR1139509.fasta_03410	SRR1170897.fasta_04022	SRR1212288.fasta_02819	SRR1258593.fasta_03155	SRR1363329.fasta_03908	SRR1515030.fasta_03596	SRR1519886.fasta_04001	SRR1535708.fasta_03253	SRR1646002.fasta_02193	SRR1646255.fasta_02658	SRR1707975.fasta_03338	SRR1774057.fasta_03244	SRR1968517.fasta_00547	SRR1969039.fasta_02614	SRR2143454.fasta_00404	SRR2175331.fasta_03986	SRR2188126.fasta_04175	SRR2226895.fasta_03782	SRR2228223.fasta_03561	SRR2239756.fasta_03939	SRR2240235.fasta_03370	SRR2407670.fasta_03873	SRR2585570.fasta_03997	SRR2829313.fasta_04064
rffG	rffG	dTDP-glucose 46-dehydratase 2	311	311	1	4	14				1068	1068	1068	AJGAFMDA_02166	SRR10037207.fasta_04071	SRR10082280.fasta_03567	SRR10164712.fasta_03771	SRR10165194.fasta_03315	SRR10210178.fasta_03894	SRR10230006.fasta_01616	SRR10240816.fasta_00404	SRR10298213.fasta_03773	SRR10343238.fasta_03872	SRR1067657.fasta_01494	SRR10995709.fasta_03855	SRR1139509.fasta_03466	SRR1170897.fasta_04078	SRR1212288.fasta_02875	SRR1258593.fasta_03211	SRR1363329.fasta_02634	SRR1515030.fasta_03652	SRR1519886.fasta_04057	SRR1535708.fasta_03309	SRR1646002.fasta_03488	SRR1646255.fasta_02714	SRR1707975.fasta_03394	SRR1774057.fasta_03300	SRR1968517.fasta_00603	SRR1969039.fasta_04313	SRR2143454.fasta_00241	SRR2175331.fasta_04042	SRR2188126.fasta_04231	SRR2226895.fasta_03838	SRR2228223.fasta_03617	SRR2239756.fasta_03995	SRR2240235.fasta_03426	SRR2407670.fasta_03929	SRR2585570.fasta_04053	SRR2829313.fasta_04120
bepA_2	bepA_2	Beta-barrel assembly-enhancing protease	311	311	1	4	13				1200	1200	1200	AJGAFMDA_02153	SRR10037207.fasta_04058	SRR10082280.fasta_03554	SRR10164712.fasta_03758	SRR10165194.fasta_03302	SRR10210178.fasta_03881	SRR10230006.fasta_01603	SRR10240816.fasta_00391	SRR10298213.fasta_03760	SRR10343238.fasta_03859	SRR1067657.fasta_01481	SRR10995709.fasta_03842	SRR1139509.fasta_03453	SRR1170897.fasta_04065	SRR1212288.fasta_02862	SRR1258593.fasta_03198	SRR1363329.fasta_02621	SRR1515030.fasta_03639	SRR1519886.fasta_04044	SRR1535708.fasta_03296	SRR1646002.fasta_02141	SRR1646255.fasta_02701	SRR1707975.fasta_03381	SRR1774057.fasta_03287	SRR1968517.fasta_00590	SRR1969039.fasta_02657	SRR2143454.fasta_00228	SRR2175331.fasta_04029	SRR2188126.fasta_04218	SRR2226895.fasta_03825	SRR2228223.fasta_03604	SRR2239756.fasta_03982	SRR2240235.fasta_03413	SRR2407670.fasta_03916	SRR2585570.fasta_04040	SRR2829313.fasta_04107
group_2238		hypothetical protein	311	311	1	4	12				342	342	342	AJGAFMDA_02182	SRR10037207.fasta_04087	SRR10082280.fasta_03583	SRR10164712.fasta_03787	SRR10165194.fasta_03331	SRR10210178.fasta_03910	SRR10230006.fasta_01632	SRR10240816.fasta_00420	SRR10298213.fasta_03789	SRR10343238.fasta_03888	SRR1067657.fasta_01510	SRR10995709.fasta_03871	SRR1139509.fasta_03482	SRR1170897.fasta_04094	SRR1212288.fasta_02891	SRR1258593.fasta_03227	SRR1363329.fasta_02650	SRR1515030.fasta_03668	SRR1519886.fasta_04073	SRR1535708.fasta_03325	SRR1646002.fasta_03504	SRR1646255.fasta_02730	SRR1707975.fasta_03410	SRR1774057.fasta_03316	SRR1968517.fasta_00616	SRR1969039.fasta_04329	SRR2143454.fasta_00257	SRR2175331.fasta_04058	SRR2188126.fasta_04247	SRR2226895.fasta_03854	SRR2228223.fasta_03633	SRR2239756.fasta_04011	SRR2240235.fasta_03442	SRR2407670.fasta_03945	SRR2585570.fasta_04069	SRR2829313.fasta_04136
ilvA	ilvA	L-threonine dehydratase biosynthetic IlvA	311	311	1	4	11				1545	1545	1545	AJGAFMDA_02184	SRR10037207.fasta_04089	SRR10082280.fasta_03585	SRR10164712.fasta_03789	SRR10165194.fasta_03333	SRR10210178.fasta_03912	SRR10230006.fasta_01634	SRR10240816.fasta_00422	SRR10298213.fasta_03791	SRR10343238.fasta_03890	SRR1067657.fasta_01512	SRR10995709.fasta_03873	SRR1139509.fasta_03484	SRR1170897.fasta_04096	SRR1212288.fasta_02893	SRR1258593.fasta_03229	SRR1363329.fasta_02652	SRR1515030.fasta_03670	SRR1519886.fasta_04075	SRR1535708.fasta_03327	SRR1646002.fasta_03506	SRR1646255.fasta_02732	SRR1707975.fasta_03412	SRR1774057.fasta_03318	SRR1968517.fasta_00618	SRR1969039.fasta_04331	SRR2143454.fasta_00259	SRR2175331.fasta_04060	SRR2188126.fasta_04249	SRR2226895.fasta_03856	SRR2228223.fasta_03635	SRR2239756.fasta_04013	SRR2240235.fasta_03444	SRR2407670.fasta_03947	SRR2585570.fasta_04071	SRR2829313.fasta_04138
ilvM	ilvM	Acetolactate synthase isozyme 2 small subunit	311	311	1	4	10				264	264	264	AJGAFMDA_02187	SRR10037207.fasta_04092	SRR10082280.fasta_03588	SRR10164712.fasta_03792	SRR10165194.fasta_03336	SRR10210178.fasta_03915	SRR10230006.fasta_01637	SRR10240816.fasta_00425	SRR10298213.fasta_03794	SRR10343238.fasta_03893	SRR1067657.fasta_01515	SRR10995709.fasta_03876	SRR1139509.fasta_03487	SRR1170897.fasta_04099	SRR1212288.fasta_02896	SRR1258593.fasta_03232	SRR1363329.fasta_02655	SRR1515030.fasta_03673	SRR1519886.fasta_04078	SRR1535708.fasta_03330	SRR1646002.fasta_03509	SRR1646255.fasta_02735	SRR1707975.fasta_03415	SRR1774057.fasta_03321	SRR1968517.fasta_00621	SRR1969039.fasta_04334	SRR2143454.fasta_00262	SRR2175331.fasta_04063	SRR2188126.fasta_04252	SRR2226895.fasta_03859	SRR2228223.fasta_03638	SRR2239756.fasta_04016	SRR2240235.fasta_03447	SRR2407670.fasta_03950	SRR2585570.fasta_04074	SRR2829313.fasta_04141
rep	rep	ATP-dependent DNA helicase Rep	311	311	1	4	9				2025	2025	2025	AJGAFMDA_02175	SRR10037207.fasta_04080	SRR10082280.fasta_03576	SRR10164712.fasta_03780	SRR10165194.fasta_03324	SRR10210178.fasta_03903	SRR10230006.fasta_01625	SRR10240816.fasta_00413	SRR10298213.fasta_03782	SRR10343238.fasta_03881	SRR1067657.fasta_01503	SRR10995709.fasta_03864	SRR1139509.fasta_03475	SRR1170897.fasta_04087	SRR1212288.fasta_02884	SRR1258593.fasta_03220	SRR1363329.fasta_02643	SRR1515030.fasta_03661	SRR1519886.fasta_04066	SRR1535708.fasta_03318	SRR1646002.fasta_03497	SRR1646255.fasta_02723	SRR1707975.fasta_03403	SRR1774057.fasta_03309	SRR1968517.fasta_00612	SRR1969039.fasta_04322	SRR2143454.fasta_00250	SRR2175331.fasta_04051	SRR2188126.fasta_04240	SRR2226895.fasta_03847	SRR2228223.fasta_03626	SRR2239756.fasta_04004	SRR2240235.fasta_03435	SRR2407670.fasta_03938	SRR2585570.fasta_04062	SRR2829313.fasta_04129
group_2237		hypothetical protein	311	311	1	4	7				900	900	900	AJGAFMDA_02127	SRR10037207.fasta_04032	SRR10082280.fasta_03528	SRR10164712.fasta_03732	SRR10165194.fasta_03276	SRR10210178.fasta_03855	SRR10230006.fasta_00353	SRR10240816.fasta_02806	SRR10298213.fasta_03734	SRR10343238.fasta_03833	SRR1067657.fasta_01455	SRR10995709.fasta_03816	SRR1139509.fasta_03427	SRR1170897.fasta_04039	SRR1212288.fasta_02836	SRR1258593.fasta_03172	SRR1363329.fasta_02595	SRR1515030.fasta_03613	SRR1519886.fasta_04018	SRR1535708.fasta_03270	SRR1646002.fasta_02167	SRR1646255.fasta_02675	SRR1707975.fasta_03355	SRR1774057.fasta_03261	SRR1968517.fasta_00564	SRR1969039.fasta_02631	SRR2143454.fasta_00387	SRR2175331.fasta_04003	SRR2188126.fasta_04192	SRR2226895.fasta_03799	SRR2228223.fasta_03578	SRR2239756.fasta_03956	SRR2240235.fasta_03387	SRR2407670.fasta_03890	SRR2585570.fasta_04014	SRR2829313.fasta_04081
wecF	wecF	TDP-N-acetylfucosamine:lipid II N-acetylfucosaminyltransferase	311	311	1	4	5				1080	1080	1080	AJGAFMDA_02161	SRR10037207.fasta_04066	SRR10082280.fasta_03562	SRR10164712.fasta_03766	SRR10165194.fasta_03310	SRR10210178.fasta_03889	SRR10230006.fasta_01611	SRR10240816.fasta_00399	SRR10298213.fasta_03768	SRR10343238.fasta_03867	SRR1067657.fasta_01489	SRR10995709.fasta_03850	SRR1139509.fasta_03461	SRR1170897.fasta_04073	SRR1212288.fasta_02870	SRR1258593.fasta_03206	SRR1363329.fasta_02629	SRR1515030.fasta_03647	SRR1519886.fasta_04052	SRR1535708.fasta_03304	SRR1646002.fasta_03483	SRR1646255.fasta_02709	SRR1707975.fasta_03389	SRR1774057.fasta_03295	SRR1968517.fasta_00598	SRR1969039.fasta_04308	SRR2143454.fasta_00236	SRR2175331.fasta_04037	SRR2188126.fasta_04226	SRR2226895.fasta_03833	SRR2228223.fasta_03612	SRR2239756.fasta_03990	SRR2240235.fasta_03421	SRR2407670.fasta_03924	SRR2585570.fasta_04048	SRR2829313.fasta_04115
dapF	dapF	Diaminopimelate epimerase	311	311	1	4	4				825	825	825	AJGAFMDA_02143	SRR10037207.fasta_04048	SRR10082280.fasta_03544	SRR10164712.fasta_03748	SRR10165194.fasta_03292	SRR10210178.fasta_03871	SRR10230006.fasta_01593	SRR10240816.fasta_00381	SRR10298213.fasta_03750	SRR10343238.fasta_03849	SRR1067657.fasta_01471	SRR10995709.fasta_03832	SRR1139509.fasta_03443	SRR1170897.fasta_04055	SRR1212288.fasta_02852	SRR1258593.fasta_03188	SRR1363329.fasta_02611	SRR1515030.fasta_03629	SRR1519886.fasta_04034	SRR1535708.fasta_03286	SRR1646002.fasta_02151	SRR1646255.fasta_02691	SRR1707975.fasta_03371	SRR1774057.fasta_03277	SRR1968517.fasta_00580	SRR1969039.fasta_02647	SRR2143454.fasta_00218	SRR2175331.fasta_04019	SRR2188126.fasta_04208	SRR2226895.fasta_03815	SRR2228223.fasta_03594	SRR2239756.fasta_03972	SRR2240235.fasta_03403	SRR2407670.fasta_03906	SRR2585570.fasta_04030	SRR2829313.fasta_04097
group_2235	xerC_2	Tyrosine recombinase XerC	311	311	1	4	3				903	903	903	AJGAFMDA_02141	SRR10037207.fasta_04046	SRR10082280.fasta_03542	SRR10164712.fasta_03746	SRR10165194.fasta_03290	SRR10210178.fasta_03869	SRR10230006.fasta_01591	SRR10240816.fasta_00379	SRR10298213.fasta_03748	SRR10343238.fasta_03847	SRR1067657.fasta_01469	SRR10995709.fasta_03830	SRR1139509.fasta_03441	SRR1170897.fasta_04053	SRR1212288.fasta_02850	SRR1258593.fasta_03186	SRR1363329.fasta_02609	SRR1515030.fasta_03627	SRR1519886.fasta_04032	SRR1535708.fasta_03284	SRR1646002.fasta_02153	SRR1646255.fasta_02689	SRR1707975.fasta_03369	SRR1774057.fasta_03275	SRR1968517.fasta_00578	SRR1969039.fasta_02645	SRR2143454.fasta_00216	SRR2175331.fasta_04017	SRR2188126.fasta_04206	SRR2226895.fasta_03813	SRR2228223.fasta_03592	SRR2239756.fasta_03970	SRR2240235.fasta_03401	SRR2407670.fasta_03904	SRR2585570.fasta_04028	SRR2829313.fasta_04095
wecB	wecB	UDP-N-acetylglucosamine 2-epimerase	311	311	1	4	2				1086	1086	1086	AJGAFMDA_02168	SRR10037207.fasta_04073	SRR10082280.fasta_03569	SRR10164712.fasta_03773	SRR10165194.fasta_03317	SRR10210178.fasta_03896	SRR10230006.fasta_01618	SRR10240816.fasta_00406	SRR10298213.fasta_03775	SRR10343238.fasta_03874	SRR1067657.fasta_01496	SRR10995709.fasta_03857	SRR1139509.fasta_03468	SRR1170897.fasta_04080	SRR1212288.fasta_02877	SRR1258593.fasta_03213	SRR1363329.fasta_02636	SRR1515030.fasta_03654	SRR1519886.fasta_04059	SRR1535708.fasta_03311	SRR1646002.fasta_03490	SRR1646255.fasta_02716	SRR1707975.fasta_03396	SRR1774057.fasta_03302	SRR1968517.fasta_00605	SRR1969039.fasta_04315	SRR2143454.fasta_00243	SRR2175331.fasta_04044	SRR2188126.fasta_04233	SRR2226895.fasta_03840	SRR2228223.fasta_03619	SRR2239756.fasta_03997	SRR2240235.fasta_03428	SRR2407670.fasta_03931	SRR2585570.fasta_04055	SRR2829313.fasta_04122
wzyE	wzyE	putative ECA polymerase	311	311	1	4	1				1359	1359	1359	AJGAFMDA_02160	SRR10037207.fasta_04065	SRR10082280.fasta_03561	SRR10164712.fasta_03765	SRR10165194.fasta_03309	SRR10210178.fasta_03888	SRR10230006.fasta_01610	SRR10240816.fasta_00398	SRR10298213.fasta_03767	SRR10343238.fasta_03866	SRR1067657.fasta_01488	SRR10995709.fasta_03849	SRR1139509.fasta_03460	SRR1170897.fasta_04072	SRR1212288.fasta_02869	SRR1258593.fasta_03205	SRR1363329.fasta_02628	SRR1515030.fasta_03646	SRR1519886.fasta_04051	SRR1535708.fasta_03303	SRR1646002.fasta_03482	SRR1646255.fasta_02708	SRR1707975.fasta_03388	SRR1774057.fasta_03294	SRR1968517.fasta_00597	SRR1969039.fasta_04307	SRR2143454.fasta_00235	SRR2175331.fasta_04036	SRR2188126.fasta_04225	SRR2226895.fasta_03832	SRR2228223.fasta_03611	SRR2239756.fasta_03989	SRR2240235.fasta_03420	SRR2407670.fasta_03923	SRR2585570.fasta_04047	SRR2829313.fasta_04114
group_2225		hypothetical protein	311	311	1	2	552				393	393	393	AJGAFMDA_01202	SRR10037207.fasta_02873	SRR10082280.fasta_02866	SRR10164712.fasta_00698	SRR10165194.fasta_01213	SRR10210178.fasta_03079	SRR10230006.fasta_03526	SRR10240816.fasta_03252	SRR10298213.fasta_03407	SRR10343238.fasta_02980	SRR1067657.fasta_02223	SRR10995709.fasta_02002	SRR1139509.fasta_03553	SRR1170897.fasta_01798	SRR1212288.fasta_03841	SRR1258593.fasta_01197	SRR1363329.fasta_01574	SRR1515030.fasta_01121	SRR1519886.fasta_00858	SRR1535708.fasta_01098	SRR1646002.fasta_03939	SRR1646255.fasta_03572	SRR1707975.fasta_00764	SRR1774057.fasta_01145	SRR1968517.fasta_03613	SRR1969039.fasta_01317	SRR2143454.fasta_01636	SRR2175331.fasta_03066	SRR2188126.fasta_00115	SRR2226895.fasta_02863	SRR2228223.fasta_02684	SRR2239756.fasta_04152	SRR2240235.fasta_01003	SRR2407670.fasta_03700	SRR2585570.fasta_01300	SRR2829313.fasta_03634
pgrR_2~~~pgrR	pgrR_2;pgrR	HTH-type transcriptional regulator PgrR	311	311	1	2	551				906	906	906	AJGAFMDA_02444	SRR10037207.fasta_03692	SRR10082280.fasta_00806	SRR10164712.fasta_01850	SRR10165194.fasta_00330	SRR10210178.fasta_00655	SRR10230006.fasta_02421	SRR10240816.fasta_04021	SRR10298213.fasta_01010	SRR10343238.fasta_01620	SRR1067657.fasta_02383	SRR10995709.fasta_01538	SRR1139509.fasta_03714	SRR1170897.fasta_01958	SRR1212288.fasta_00464	SRR1258593.fasta_01358	SRR1363329.fasta_01734	SRR1515030.fasta_01281	SRR1519886.fasta_00319	SRR1535708.fasta_01258	SRR1646002.fasta_01773	SRR1646255.fasta_03380	SRR1707975.fasta_00924	SRR1774057.fasta_01305	SRR1968517.fasta_03446	SRR1969039.fasta_02210	SRR2143454.fasta_01199	SRR2175331.fasta_04266	SRR2188126.fasta_01102	SRR2226895.fasta_03601	SRR2228223.fasta_00763	SRR2239756.fasta_01132	SRR2240235.fasta_01163	SRR2407670.fasta_01532	SRR2585570.fasta_01460	SRR2829313.fasta_00655
group_2224		hypothetical protein	311	311	1	2	550				234	234	234	AJGAFMDA_01278	SRR10037207.fasta_03065	SRR10082280.fasta_02941	SRR10164712.fasta_03240	SRR10165194.fasta_01024	SRR10210178.fasta_03154	SRR10230006.fasta_04163	SRR10240816.fasta_02989	SRR10298213.fasta_03482	SRR10343238.fasta_03055	SRR1067657.fasta_02298	SRR10995709.fasta_02090	SRR1139509.fasta_03629	SRR1170897.fasta_01873	SRR1212288.fasta_03916	SRR1258593.fasta_01272	SRR1363329.fasta_01649	SRR1515030.fasta_01196	SRR1519886.fasta_00223	SRR1535708.fasta_01173	SRR1646002.fasta_04014	SRR1646255.fasta_03498	SRR1707975.fasta_00839	SRR1774057.fasta_01220	SRR1968517.fasta_03537	SRR1969039.fasta_01392	SRR2143454.fasta_01114	SRR2175331.fasta_03141	SRR2188126.fasta_00593	SRR2226895.fasta_02938	SRR2228223.fasta_02759	SRR2239756.fasta_04064	SRR2240235.fasta_01078	SRR2407670.fasta_03625	SRR2585570.fasta_01375	SRR2829313.fasta_03709
kcsA	kcsA	pH-gated potassium channel KcsA	311	311	1	2	546				837	837	837	AJGAFMDA_02378	SRR10037207.fasta_03758	SRR10082280.fasta_00741	SRR10164712.fasta_01915	SRR10165194.fasta_00395	SRR10210178.fasta_02192	SRR10230006.fasta_02487	SRR10240816.fasta_04086	SRR10298213.fasta_00944	SRR10343238.fasta_01685	SRR1067657.fasta_02449	SRR10995709.fasta_01604	SRR1139509.fasta_03779	SRR1170897.fasta_02024	SRR1212288.fasta_00529	SRR1258593.fasta_01423	SRR1363329.fasta_01800	SRR1515030.fasta_01346	SRR1519886.fasta_00385	SRR1535708.fasta_01324	SRR1646002.fasta_01838	SRR1646255.fasta_03446	SRR1707975.fasta_00989	SRR1774057.fasta_01371	SRR1968517.fasta_00795	SRR1969039.fasta_02275	SRR2143454.fasta_01264	SRR2175331.fasta_04332	SRR2188126.fasta_01168	SRR2226895.fasta_03536	SRR2228223.fasta_00698	SRR2239756.fasta_01197	SRR2240235.fasta_01228	SRR2407670.fasta_01598	SRR2585570.fasta_01526	SRR2829313.fasta_03908
mcbR	mcbR	HTH-type transcriptional regulator McbR	311	311	1	2	545				561	666	665.661	AJGAFMDA_01274	SRR10037207.fasta_03061	SRR10082280.fasta_02937	SRR10164712.fasta_03244	SRR10165194.fasta_01020	SRR10210178.fasta_03150	6_refound_48	SRR10240816.fasta_02985	SRR10298213.fasta_03478	SRR10343238.fasta_03051	SRR1067657.fasta_02294	SRR10995709.fasta_02086	SRR1139509.fasta_03625	SRR1170897.fasta_01869	SRR1212288.fasta_03912	SRR1258593.fasta_01268	SRR1363329.fasta_01645	SRR1515030.fasta_01192	SRR1519886.fasta_00227	SRR1535708.fasta_01169	SRR1646002.fasta_04010	SRR1646255.fasta_03502	SRR1707975.fasta_00835	SRR1774057.fasta_01216	SRR1968517.fasta_03541	SRR1969039.fasta_01388	SRR2143454.fasta_01110	SRR2175331.fasta_03137	SRR2188126.fasta_00589	SRR2226895.fasta_02934	SRR2228223.fasta_02755	SRR2239756.fasta_04068	SRR2240235.fasta_01074	SRR2407670.fasta_03629	SRR2585570.fasta_01371	SRR2829313.fasta_03705
sodB	sodB	Superoxide dismutase [Fe]	311	311	1	2	544				582	582	582	AJGAFMDA_03253	SRR10037207.fasta_02790	SRR10082280.fasta_02783	SRR10164712.fasta_03101	SRR10165194.fasta_01130	SRR10210178.fasta_02996	SRR10230006.fasta_03443	SRR10240816.fasta_03169	SRR10298213.fasta_03324	SRR10343238.fasta_02897	SRR1067657.fasta_02140	SRR10995709.fasta_01919	SRR1139509.fasta_01059	SRR1170897.fasta_01715	SRR1212288.fasta_03758	SRR1258593.fasta_01114	SRR1363329.fasta_01491	SRR1515030.fasta_01038	SRR1519886.fasta_04322	SRR1535708.fasta_01015	SRR1646002.fasta_03856	SRR1646255.fasta_01300	SRR1707975.fasta_00681	SRR1774057.fasta_01062	SRR1968517.fasta_02644	SRR1969039.fasta_01234	SRR2143454.fasta_01553	SRR2175331.fasta_02983	SRR2188126.fasta_03455	SRR2226895.fasta_02780	SRR2228223.fasta_02601	SRR2239756.fasta_03132	SRR2240235.fasta_00920	SRR2407670.fasta_01889	SRR2585570.fasta_01217	SRR2829313.fasta_03551
rsxA	rsxA	Electron transport complex subunit RsxA	311	311	1	2	543				582	582	582	AJGAFMDA_03225	SRR10037207.fasta_02818	SRR10082280.fasta_02811	SRR10164712.fasta_03129	SRR10165194.fasta_01158	SRR10210178.fasta_03024	SRR10230006.fasta_03471	SRR10240816.fasta_03197	SRR10298213.fasta_03352	SRR10343238.fasta_02925	SRR1067657.fasta_02168	SRR10995709.fasta_01947	SRR1139509.fasta_03498	SRR1170897.fasta_01743	SRR1212288.fasta_03786	SRR1258593.fasta_01142	SRR1363329.fasta_01519	SRR1515030.fasta_01066	SRR1519886.fasta_04350	SRR1535708.fasta_01043	SRR1646002.fasta_03884	SRR1646255.fasta_01328	SRR1707975.fasta_00709	SRR1774057.fasta_01090	SRR1968517.fasta_03668	SRR1969039.fasta_01262	SRR2143454.fasta_01581	SRR2175331.fasta_03011	SRR2188126.fasta_03483	SRR2226895.fasta_02808	SRR2228223.fasta_02629	SRR2239756.fasta_03160	SRR2240235.fasta_00948	SRR2407670.fasta_01917	SRR2585570.fasta_01245	SRR2829313.fasta_03579
yciK	;yciK	hypothetical protein;putative oxidoreductase YciK	311	312	1.00322	2	542				231	762	759.481	AJGAFMDA_02402	SRR10037207.fasta_03734	SRR10082280.fasta_00765	SRR10164712.fasta_01891	SRR10165194.fasta_00371	SRR10210178.fasta_00614	SRR10230006.fasta_02463	SRR10240816.fasta_04062	SRR10298213.fasta_00968	SRR10343238.fasta_01661	SRR1067657.fasta_02425	SRR10995709.fasta_01580	SRR1139509.fasta_03755	SRR1170897.fasta_02000	SRR1212288.fasta_00505	SRR1258593.fasta_01399	SRR1363329.fasta_01776	SRR1515030.fasta_01322	SRR1519886.fasta_00361	SRR1535708.fasta_01300	SRR1646002.fasta_01814	SRR1646255.fasta_03422	SRR1707975.fasta_00965	SRR1774057.fasta_01347	SRR1968517.fasta_00819	SRR1969039.fasta_02251	SRR2143454.fasta_01240	SRR2175331.fasta_04308	SRR2188126.fasta_01144	SRR2226895.fasta_03560	SRR2228223.fasta_00722	SRR2239756.fasta_01173	SRR2240235.fasta_01204	SRR2407670.fasta_01574	SRR2585570.fasta_01502	SRR2829313.fasta_03884
rsxC_2~~~~~~rsxC_1	rsxC_2;;rsxC_1	Ion-translocating oxidoreductase complex subunit C;hypothetical protein;Electron transport complex subunit RsxC	311	362	1.16399	2	541				255	2301	1769.8	AJGAFMDA_03227	SRR10037207.fasta_02816	SRR10082280.fasta_02809	SRR10164712.fasta_03127	SRR10165194.fasta_01156	SRR10210178.fasta_03022	SRR10230006.fasta_03469	SRR10240816.fasta_03195	SRR10298213.fasta_03350	SRR10343238.fasta_02923	SRR1067657.fasta_02166	SRR10995709.fasta_01945	SRR1139509.fasta_01085;SRR1139509.fasta_03496;SRR1139509.fasta_03495	SRR1170897.fasta_01741	SRR1212288.fasta_03784	SRR1258593.fasta_01140	SRR1363329.fasta_01517	SRR1515030.fasta_01064	SRR1519886.fasta_04348	SRR1535708.fasta_01041	SRR1646002.fasta_03882	SRR1646255.fasta_01326	SRR1707975.fasta_00707	SRR1774057.fasta_01088	SRR1968517.fasta_03670	SRR1969039.fasta_01260	SRR2143454.fasta_01579	SRR2175331.fasta_03009	SRR2188126.fasta_03481	SRR2226895.fasta_02806	SRR2228223.fasta_02627	SRR2239756.fasta_03158	SRR2240235.fasta_00946	SRR2407670.fasta_01915	SRR2585570.fasta_01243	SRR2829313.fasta_03577
ydiN	ydiN	Inner membrane transport protein YdiN	311	311	1	2	540				1236	1236	1236	AJGAFMDA_01452	SRR10037207.fasta_00628	SRR10082280.fasta_01372	SRR10164712.fasta_01041	SRR10165194.fasta_01406	SRR10210178.fasta_00046	SRR10230006.fasta_00784	SRR10240816.fasta_00503	SRR10298213.fasta_00700	SRR10343238.fasta_01097	SRR1067657.fasta_02068	SRR10995709.fasta_01847	SRR1139509.fasta_00987	SRR1170897.fasta_01643	SRR1212288.fasta_01080	SRR1258593.fasta_01042	SRR1363329.fasta_01419	SRR1515030.fasta_00965	SRR1519886.fasta_04250	SRR1535708.fasta_00943	SRR1646002.fasta_03785	SRR1646255.fasta_03987	SRR1707975.fasta_00609	SRR1774057.fasta_00990	SRR1968517.fasta_01239	SRR1969039.fasta_00967	SRR2143454.fasta_01481	SRR2175331.fasta_01561	SRR2188126.fasta_03697	SRR2226895.fasta_01251	SRR2228223.fasta_01317	SRR2239756.fasta_01424	SRR2240235.fasta_00848	SRR2407670.fasta_01817	SRR2585570.fasta_01145	SRR2829313.fasta_00988
group_2222		hypothetical protein	311	311	1	2	539				237	237	237	AJGAFMDA_03241	SRR10037207.fasta_02802	SRR10082280.fasta_02795	SRR10164712.fasta_03113	SRR10165194.fasta_01142	SRR10210178.fasta_03008	SRR10230006.fasta_03455	SRR10240816.fasta_03181	SRR10298213.fasta_03336	SRR10343238.fasta_02909	SRR1067657.fasta_02152	SRR10995709.fasta_01931	SRR1139509.fasta_01071	SRR1170897.fasta_01727	SRR1212288.fasta_03770	SRR1258593.fasta_01126	SRR1363329.fasta_01503	SRR1515030.fasta_01050	SRR1519886.fasta_04334	SRR1535708.fasta_01027	SRR1646002.fasta_03868	SRR1646255.fasta_01312	SRR1707975.fasta_00693	SRR1774057.fasta_01074	SRR1968517.fasta_02656	SRR1969039.fasta_01246	SRR2143454.fasta_01565	SRR2175331.fasta_02995	SRR2188126.fasta_03467	SRR2226895.fasta_02792	SRR2228223.fasta_02613	SRR2239756.fasta_03144	SRR2240235.fasta_00932	SRR2407670.fasta_01901	SRR2585570.fasta_01229	SRR2829313.fasta_03563
purU	purU	Formyltetrahydrofolate deformylase	311	311	1	2	538				843	843	843	AJGAFMDA_03881	SRR10037207.fasta_03772	SRR10082280.fasta_00727	SRR10164712.fasta_01929	SRR10165194.fasta_00409	SRR10210178.fasta_02206	SRR10230006.fasta_02501	SRR10240816.fasta_04101	SRR10298213.fasta_00930	SRR10343238.fasta_01700	SRR1067657.fasta_02463	SRR10995709.fasta_01618	SRR1139509.fasta_03793	SRR1170897.fasta_02038	SRR1212288.fasta_00543	SRR1258593.fasta_01437	SRR1363329.fasta_01814	SRR1515030.fasta_01360	SRR1519886.fasta_00399	SRR1535708.fasta_01338	SRR1646002.fasta_01852	SRR1646255.fasta_03460	SRR1707975.fasta_01003	SRR1774057.fasta_01385	SRR1968517.fasta_00781	SRR1969039.fasta_02289	SRR2143454.fasta_01278	SRR2175331.fasta_04346	SRR2188126.fasta_01182	SRR2226895.fasta_03522	SRR2228223.fasta_00684	SRR2239756.fasta_01211	SRR2240235.fasta_01242	SRR2407670.fasta_01612	SRR2585570.fasta_01540	SRR2829313.fasta_03922
lpp_1	lpp_1	Major outer membrane lipoprotein Lpp	311	311	1	2	537				237	237	237	AJGAFMDA_01435	SRR10037207.fasta_00646	SRR10082280.fasta_01389	SRR10164712.fasta_01058	SRR10165194.fasta_01423	SRR10210178.fasta_00029	SRR10230006.fasta_00801	SRR10240816.fasta_00486	SRR10298213.fasta_00717	SRR10343238.fasta_01114	SRR1067657.fasta_02085	SRR10995709.fasta_01864	SRR1139509.fasta_01004	SRR1170897.fasta_01660	SRR1212288.fasta_01097	SRR1258593.fasta_01059	SRR1363329.fasta_01436	SRR1515030.fasta_00982	SRR1519886.fasta_04267	SRR1535708.fasta_00960	SRR1646002.fasta_03801	SRR1646255.fasta_01244	SRR1707975.fasta_00626	SRR1774057.fasta_01007	SRR1968517.fasta_02589	SRR1969039.fasta_02302	SRR2143454.fasta_01498	SRR2175331.fasta_01578	SRR2188126.fasta_00966	SRR2226895.fasta_01268	SRR2228223.fasta_00205	SRR2239756.fasta_01441	SRR2240235.fasta_00865	SRR2407670.fasta_01834	SRR2585570.fasta_01162	SRR2829313.fasta_01005
yceI_1~~~yceI_2	yceI_1;yceI_2	Protein YceI	311	311	1	2	536				366	567	566.354	AJGAFMDA_03865	SRR10037207.fasta_03093	SRR10082280.fasta_02969	SRR10164712.fasta_03212	SRR10165194.fasta_01052	SRR10210178.fasta_03182	SRR10230006.fasta_04191	SRR10240816.fasta_03017	SRR10298213.fasta_03509	SRR10343238.fasta_03083	SRR1067657.fasta_02326	SRR10995709.fasta_02118	SRR1139509.fasta_03657	SRR1170897.fasta_01901	SRR1212288.fasta_03944	SRR1258593.fasta_01300	SRR1363329.fasta_01677	SRR1515030.fasta_01224	SRR1519886.fasta_00262	SRR1535708.fasta_01201	SRR1646002.fasta_04042	SRR1646255.fasta_03470	SRR1707975.fasta_00867	SRR1774057.fasta_01248	SRR1968517.fasta_03509	SRR1969039.fasta_02153	SRR2143454.fasta_01142	SRR2175331.fasta_03169	SRR2188126.fasta_00621	SRR2226895.fasta_02966	SRR2228223.fasta_02787	SRR2239756.fasta_04036	SRR2240235.fasta_01106	SRR2407670.fasta_03597	SRR2585570.fasta_01403	SRR2829313.fasta_03737
group_2221		Aminoglycoside N(6')-acetyltransferase type 1	311	311	1	2	535				438	438	438	AJGAFMDA_03863	SRR10037207.fasta_03091	SRR10082280.fasta_02967	SRR10164712.fasta_03214	SRR10165194.fasta_01050	SRR10210178.fasta_03180	SRR10230006.fasta_04189	SRR10240816.fasta_03015	SRR10298213.fasta_03507	SRR10343238.fasta_03081	SRR1067657.fasta_02324	SRR10995709.fasta_02116	SRR1139509.fasta_03655	SRR1170897.fasta_01899	SRR1212288.fasta_03942	SRR1258593.fasta_01298	SRR1363329.fasta_01675	SRR1515030.fasta_01222	SRR1519886.fasta_00260	SRR1535708.fasta_01199	SRR1646002.fasta_04040	SRR1646255.fasta_03472	SRR1707975.fasta_00865	SRR1774057.fasta_01246	SRR1968517.fasta_03511	SRR1969039.fasta_02151	SRR2143454.fasta_01140	SRR2175331.fasta_03167	SRR2188126.fasta_00619	SRR2226895.fasta_02964	SRR2228223.fasta_02785	SRR2239756.fasta_04038	SRR2240235.fasta_01104	SRR2407670.fasta_03599	SRR2585570.fasta_01401	SRR2829313.fasta_03735
group_2218		hypothetical protein	311	311	1	2	532				240	240	240	AJGAFMDA_03246	SRR10037207.fasta_02797	SRR10082280.fasta_02790	SRR10164712.fasta_03108	SRR10165194.fasta_01137	SRR10210178.fasta_03003	SRR10230006.fasta_03450	SRR10240816.fasta_03176	SRR10298213.fasta_03331	SRR10343238.fasta_02904	SRR1067657.fasta_02147	SRR10995709.fasta_01926	SRR1139509.fasta_01066	SRR1170897.fasta_01722	SRR1212288.fasta_03765	SRR1258593.fasta_01121	SRR1363329.fasta_01498	SRR1515030.fasta_01045	SRR1519886.fasta_04329	SRR1535708.fasta_01022	SRR1646002.fasta_03863	SRR1646255.fasta_01307	SRR1707975.fasta_00688	SRR1774057.fasta_01069	SRR1968517.fasta_02651	SRR1969039.fasta_01241	SRR2143454.fasta_01560	SRR2175331.fasta_02990	SRR2188126.fasta_03462	SRR2226895.fasta_02787	SRR2228223.fasta_02608	SRR2239756.fasta_03139	SRR2240235.fasta_00927	SRR2407670.fasta_01896	SRR2585570.fasta_01224	SRR2829313.fasta_03558
pnbA	pnbA	Para-nitrobenzyl esterase	311	311	1	2	531				987	1509	1507.21	AJGAFMDA_03867	SRR10037207.fasta_03095	SRR10082280.fasta_02971	SRR10164712.fasta_03210	SRR10165194.fasta_01054	SRR10210178.fasta_03184	SRR10230006.fasta_04193	SRR10240816.fasta_03019	SRR10298213.fasta_03511	SRR10343238.fasta_03085	SRR1067657.fasta_02328	SRR10995709.fasta_02120	SRR1139509.fasta_03659	SRR1170897.fasta_01903	SRR1212288.fasta_03946	SRR1258593.fasta_01302	SRR1363329.fasta_01679	SRR1515030.fasta_01226	SRR1519886.fasta_00264	SRR1535708.fasta_01203	SRR1646002.fasta_04044	SRR1646255.fasta_03325	SRR1707975.fasta_00869	SRR1774057.fasta_01250	SRR1968517.fasta_03507	SRR1969039.fasta_02155	SRR2143454.fasta_01144	SRR2175331.fasta_03171	SRR2188126.fasta_00623	SRR2226895.fasta_02968	SRR2228223.fasta_02789	SRR2239756.fasta_04034	SRR2240235.fasta_01108	SRR2407670.fasta_03595	SRR2585570.fasta_01405	SRR2829313.fasta_03739
narX~~~narX_2	narX;narX_2	Nitrate/nitrite sensor protein NarX	311	311	1	2	530				1563	1797	1673.84	AJGAFMDA_03889	SRR10037207.fasta_03780	SRR10082280.fasta_01241	SRR10164712.fasta_01937	SRR10165194.fasta_00417	SRR10210178.fasta_02214	SRR10230006.fasta_02509	SRR10240816.fasta_04109	SRR10298213.fasta_04165	SRR10343238.fasta_01708	SRR1067657.fasta_02471	SRR10995709.fasta_01626	SRR1139509.fasta_03801	SRR1170897.fasta_01469	SRR1212288.fasta_00551	SRR1258593.fasta_01445	SRR1363329.fasta_01822	SRR1515030.fasta_00840	SRR1519886.fasta_01147	SRR1535708.fasta_01346	SRR1646002.fasta_01860	SRR1646255.fasta_00941	SRR1707975.fasta_01011	SRR1774057.fasta_01393	SRR1968517.fasta_01364	SRR1969039.fasta_02297	SRR2143454.fasta_01286	SRR2175331.fasta_04354	SRR2188126.fasta_01190	SRR2226895.fasta_01127	SRR2228223.fasta_01102	SRR2239756.fasta_01219	SRR2240235.fasta_00723	SRR2407670.fasta_01620	SRR2585570.fasta_01021	SRR2829313.fasta_03930
bluR	bluR	HTH-type transcriptional repressor BluR	311	311	1	2	529				849	849	849	AJGAFMDA_03692	SRR10037207.fasta_02982	SRR10082280.fasta_01279	SRR10164712.fasta_00948	SRR10165194.fasta_01313	SRR10210178.fasta_00139	SRR10230006.fasta_03849	SRR10240816.fasta_00596	SRR10298213.fasta_00607	SRR10343238.fasta_01004	SRR1067657.fasta_01974	SRR10995709.fasta_01755	SRR1139509.fasta_00894	SRR1170897.fasta_01550	SRR1212288.fasta_00986	SRR1258593.fasta_00950	SRR1363329.fasta_01326	SRR1515030.fasta_00871	SRR1519886.fasta_00435	SRR1535708.fasta_00850	SRR1646002.fasta_03692	SRR1646255.fasta_00345	SRR1707975.fasta_00516	SRR1774057.fasta_00897	SRR1968517.fasta_01331	SRR1969039.fasta_01059	SRR2143454.fasta_01388	SRR2175331.fasta_01468	SRR2188126.fasta_03790	SRR2226895.fasta_01158	SRR2228223.fasta_01410	SRR2239756.fasta_01331	SRR2240235.fasta_00755	SRR2407670.fasta_01724	SRR2585570.fasta_01052	SRR2829313.fasta_00895
group_2217		putative acyl-CoA thioester hydrolase	311	311	1	2	528				402	402	402	AJGAFMDA_02384	SRR10037207.fasta_03752	SRR10082280.fasta_00747	SRR10164712.fasta_01909	SRR10165194.fasta_00389	SRR10210178.fasta_02186	SRR10230006.fasta_02481	SRR10240816.fasta_04080	SRR10298213.fasta_00950	SRR10343238.fasta_01679	SRR1067657.fasta_02443	SRR10995709.fasta_01598	SRR1139509.fasta_03773	SRR1170897.fasta_02018	SRR1212288.fasta_00523	SRR1258593.fasta_01417	SRR1363329.fasta_01794	SRR1515030.fasta_01340	SRR1519886.fasta_00379	SRR1535708.fasta_01318	SRR1646002.fasta_01832	SRR1646255.fasta_03440	SRR1707975.fasta_00983	SRR1774057.fasta_01365	SRR1968517.fasta_00801	SRR1969039.fasta_02269	SRR2143454.fasta_01258	SRR2175331.fasta_04326	SRR2188126.fasta_01162	SRR2226895.fasta_03542	SRR2228223.fasta_00704	SRR2239756.fasta_01191	SRR2240235.fasta_01222	SRR2407670.fasta_01592	SRR2585570.fasta_01520	SRR2829313.fasta_03902
clcB	clcB	Voltage-gated ClC-type chloride channel ClcB	311	311	1	2	527				1254	1254	1254	AJGAFMDA_01177	SRR10037207.fasta_02848	SRR10082280.fasta_02841	SRR10164712.fasta_00723	SRR10165194.fasta_01188	SRR10210178.fasta_03054	SRR10230006.fasta_03501	SRR10240816.fasta_03227	SRR10298213.fasta_03382	SRR10343238.fasta_02955	SRR1067657.fasta_02198	SRR10995709.fasta_01977	SRR1139509.fasta_03528	SRR1170897.fasta_01773	SRR1212288.fasta_03816	SRR1258593.fasta_01172	SRR1363329.fasta_01549	SRR1515030.fasta_01096	SRR1519886.fasta_00883	SRR1535708.fasta_01073	SRR1646002.fasta_03914	SRR1646255.fasta_03597	SRR1707975.fasta_00739	SRR1774057.fasta_01120	SRR1968517.fasta_03638	SRR1969039.fasta_01292	SRR2143454.fasta_01611	SRR2175331.fasta_03041	SRR2188126.fasta_00140	SRR2226895.fasta_02838	SRR2228223.fasta_02659	SRR2239756.fasta_04177	SRR2240235.fasta_00978	SRR2407670.fasta_01947	SRR2585570.fasta_01275	SRR2829313.fasta_03609
group_2216		putative oxidoreductase	311	311	1	2	526				849	849	849	AJGAFMDA_01523	SRR10037207.fasta_02960	SRR10082280.fasta_01301	SRR10164712.fasta_00970	SRR10165194.fasta_01335	SRR10210178.fasta_00117	SRR10230006.fasta_01071	SRR10240816.fasta_00574	SRR10298213.fasta_00629	SRR10343238.fasta_01026	SRR1067657.fasta_01997	SRR10995709.fasta_01777	SRR1139509.fasta_00916	SRR1170897.fasta_01572	SRR1212288.fasta_01008	SRR1258593.fasta_00972	SRR1363329.fasta_01348	SRR1515030.fasta_00893	SRR1519886.fasta_00413	SRR1535708.fasta_00872	SRR1646002.fasta_03714	SRR1646255.fasta_00323	SRR1707975.fasta_00538	SRR1774057.fasta_00919	SRR1968517.fasta_01309	SRR1969039.fasta_01037	SRR2143454.fasta_01410	SRR2175331.fasta_01490	SRR2188126.fasta_03768	SRR2226895.fasta_01180	SRR2228223.fasta_01388	SRR2239756.fasta_01353	SRR2240235.fasta_00777	SRR2407670.fasta_01746	SRR2585570.fasta_01074	SRR2829313.fasta_00917
fdnG_2	fdnG_2	Formate dehydrogenase nitrate-inducible major subunit	311	311	1	2	525				588	588	588	AJGAFMDA_01256	SRR10037207.fasta_03043	SRR10082280.fasta_02919	SRR10164712.fasta_00645	SRR10165194.fasta_01002	SRR10210178.fasta_03132	SRR10230006.fasta_03579	SRR10240816.fasta_04334	SRR10298213.fasta_03460	SRR10343238.fasta_03033	SRR1067657.fasta_02276	SRR10995709.fasta_02067	SRR1139509.fasta_03606	SRR1170897.fasta_01851	SRR1212288.fasta_03894	SRR1258593.fasta_01250	SRR1363329.fasta_01627	SRR1515030.fasta_01174	SRR1519886.fasta_00805	SRR1535708.fasta_01151	SRR1646002.fasta_03992	SRR1646255.fasta_03520	SRR1707975.fasta_00817	SRR1774057.fasta_01198	SRR1968517.fasta_03559	SRR1969039.fasta_01370	SRR2143454.fasta_01092	SRR2175331.fasta_03119	SRR2188126.fasta_00571	SRR2226895.fasta_02916	SRR2228223.fasta_02737	SRR2239756.fasta_04086	SRR2240235.fasta_01056	SRR2407670.fasta_03647	SRR2585570.fasta_01353	SRR2829313.fasta_03687
oppF_3	oppF_3	Oligopeptide transport ATP-binding protein OppF	311	311	1	2	523				591	591	591	AJGAFMDA_03699	SRR10037207.fasta_02989	SRR10082280.fasta_01272	SRR10164712.fasta_00941	SRR10165194.fasta_01306	SRR10210178.fasta_00146	SRR10230006.fasta_03842	SRR10240816.fasta_00603	SRR10298213.fasta_00600	SRR10343238.fasta_00997	SRR1067657.fasta_01967	SRR10995709.fasta_01748	SRR1139509.fasta_00887	SRR1170897.fasta_01543	SRR1212288.fasta_00979	SRR1258593.fasta_00943	SRR1363329.fasta_01319	SRR1515030.fasta_00864	SRR1519886.fasta_00442	SRR1535708.fasta_00843	SRR1646002.fasta_03685	SRR1646255.fasta_00352	SRR1707975.fasta_00509	SRR1774057.fasta_00890	SRR1968517.fasta_01338	SRR1969039.fasta_01066	SRR2143454.fasta_01381	SRR2175331.fasta_01461	SRR2188126.fasta_03797	SRR2226895.fasta_01151	SRR2228223.fasta_01417	SRR2239756.fasta_01324	SRR2240235.fasta_00748	SRR2407670.fasta_01717	SRR2585570.fasta_01045	SRR2829313.fasta_00888
ribA	ribA	GTP cyclohydrolase-2	311	311	1	2	520				591	591	591	AJGAFMDA_02410	SRR10037207.fasta_03726	SRR10082280.fasta_00772	SRR10164712.fasta_01884	SRR10165194.fasta_00364	SRR10210178.fasta_00621	SRR10230006.fasta_02455	SRR10240816.fasta_04055	SRR10298213.fasta_00975	SRR10343238.fasta_01654	SRR1067657.fasta_02417	SRR10995709.fasta_01572	SRR1139509.fasta_03748	SRR1170897.fasta_01992	SRR1212288.fasta_00498	SRR1258593.fasta_01392	SRR1363329.fasta_01768	SRR1515030.fasta_01315	SRR1519886.fasta_00353	SRR1535708.fasta_01292	SRR1646002.fasta_01807	SRR1646255.fasta_03414	SRR1707975.fasta_00958	SRR1774057.fasta_01339	SRR1968517.fasta_00827	SRR1969039.fasta_02244	SRR2143454.fasta_01233	SRR2175331.fasta_04300	SRR2188126.fasta_01136	SRR2226895.fasta_03567	SRR2228223.fasta_00729	SRR2239756.fasta_01166	SRR2240235.fasta_01197	SRR2407670.fasta_01566	SRR2585570.fasta_01494	SRR2829313.fasta_03877
btuR	btuR	Cob(I)yrinic acid ac-diamide adenosyltransferase	311	311	1	2	519				591	591	591	AJGAFMDA_02401	SRR10037207.fasta_03735	SRR10082280.fasta_00764	SRR10164712.fasta_01892	SRR10165194.fasta_00372	SRR10210178.fasta_00613	SRR10230006.fasta_02464	SRR10240816.fasta_04063	SRR10298213.fasta_00967	SRR10343238.fasta_01662	SRR1067657.fasta_02426	SRR10995709.fasta_01581	SRR1139509.fasta_03756	SRR1170897.fasta_02001	SRR1212288.fasta_00506	SRR1258593.fasta_01400	SRR1363329.fasta_01777	SRR1515030.fasta_01323	SRR1519886.fasta_00362	SRR1535708.fasta_01301	SRR1646002.fasta_01815	SRR1646255.fasta_03423	SRR1707975.fasta_00966	SRR1774057.fasta_01348	SRR1968517.fasta_00818	SRR1969039.fasta_02252	SRR2143454.fasta_01241	SRR2175331.fasta_04309	SRR2188126.fasta_01145	SRR2226895.fasta_03559	SRR2228223.fasta_00721	SRR2239756.fasta_01174	SRR2240235.fasta_01205	SRR2407670.fasta_01575	SRR2585570.fasta_01503	SRR2829313.fasta_03885
cedA	cedA	Cell division activator CedA	311	311	1	2	518				243	243	243	AJGAFMDA_01491	SRR10037207.fasta_02928	SRR10082280.fasta_01333	SRR10164712.fasta_01002	SRR10165194.fasta_01367	SRR10210178.fasta_00085	SRR10230006.fasta_01039	SRR10240816.fasta_00542	SRR10298213.fasta_00661	SRR10343238.fasta_01058	SRR1067657.fasta_02028	11_refound_80	SRR1139509.fasta_00948	SRR1170897.fasta_01604	SRR1212288.fasta_01041	SRR1258593.fasta_01003	SRR1363329.fasta_01380	SRR1515030.fasta_00925	SRR1519886.fasta_04211	SRR1535708.fasta_00904	SRR1646002.fasta_03746	SRR1646255.fasta_00292	SRR1707975.fasta_00570	SRR1774057.fasta_00951	SRR1968517.fasta_01278	SRR1969039.fasta_01006	SRR2143454.fasta_01442	SRR2175331.fasta_01522	SRR2188126.fasta_03736	SRR2226895.fasta_01212	SRR2228223.fasta_01356	SRR2239756.fasta_01385	SRR2240235.fasta_00809	SRR2407670.fasta_01778	SRR2585570.fasta_01106	SRR2829313.fasta_00949
sutR_1~~~sutR_2	sutR_1;sutR_2	HTH-type transcriptional regulator SutR	311	311	1	2	517				537	537	537	AJGAFMDA_03849	SRR10037207.fasta_03077	SRR10082280.fasta_02953	SRR10164712.fasta_03228	SRR10165194.fasta_01036	SRR10210178.fasta_03166	SRR10230006.fasta_04175	SRR10240816.fasta_03001	SRR10298213.fasta_03493	SRR10343238.fasta_03067	SRR1067657.fasta_02310	SRR10995709.fasta_02102	SRR1139509.fasta_03641	SRR1170897.fasta_01885	SRR1212288.fasta_03928	SRR1258593.fasta_01284	SRR1363329.fasta_01661	SRR1515030.fasta_01208	SRR1519886.fasta_00246	SRR1535708.fasta_01185	SRR1646002.fasta_04026	SRR1646255.fasta_03486	SRR1707975.fasta_00851	SRR1774057.fasta_01232	SRR1968517.fasta_03525	SRR1969039.fasta_02137	SRR2143454.fasta_01126	SRR2175331.fasta_03153	SRR2188126.fasta_00605	SRR2226895.fasta_02950	SRR2228223.fasta_02771	SRR2239756.fasta_04052	SRR2240235.fasta_01090	SRR2407670.fasta_03613	SRR2585570.fasta_01387	SRR2829313.fasta_03721
group_2214		hypothetical protein	311	311	1	2	516				168	180	179.961	AJGAFMDA_02418	SRR10037207.fasta_03718	SRR10082280.fasta_00780	SRR10164712.fasta_01876	SRR10165194.fasta_00356	SRR10210178.fasta_00629	SRR10230006.fasta_02447	SRR10240816.fasta_04047	SRR10298213.fasta_00983	SRR10343238.fasta_01646	SRR1067657.fasta_02409	SRR10995709.fasta_01564	SRR1139509.fasta_03740	SRR1170897.fasta_01984	SRR1212288.fasta_00490	SRR1258593.fasta_01384	SRR1363329.fasta_01760	SRR1515030.fasta_01307	SRR1519886.fasta_00345	SRR1535708.fasta_01284	SRR1646002.fasta_01799	SRR1646255.fasta_03406	SRR1707975.fasta_00950	SRR1774057.fasta_01331	SRR1968517.fasta_00835	SRR1969039.fasta_02236	SRR2143454.fasta_01225	SRR2175331.fasta_04292	SRR2188126.fasta_01128	SRR2226895.fasta_03575	SRR2228223.fasta_00737	SRR2239756.fasta_01158	SRR2240235.fasta_01189	SRR2407670.fasta_01558	SRR2585570.fasta_01486	SRR2829313.fasta_03869
gloA	gloA	Lactoylglutathione lyase	311	311	1	2	515				408	408	408	AJGAFMDA_03249	SRR10037207.fasta_02794	SRR10082280.fasta_02787	SRR10164712.fasta_03105	SRR10165194.fasta_01134	SRR10210178.fasta_03000	SRR10230006.fasta_03447	SRR10240816.fasta_03173	SRR10298213.fasta_03328	SRR10343238.fasta_02901	SRR1067657.fasta_02144	SRR10995709.fasta_01923	SRR1139509.fasta_01063	SRR1170897.fasta_01719	SRR1212288.fasta_03762	SRR1258593.fasta_01118	SRR1363329.fasta_01495	SRR1515030.fasta_01042	SRR1519886.fasta_04326	SRR1535708.fasta_01019	SRR1646002.fasta_03860	SRR1646255.fasta_01304	SRR1707975.fasta_00685	SRR1774057.fasta_01066	SRR1968517.fasta_02648	SRR1969039.fasta_01238	SRR2143454.fasta_01557	SRR2175331.fasta_02987	SRR2188126.fasta_03459	SRR2226895.fasta_02784	SRR2228223.fasta_02605	SRR2239756.fasta_03136	SRR2240235.fasta_00924	SRR2407670.fasta_01893	SRR2585570.fasta_01221	SRR2829313.fasta_03555
sufD	sufD	FeS cluster assembly protein SufD	311	311	1	2	513				1272	1272	1272	AJGAFMDA_01441	SRR10037207.fasta_00640	SRR10082280.fasta_01383	SRR10164712.fasta_01052	SRR10165194.fasta_01417	SRR10210178.fasta_00035	SRR10230006.fasta_00795	SRR10240816.fasta_00492	SRR10298213.fasta_00711	SRR10343238.fasta_01108	SRR1067657.fasta_02079	SRR10995709.fasta_01858	SRR1139509.fasta_00998	SRR1170897.fasta_01654	SRR1212288.fasta_01091	SRR1258593.fasta_01053	SRR1363329.fasta_01430	SRR1515030.fasta_00976	SRR1519886.fasta_04261	SRR1535708.fasta_00954	SRR1646002.fasta_03796	SRR1646255.fasta_03998	SRR1707975.fasta_00620	SRR1774057.fasta_01001	SRR1968517.fasta_01228	SRR1969039.fasta_00956	SRR2143454.fasta_01492	SRR2175331.fasta_01572	SRR2188126.fasta_00960	SRR2226895.fasta_01262	SRR2228223.fasta_01306	SRR2239756.fasta_01435	SRR2240235.fasta_00859	SRR2407670.fasta_01828	SRR2585570.fasta_01156	SRR2829313.fasta_00999
dmsC_1	dmsC_1	Anaerobic dimethyl sulfoxide reductase chain C	311	311	1	2	512				858	858	858	AJGAFMDA_01183	SRR10037207.fasta_02854	SRR10082280.fasta_02847	SRR10164712.fasta_00717	SRR10165194.fasta_01194	SRR10210178.fasta_03060	SRR10230006.fasta_03507	SRR10240816.fasta_03233	SRR10298213.fasta_03388	SRR10343238.fasta_02961	SRR1067657.fasta_02204	SRR10995709.fasta_01983	SRR1139509.fasta_03534	SRR1170897.fasta_01779	SRR1212288.fasta_03822	SRR1258593.fasta_01178	SRR1363329.fasta_01555	SRR1515030.fasta_01102	SRR1519886.fasta_00877	SRR1535708.fasta_01079	SRR1646002.fasta_03920	SRR1646255.fasta_03591	SRR1707975.fasta_00745	SRR1774057.fasta_01126	SRR1968517.fasta_03632	SRR1969039.fasta_01298	SRR2143454.fasta_01617	SRR2175331.fasta_03047	SRR2188126.fasta_00134	SRR2226895.fasta_02844	SRR2228223.fasta_02665	SRR2239756.fasta_04171	SRR2240235.fasta_00984	SRR2407670.fasta_01953	SRR2585570.fasta_01281	SRR2829313.fasta_03615
tyrS	tyrS	Tyrosine--tRNA ligase	311	311	1	2	509				1275	1275	1275	AJGAFMDA_03235	SRR10037207.fasta_02808	SRR10082280.fasta_02801	SRR10164712.fasta_03119	SRR10165194.fasta_01148	SRR10210178.fasta_03014	SRR10230006.fasta_03461	SRR10240816.fasta_03187	SRR10298213.fasta_03342	SRR10343238.fasta_02915	SRR1067657.fasta_02158	SRR10995709.fasta_01937	SRR1139509.fasta_01077	SRR1170897.fasta_01733	SRR1212288.fasta_03776	SRR1258593.fasta_01132	SRR1363329.fasta_01509	SRR1515030.fasta_01056	SRR1519886.fasta_04340	SRR1535708.fasta_01033	SRR1646002.fasta_03874	SRR1646255.fasta_01318	SRR1707975.fasta_00699	SRR1774057.fasta_01080	SRR1968517.fasta_02662	SRR1969039.fasta_01252	SRR2143454.fasta_01571	SRR2175331.fasta_03001	SRR2188126.fasta_03473	SRR2226895.fasta_02798	SRR2228223.fasta_02619	SRR2239756.fasta_03150	SRR2240235.fasta_00938	SRR2407670.fasta_01907	SRR2585570.fasta_01235	SRR2829313.fasta_03569
menI	menI	14-dihydroxy-2-naphthoyl-CoA hydrolase	311	311	1	2	508				411	411	411	AJGAFMDA_01447	SRR10037207.fasta_00633	SRR10082280.fasta_01377	SRR10164712.fasta_01046	SRR10165194.fasta_01411	SRR10210178.fasta_00041	SRR10230006.fasta_00789	SRR10240816.fasta_00498	SRR10298213.fasta_00705	SRR10343238.fasta_01102	SRR1067657.fasta_02073	SRR10995709.fasta_01852	SRR1139509.fasta_00992	SRR1170897.fasta_01648	SRR1212288.fasta_01085	SRR1258593.fasta_01047	SRR1363329.fasta_01424	SRR1515030.fasta_00970	SRR1519886.fasta_04255	SRR1535708.fasta_00948	SRR1646002.fasta_03790	SRR1646255.fasta_03992	SRR1707975.fasta_00614	SRR1774057.fasta_00995	SRR1968517.fasta_01234	SRR1969039.fasta_00962	SRR2143454.fasta_01486	SRR2175331.fasta_01566	SRR2188126.fasta_00954	SRR2226895.fasta_01256	SRR2228223.fasta_01312	SRR2239756.fasta_01429	SRR2240235.fasta_00853	SRR2407670.fasta_01822	SRR2585570.fasta_01150	SRR2829313.fasta_00993
tehB_2	tehB_2	Tellurite methyltransferase	311	311	1	2	506				597	597	597	AJGAFMDA_03852	SRR10037207.fasta_03080	SRR10082280.fasta_02956	SRR10164712.fasta_03225	SRR10165194.fasta_01039	SRR10210178.fasta_03169	SRR10230006.fasta_04178	SRR10240816.fasta_03004	SRR10298213.fasta_03496	SRR10343238.fasta_03070	SRR1067657.fasta_02313	SRR10995709.fasta_02105	SRR1139509.fasta_03644	SRR1170897.fasta_01888	SRR1212288.fasta_03931	SRR1258593.fasta_01287	SRR1363329.fasta_01664	SRR1515030.fasta_01211	SRR1519886.fasta_00249	SRR1535708.fasta_01188	SRR1646002.fasta_04029	SRR1646255.fasta_03483	SRR1707975.fasta_00854	SRR1774057.fasta_01235	SRR1968517.fasta_03522	SRR1969039.fasta_02140	SRR2143454.fasta_01129	SRR2175331.fasta_03156	SRR2188126.fasta_00608	SRR2226895.fasta_02953	SRR2228223.fasta_02774	SRR2239756.fasta_04049	SRR2240235.fasta_01093	SRR2407670.fasta_03610	SRR2585570.fasta_01390	SRR2829313.fasta_03724
pdxY	pdxY	Pyridoxal kinase PdxY	311	311	1	2	505				861	861	861	AJGAFMDA_03234	SRR10037207.fasta_02809	SRR10082280.fasta_02802	SRR10164712.fasta_03120	SRR10165194.fasta_01149	SRR10210178.fasta_03015	SRR10230006.fasta_03462	SRR10240816.fasta_03188	SRR10298213.fasta_03343	SRR10343238.fasta_02916	SRR1067657.fasta_02159	SRR10995709.fasta_01938	SRR1139509.fasta_01078	SRR1170897.fasta_01734	SRR1212288.fasta_03777	SRR1258593.fasta_01133	SRR1363329.fasta_01510	SRR1515030.fasta_01057	SRR1519886.fasta_04341	SRR1535708.fasta_01034	SRR1646002.fasta_03875	SRR1646255.fasta_01319	SRR1707975.fasta_00700	SRR1774057.fasta_01081	SRR1968517.fasta_02663	SRR1969039.fasta_01253	SRR2143454.fasta_01572	SRR2175331.fasta_03002	SRR2188126.fasta_03474	SRR2226895.fasta_02799	SRR2228223.fasta_02620	SRR2239756.fasta_03151	SRR2240235.fasta_00939	SRR2407670.fasta_01908	SRR2585570.fasta_01236	SRR2829313.fasta_03570
ariR	ariR	putative two-component-system connector protein AriR	311	311	1	2	503				249	249	249	AJGAFMDA_03691	SRR10037207.fasta_02981	SRR10082280.fasta_01280	SRR10164712.fasta_00949	SRR10165194.fasta_01314	SRR10210178.fasta_00138	SRR10230006.fasta_03850	SRR10240816.fasta_00595	SRR10298213.fasta_00608	SRR10343238.fasta_01005	SRR1067657.fasta_01975	SRR10995709.fasta_01756	SRR1139509.fasta_00895	SRR1170897.fasta_01551	SRR1212288.fasta_00987	SRR1258593.fasta_00951	SRR1363329.fasta_01327	SRR1515030.fasta_00872	SRR1519886.fasta_00434	SRR1535708.fasta_00851	SRR1646002.fasta_03693	SRR1646255.fasta_00344	SRR1707975.fasta_00517	SRR1774057.fasta_00898	SRR1968517.fasta_01330	SRR1969039.fasta_01058	SRR2143454.fasta_01389	SRR2175331.fasta_01469	SRR2188126.fasta_03789	SRR2226895.fasta_01159	SRR2228223.fasta_01409	SRR2239756.fasta_01332	SRR2240235.fasta_00756	SRR2407670.fasta_01725	SRR2585570.fasta_01053	SRR2829313.fasta_00896
group_2211		hypothetical protein	311	311	1	2	502				249	249	249	AJGAFMDA_03685	SRR10037207.fasta_02975	SRR10082280.fasta_01286	SRR10164712.fasta_00955	SRR10165194.fasta_01320	SRR10210178.fasta_00132	SRR10230006.fasta_03856	SRR10240816.fasta_00589	SRR10298213.fasta_00614	SRR10343238.fasta_01011	SRR1067657.fasta_01982	SRR10995709.fasta_01762	SRR1139509.fasta_00901	SRR1170897.fasta_01557	SRR1212288.fasta_00993	SRR1258593.fasta_00957	SRR1363329.fasta_01333	SRR1515030.fasta_00878	SRR1519886.fasta_00428	SRR1535708.fasta_00857	SRR1646002.fasta_03699	SRR1646255.fasta_00338	SRR1707975.fasta_00523	SRR1774057.fasta_00904	SRR1968517.fasta_01324	SRR1969039.fasta_01052	SRR2143454.fasta_01395	SRR2175331.fasta_01475	SRR2188126.fasta_03783	SRR2226895.fasta_01165	SRR2228223.fasta_01403	SRR2239756.fasta_01338	SRR2240235.fasta_00762	SRR2407670.fasta_01731	SRR2585570.fasta_01059	SRR2829313.fasta_00902
hns	hns	DNA-binding protein H-NS	311	311	1	2	501				414	414	414	AJGAFMDA_03876	SRR10037207.fasta_03767	SRR10082280.fasta_00732	SRR10164712.fasta_01924	SRR10165194.fasta_00404	SRR10210178.fasta_02201	SRR10230006.fasta_02496	SRR10240816.fasta_04096	SRR10298213.fasta_00935	SRR10343238.fasta_01695	SRR1067657.fasta_02458	SRR10995709.fasta_01613	SRR1139509.fasta_03788	SRR1170897.fasta_02033	SRR1212288.fasta_00538	SRR1258593.fasta_01432	SRR1363329.fasta_01809	SRR1515030.fasta_01355	SRR1519886.fasta_00394	SRR1535708.fasta_01333	SRR1646002.fasta_01847	SRR1646255.fasta_03455	SRR1707975.fasta_00998	SRR1774057.fasta_01380	SRR1968517.fasta_00786	SRR1969039.fasta_02284	SRR2143454.fasta_01273	SRR2175331.fasta_04341	SRR2188126.fasta_01177	SRR2226895.fasta_03527	SRR2228223.fasta_00689	SRR2239756.fasta_01206	SRR2240235.fasta_01237	SRR2407670.fasta_01607	SRR2585570.fasta_01535	SRR2829313.fasta_03917
nemR	nemR	HTH-type transcriptional repressor NemR	311	311	1	2	500				600	600	600	AJGAFMDA_03247	SRR10037207.fasta_02796	SRR10082280.fasta_02789	SRR10164712.fasta_03107	SRR10165194.fasta_01136	SRR10210178.fasta_03002	SRR10230006.fasta_03449	SRR10240816.fasta_03175	SRR10298213.fasta_03330	SRR10343238.fasta_02903	SRR1067657.fasta_02146	SRR10995709.fasta_01925	SRR1139509.fasta_01065	SRR1170897.fasta_01721	SRR1212288.fasta_03764	SRR1258593.fasta_01120	SRR1363329.fasta_01497	SRR1515030.fasta_01044	SRR1519886.fasta_04328	SRR1535708.fasta_01021	SRR1646002.fasta_03862	SRR1646255.fasta_01306	SRR1707975.fasta_00687	SRR1774057.fasta_01068	SRR1968517.fasta_02650	SRR1969039.fasta_01240	SRR2143454.fasta_01559	SRR2175331.fasta_02989	SRR2188126.fasta_03461	SRR2226895.fasta_02786	SRR2228223.fasta_02607	SRR2239756.fasta_03138	SRR2240235.fasta_00926	SRR2407670.fasta_01895	SRR2585570.fasta_01223	SRR2829313.fasta_03557
msrB	msrB	Peptide methionine sulfoxide reductase MsrB	311	311	1	2	499				414	414	414	AJGAFMDA_01519	SRR10037207.fasta_02956	SRR10082280.fasta_01305	SRR10164712.fasta_00974	SRR10165194.fasta_01339	SRR10210178.fasta_00113	SRR10230006.fasta_01067	SRR10240816.fasta_00570	SRR10298213.fasta_00633	SRR10343238.fasta_01030	SRR1067657.fasta_02000	SRR10995709.fasta_01781	SRR1139509.fasta_00920	SRR1170897.fasta_01576	SRR1212288.fasta_01012	SRR1258593.fasta_00975	SRR1363329.fasta_01352	SRR1515030.fasta_00897	SRR1519886.fasta_00409	SRR1535708.fasta_00876	SRR1646002.fasta_03718	SRR1646255.fasta_00320	SRR1707975.fasta_00542	SRR1774057.fasta_00923	SRR1968517.fasta_01306	SRR1969039.fasta_01034	SRR2143454.fasta_01414	SRR2175331.fasta_01494	SRR2188126.fasta_03764	SRR2226895.fasta_01184	SRR2228223.fasta_01384	SRR2239756.fasta_01357	SRR2240235.fasta_00781	SRR2407670.fasta_01750	SRR2585570.fasta_01078	SRR2829313.fasta_00921
ydiB	ydiB	Quinate/shikimate dehydrogenase	311	311	1	2	496				867	867	867	AJGAFMDA_01453	SRR10037207.fasta_00627	SRR10082280.fasta_01371	SRR10164712.fasta_01040	SRR10165194.fasta_01405	SRR10210178.fasta_00047	SRR10230006.fasta_00783	SRR10240816.fasta_00504	SRR10298213.fasta_00699	SRR10343238.fasta_01096	SRR1067657.fasta_02067	SRR10995709.fasta_01846	SRR1139509.fasta_00986	SRR1170897.fasta_01642	SRR1212288.fasta_01079	SRR1258593.fasta_01041	SRR1363329.fasta_01418	SRR1515030.fasta_00964	SRR1519886.fasta_04249	SRR1535708.fasta_00942	SRR1646002.fasta_03784	SRR1646255.fasta_03986	SRR1707975.fasta_00608	SRR1774057.fasta_00989	SRR1968517.fasta_01240	SRR1969039.fasta_00968	SRR2143454.fasta_01480	SRR2175331.fasta_01560	SRR2188126.fasta_03698	SRR2226895.fasta_01250	SRR2228223.fasta_01318	SRR2239756.fasta_01423	SRR2240235.fasta_00847	SRR2407670.fasta_01816	SRR2585570.fasta_01144	SRR2829313.fasta_00987
sutR_3	sutR_3	HTH-type transcriptional regulator SutR	311	311	1	2	495				603	603	603	AJGAFMDA_04078	SRR10037207.fasta_03678	SRR10082280.fasta_00820	SRR10164712.fasta_01289	SRR10165194.fasta_00316	SRR10210178.fasta_00669	SRR10230006.fasta_02407	SRR10240816.fasta_04007	SRR10298213.fasta_01024	SRR10343238.fasta_01606	SRR1067657.fasta_02370	SRR10995709.fasta_01525	SRR1139509.fasta_03701	SRR1170897.fasta_01945	SRR1212288.fasta_00450	SRR1258593.fasta_01345	SRR1363329.fasta_01721	SRR1515030.fasta_01268	SRR1519886.fasta_00306	SRR1535708.fasta_01245	SRR1646002.fasta_01760	SRR1646255.fasta_03367	SRR1707975.fasta_00911	SRR1774057.fasta_01292	SRR1968517.fasta_03459	SRR1969039.fasta_02197	SRR2143454.fasta_01186	SRR2175331.fasta_02917	SRR2188126.fasta_01088	SRR2226895.fasta_03615	SRR2228223.fasta_00777	SRR2239756.fasta_01118	SRR2240235.fasta_01150	SRR2407670.fasta_01519	SRR2585570.fasta_01447	SRR2829313.fasta_00669
yciV	yciV	5'-3' exoribonuclease	311	311	1	2	494				870	870	870	AJGAFMDA_02398	SRR10037207.fasta_03738	SRR10082280.fasta_00761	SRR10164712.fasta_01895	SRR10165194.fasta_00375	SRR10210178.fasta_00610	SRR10230006.fasta_02467	SRR10240816.fasta_04066	SRR10298213.fasta_00964	SRR10343238.fasta_01665	SRR1067657.fasta_02429	SRR10995709.fasta_01584	SRR1139509.fasta_03759	SRR1170897.fasta_02004	SRR1212288.fasta_00509	SRR1258593.fasta_01403	SRR1363329.fasta_01780	SRR1515030.fasta_01326	SRR1519886.fasta_00365	SRR1535708.fasta_01304	SRR1646002.fasta_01818	SRR1646255.fasta_03426	SRR1707975.fasta_00969	SRR1774057.fasta_01351	SRR1968517.fasta_00815	SRR1969039.fasta_02255	SRR2143454.fasta_01244	SRR2175331.fasta_04312	SRR2188126.fasta_01148	SRR2226895.fasta_03556	SRR2228223.fasta_00718	SRR2239756.fasta_01177	SRR2240235.fasta_01208	SRR2407670.fasta_01578	SRR2585570.fasta_01506	SRR2829313.fasta_03888
sufE	sufE	Cysteine desulfuration protein SufE	311	311	1	2	493				417	417	417	AJGAFMDA_01439	SRR10037207.fasta_00642	SRR10082280.fasta_01385	SRR10164712.fasta_01054	SRR10165194.fasta_01419	SRR10210178.fasta_00033	SRR10230006.fasta_00797	SRR10240816.fasta_00490	SRR10298213.fasta_00713	SRR10343238.fasta_01110	SRR1067657.fasta_02081	SRR10995709.fasta_01860	SRR1139509.fasta_01000	SRR1170897.fasta_01656	SRR1212288.fasta_01093	SRR1258593.fasta_01055	SRR1363329.fasta_01432	SRR1515030.fasta_00978	SRR1519886.fasta_04263	SRR1535708.fasta_00956	SRR1646002.fasta_03798	SRR1646255.fasta_04000	SRR1707975.fasta_00622	SRR1774057.fasta_01003	SRR1968517.fasta_01226	SRR1969039.fasta_00954	SRR2143454.fasta_01494	SRR2175331.fasta_01574	SRR2188126.fasta_00962	SRR2226895.fasta_01264	SRR2228223.fasta_01304	SRR2239756.fasta_01437	SRR2240235.fasta_00861	SRR2407670.fasta_01830	SRR2585570.fasta_01158	SRR2829313.fasta_01001
group_2206		hypothetical protein	311	311	1	2	488				252	252	252	AJGAFMDA_03684	SRR10037207.fasta_02974	SRR10082280.fasta_01287	SRR10164712.fasta_00956	SRR10165194.fasta_01321	SRR10210178.fasta_00131	SRR10230006.fasta_01085	SRR10240816.fasta_00588	SRR10298213.fasta_00615	SRR10343238.fasta_01012	SRR1067657.fasta_01983	SRR10995709.fasta_01763	SRR1139509.fasta_00902	SRR1170897.fasta_01558	SRR1212288.fasta_00994	SRR1258593.fasta_00958	SRR1363329.fasta_01334	SRR1515030.fasta_00879	SRR1519886.fasta_00427	SRR1535708.fasta_00858	SRR1646002.fasta_03700	SRR1646255.fasta_00337	SRR1707975.fasta_00524	SRR1774057.fasta_00905	SRR1968517.fasta_01323	SRR1969039.fasta_01051	SRR2143454.fasta_01396	SRR2175331.fasta_01476	SRR2188126.fasta_03782	SRR2226895.fasta_01166	SRR2228223.fasta_01402	SRR2239756.fasta_01339	SRR2240235.fasta_00763	SRR2407670.fasta_01732	SRR2585570.fasta_01060	SRR2829313.fasta_00903
group_2205		hypothetical protein	311	311	1	2	487				252	252	252	AJGAFMDA_02404	SRR10037207.fasta_03732	SRR10082280.fasta_00767	SRR10164712.fasta_01889	SRR10165194.fasta_00369	SRR10210178.fasta_00616	SRR10230006.fasta_02461	SRR10240816.fasta_04060	SRR10298213.fasta_00970	SRR10343238.fasta_01659	SRR1067657.fasta_02423	SRR10995709.fasta_01578	SRR1139509.fasta_03753	SRR1170897.fasta_01998	SRR1212288.fasta_00503	SRR1258593.fasta_01397	SRR1363329.fasta_01774	SRR1515030.fasta_01320	SRR1519886.fasta_00359	SRR1535708.fasta_01298	SRR1646002.fasta_01812	SRR1646255.fasta_03420	SRR1707975.fasta_00963	SRR1774057.fasta_01345	SRR1968517.fasta_00821	SRR1969039.fasta_02249	SRR2143454.fasta_01238	SRR2175331.fasta_04306	SRR2188126.fasta_01142	SRR2226895.fasta_03562	SRR2228223.fasta_00724	SRR2239756.fasta_01171	SRR2240235.fasta_01202	SRR2407670.fasta_01572	SRR2585570.fasta_01500	SRR2829313.fasta_03882
astB	astB	N-succinylarginine dihydrolase	311	311	1	2	486				1029	1344	1342.99	AJGAFMDA_01504	SRR10037207.fasta_02941	SRR10082280.fasta_01320	SRR10164712.fasta_00989	SRR10165194.fasta_01354	SRR10210178.fasta_00098	SRR10230006.fasta_01052	SRR10240816.fasta_00555	SRR10298213.fasta_00648	SRR10343238.fasta_01045	SRR1067657.fasta_02015	SRR10995709.fasta_01796	SRR1139509.fasta_00935	SRR1170897.fasta_01591	SRR1212288.fasta_01027	SRR1258593.fasta_00990	SRR1363329.fasta_01367	SRR1515030.fasta_00912	SRR1519886.fasta_04198	SRR1535708.fasta_00891	SRR1646002.fasta_03733	SRR1646255.fasta_00305	SRR1707975.fasta_00557	SRR1774057.fasta_00938	SRR1968517.fasta_01291	SRR1969039.fasta_01019	SRR2143454.fasta_01429	SRR2175331.fasta_01509	SRR2188126.fasta_03749	SRR2226895.fasta_01199	SRR2228223.fasta_01369	SRR2239756.fasta_01372	SRR2240235.fasta_00796	SRR2407670.fasta_01765	SRR2585570.fasta_01093	SRR2829313.fasta_00936
rimL	rimL	Ribosomal-protein-serine acetyltransferase	311	311	1	2	484				366	540	538.881	AJGAFMDA_03855	SRR10037207.fasta_03083	SRR10082280.fasta_02959	SRR10164712.fasta_03222	SRR10165194.fasta_01042	SRR10210178.fasta_03172	SRR10230006.fasta_04181	SRR10240816.fasta_03007	SRR10298213.fasta_03499	SRR10343238.fasta_03073	SRR1067657.fasta_02316	SRR10995709.fasta_02108	SRR1139509.fasta_03647	SRR1170897.fasta_01891	SRR1212288.fasta_03934	SRR1258593.fasta_01290	SRR1363329.fasta_01667	SRR1515030.fasta_01214	SRR1519886.fasta_00252	SRR1535708.fasta_01191	SRR1646002.fasta_04032	SRR1646255.fasta_03480	SRR1707975.fasta_00857	SRR1774057.fasta_01238	SRR1968517.fasta_03519	SRR1969039.fasta_02143	SRR2143454.fasta_01132	SRR2175331.fasta_03159	SRR2188126.fasta_00611	SRR2226895.fasta_02956	SRR2228223.fasta_02777	SRR2239756.fasta_04046	SRR2240235.fasta_01096	SRR2407670.fasta_03607	SRR2585570.fasta_01393	SRR2829313.fasta_03727
gstA	gstA	Glutathione S-transferase GstA	311	311	1	2	483				606	606	606	AJGAFMDA_03233	SRR10037207.fasta_02810	SRR10082280.fasta_02803	SRR10164712.fasta_03121	SRR10165194.fasta_01150	SRR10210178.fasta_03016	SRR10230006.fasta_03463	SRR10240816.fasta_03189	SRR10298213.fasta_03344	SRR10343238.fasta_02917	SRR1067657.fasta_02160	SRR10995709.fasta_01939	SRR1139509.fasta_01079	SRR1170897.fasta_01735	SRR1212288.fasta_03778	SRR1258593.fasta_01134	SRR1363329.fasta_01511	SRR1515030.fasta_01058	SRR1519886.fasta_04342	SRR1535708.fasta_01035	SRR1646002.fasta_03876	SRR1646255.fasta_01320	SRR1707975.fasta_00701	SRR1774057.fasta_01082	SRR1968517.fasta_02664	SRR1969039.fasta_01254	SRR2143454.fasta_01573	SRR2175331.fasta_03003	SRR2188126.fasta_03475	SRR2226895.fasta_02800	SRR2228223.fasta_02621	SRR2239756.fasta_03152	SRR2240235.fasta_00940	SRR2407670.fasta_01909	SRR2585570.fasta_01237	SRR2829313.fasta_03571
tehA_2~~~tehA_1~~~tehA	tehA_2;tehA_1;tehA	Tellurite resistance protein TehA	311	312	1.00322	2	481				453	1014	1010.81	AJGAFMDA_03853	SRR10037207.fasta_03081	SRR10082280.fasta_02957	SRR10164712.fasta_03224	SRR10165194.fasta_01040	SRR10210178.fasta_03170	SRR10230006.fasta_04179	SRR10240816.fasta_03005	SRR10298213.fasta_03497	SRR10343238.fasta_03071	SRR1067657.fasta_02314	SRR10995709.fasta_02106	SRR1139509.fasta_03645	SRR1170897.fasta_01889	SRR1212288.fasta_03932	SRR1258593.fasta_01288	SRR1363329.fasta_01665	SRR1515030.fasta_01212	SRR1519886.fasta_00250	SRR1535708.fasta_01189	SRR1646002.fasta_04030	SRR1646255.fasta_03482	SRR1707975.fasta_00855	SRR1774057.fasta_01236	SRR1968517.fasta_03521	SRR1969039.fasta_02141	SRR2143454.fasta_01130	SRR2175331.fasta_03157	SRR2188126.fasta_00609	SRR2226895.fasta_02954	SRR2228223.fasta_02775	SRR2239756.fasta_04048	SRR2240235.fasta_01094	SRR2407670.fasta_03609	SRR2585570.fasta_01391	SRR2829313.fasta_03725
cfa_1~~~cfa_2~~~cfa	cfa_1;cfa_2;cfa	Cyclopropane-fatty-acyl-phospholipid synthase	311	533	1.71383	2	478				114	1149	646.795	AJGAFMDA_03259;AJGAFMDA_03258	SRR10037207.fasta_02785	SRR10082280.fasta_02778;SRR10082280.fasta_02777	SRR10164712.fasta_03096;SRR10164712.fasta_03095	SRR10165194.fasta_01125;SRR10165194.fasta_01124	SRR10210178.fasta_03192;SRR10210178.fasta_03193	SRR10230006.fasta_03437;SRR10230006.fasta_03438	SRR10240816.fasta_03164;SRR10240816.fasta_03163	SRR10298213.fasta_03318;SRR10298213.fasta_03319	SRR10343238.fasta_02891;SRR10343238.fasta_02892	SRR1067657.fasta_02135	SRR10995709.fasta_01914	SRR1139509.fasta_01054	SRR1170897.fasta_01710	SRR1212288.fasta_03753;SRR1212288.fasta_03752	SRR1258593.fasta_01109	SRR1363329.fasta_01486	SRR1515030.fasta_01033	SRR1519886.fasta_04317	SRR1535708.fasta_01010	SRR1646002.fasta_03851	SRR1646255.fasta_01295	SRR1707975.fasta_00676	SRR1774057.fasta_01057	SRR1968517.fasta_02639	SRR1969039.fasta_01229	SRR2143454.fasta_01548	SRR2175331.fasta_02977;SRR2175331.fasta_02978	SRR2188126.fasta_03450	SRR2226895.fasta_02774;SRR2226895.fasta_02775	SRR2228223.fasta_02595;SRR2228223.fasta_02596	SRR2239756.fasta_03127	SRR2240235.fasta_00915	SRR2407670.fasta_01884	SRR2585570.fasta_01212	SRR2829313.fasta_03545;SRR2829313.fasta_03546
rluB	rluB	Ribosomal large subunit pseudouridine synthase B	311	311	1	2	476				876	876	876	AJGAFMDA_02400	SRR10037207.fasta_03736	SRR10082280.fasta_00763	SRR10164712.fasta_01893	SRR10165194.fasta_00373	SRR10210178.fasta_00612	SRR10230006.fasta_02465	SRR10240816.fasta_04064	SRR10298213.fasta_00966	SRR10343238.fasta_01663	SRR1067657.fasta_02427	SRR10995709.fasta_01582	SRR1139509.fasta_03757	SRR1170897.fasta_02002	SRR1212288.fasta_00507	SRR1258593.fasta_01401	SRR1363329.fasta_01778	SRR1515030.fasta_01324	SRR1519886.fasta_00363	SRR1535708.fasta_01302	SRR1646002.fasta_01816	SRR1646255.fasta_03424	SRR1707975.fasta_00967	SRR1774057.fasta_01349	SRR1968517.fasta_00817	SRR1969039.fasta_02253	SRR2143454.fasta_01242	SRR2175331.fasta_04310	SRR2188126.fasta_01146	SRR2226895.fasta_03558	SRR2228223.fasta_00720	SRR2239756.fasta_01175	SRR2240235.fasta_01206	SRR2407670.fasta_01576	SRR2585570.fasta_01504	SRR2829313.fasta_03886
narZ_2~~~narZ_1~~~narZ	narZ_2;narZ_1;narZ	Respiratory nitrate reductase 2 alpha chain	311	312	1.00322	2	475				213	3741	3728.36	AJGAFMDA_01263	SRR10037207.fasta_03050	SRR10082280.fasta_02926	SRR10164712.fasta_03255	SRR10165194.fasta_01009	SRR10210178.fasta_03139	SRR10230006.fasta_01779	SRR10240816.fasta_02974	SRR10298213.fasta_03467	SRR10343238.fasta_03040	SRR1067657.fasta_02283	SRR10995709.fasta_02074	SRR1139509.fasta_03613;SRR1139509.fasta_03614	SRR1170897.fasta_01858	SRR1212288.fasta_03901	SRR1258593.fasta_01257	SRR1363329.fasta_01634	SRR1515030.fasta_01181	SRR1519886.fasta_00238	SRR1535708.fasta_01158	SRR1646002.fasta_03999	SRR1646255.fasta_03513	SRR1707975.fasta_00824	SRR1774057.fasta_01205	SRR1968517.fasta_03552	SRR1969039.fasta_01377	SRR2143454.fasta_01099	SRR2175331.fasta_03126	SRR2188126.fasta_00578	SRR2226895.fasta_02923	SRR2228223.fasta_02744	SRR2239756.fasta_04079	SRR2240235.fasta_01063	SRR2407670.fasta_03640	SRR2585570.fasta_01360	SRR2829313.fasta_03694
ttrA_1~~~ttrA	ttrA_1;ttrA	Tetrathionate reductase subunit A	311	311	1	2	474				1704	3063	3058.63	AJGAFMDA_01429	SRR10037207.fasta_00652	SRR10082280.fasta_01395	SRR10164712.fasta_01064	SRR10165194.fasta_01429	SRR10210178.fasta_00023	SRR10230006.fasta_00807	SRR10240816.fasta_00480	SRR10298213.fasta_00723	SRR10343238.fasta_01120	SRR1067657.fasta_02091	SRR10995709.fasta_01870	SRR1139509.fasta_01010	SRR1170897.fasta_01666	SRR1212288.fasta_01103	SRR1258593.fasta_01065	SRR1363329.fasta_01442	SRR1515030.fasta_00989	SRR1519886.fasta_04273	SRR1535708.fasta_00966	SRR1646002.fasta_03807	SRR1646255.fasta_01251	SRR1707975.fasta_00632	SRR1774057.fasta_01013	SRR1968517.fasta_02595	SRR1969039.fasta_02308	SRR2143454.fasta_01504	SRR2175331.fasta_01584	SRR2188126.fasta_00972	SRR2226895.fasta_01274	SRR2228223.fasta_00211	SRR2239756.fasta_01447	SRR2240235.fasta_00871	SRR2407670.fasta_01840	SRR2585570.fasta_01168	SRR2829313.fasta_01011
rstB	rstB	Sensor protein RstB	311	311	1	2	471				1302	1302	1302	AJGAFMDA_03214	SRR10037207.fasta_02829	SRR10082280.fasta_02822	SRR10164712.fasta_03140	SRR10165194.fasta_01169	SRR10210178.fasta_03035	SRR10230006.fasta_03482	SRR10240816.fasta_03208	SRR10298213.fasta_03363	SRR10343238.fasta_02936	SRR1067657.fasta_02179	SRR10995709.fasta_01958	SRR1139509.fasta_03509	SRR1170897.fasta_01754	SRR1212288.fasta_03797	SRR1258593.fasta_01153	SRR1363329.fasta_01530	SRR1515030.fasta_01077	SRR1519886.fasta_04361	SRR1535708.fasta_01054	SRR1646002.fasta_03895	SRR1646255.fasta_01339	SRR1707975.fasta_00720	SRR1774057.fasta_01101	SRR1968517.fasta_03657	SRR1969039.fasta_01273	SRR2143454.fasta_01592	SRR2175331.fasta_03022	SRR2188126.fasta_03494	SRR2226895.fasta_02819	SRR2228223.fasta_02640	SRR2239756.fasta_03171	SRR2240235.fasta_00959	SRR2407670.fasta_01928	SRR2585570.fasta_01256	SRR2829313.fasta_03590
group_2202		hypothetical protein	311	311	1	2	470				255	255	255	AJGAFMDA_04080	SRR10037207.fasta_03676	SRR10082280.fasta_00822	SRR10164712.fasta_01287	SRR10165194.fasta_00314	SRR10210178.fasta_00671	SRR10230006.fasta_02405	SRR10240816.fasta_04005	SRR10298213.fasta_01026	SRR10343238.fasta_01604	SRR1067657.fasta_02368	SRR10995709.fasta_01523	SRR1139509.fasta_03699	SRR1170897.fasta_01943	SRR1212288.fasta_00448	SRR1258593.fasta_01343	SRR1363329.fasta_01719	SRR1515030.fasta_01266	SRR1519886.fasta_00304	SRR1535708.fasta_01243	SRR1646002.fasta_01758	SRR1646255.fasta_03365	SRR1707975.fasta_00909	SRR1774057.fasta_01290	SRR1968517.fasta_03461	SRR1969039.fasta_02195	SRR2143454.fasta_01184	SRR2175331.fasta_02915	SRR2188126.fasta_01086	SRR2226895.fasta_03617	SRR2228223.fasta_00779	SRR2239756.fasta_01116	SRR2240235.fasta_01148	SRR2407670.fasta_01517	SRR2585570.fasta_01445	SRR2829313.fasta_00671
ydiF~~~ydiF_1~~~ydiF_2	ydiF;ydiF_1;ydiF_2	Acetate CoA-transferase YdiF	311	312	1.00322	2	469				702	1596	1589.32	AJGAFMDA_01455	SRR10037207.fasta_00625	SRR10082280.fasta_01369	SRR10164712.fasta_01038	SRR10165194.fasta_01403	SRR10210178.fasta_00049	SRR10230006.fasta_00781	SRR10240816.fasta_00506	SRR10298213.fasta_00697	SRR10343238.fasta_01094	SRR1067657.fasta_02065	SRR10995709.fasta_01844	SRR1139509.fasta_00984	SRR1170897.fasta_01640	SRR1212288.fasta_01077	SRR1258593.fasta_01039	SRR1363329.fasta_01416	SRR1515030.fasta_00962	SRR1519886.fasta_04247	SRR1535708.fasta_00940	SRR1646002.fasta_03782	SRR1646255.fasta_03984	SRR1707975.fasta_00606	SRR1774057.fasta_00987	SRR1968517.fasta_01242	SRR1969039.fasta_00970	SRR2143454.fasta_01478	SRR2175331.fasta_01558	SRR2188126.fasta_03700	SRR2226895.fasta_01248	SRR2228223.fasta_01320	SRR2239756.fasta_01421	SRR2240235.fasta_00845	SRR2407670.fasta_01814	SRR2585570.fasta_01142	SRR2829313.fasta_00985
xthA	xthA	Exodeoxyribonuclease III	311	311	1	2	468				879	879	879	AJGAFMDA_01508	SRR10037207.fasta_02945	SRR10082280.fasta_01316	SRR10164712.fasta_00985	SRR10165194.fasta_01350	SRR10210178.fasta_00102	SRR10230006.fasta_01056	SRR10240816.fasta_00559	SRR10298213.fasta_00644	SRR10343238.fasta_01041	SRR1067657.fasta_02011	SRR10995709.fasta_01792	SRR1139509.fasta_00931	SRR1170897.fasta_01587	SRR1212288.fasta_01023	SRR1258593.fasta_00986	SRR1363329.fasta_01363	SRR1515030.fasta_00908	SRR1519886.fasta_04194	SRR1535708.fasta_00887	SRR1646002.fasta_03729	SRR1646255.fasta_00309	SRR1707975.fasta_00553	SRR1774057.fasta_00934	SRR1968517.fasta_01295	SRR1969039.fasta_01023	SRR2143454.fasta_01425	SRR2175331.fasta_01505	SRR2188126.fasta_03753	SRR2226895.fasta_01195	SRR2228223.fasta_01373	SRR2239756.fasta_01368	SRR2240235.fasta_00792	SRR2407670.fasta_01761	SRR2585570.fasta_01089	SRR2829313.fasta_00932
cho	cho	Excinuclease cho	311	311	1	2	466				882	882	882	AJGAFMDA_01501	SRR10037207.fasta_02938	SRR10082280.fasta_01323	SRR10164712.fasta_00992	SRR10165194.fasta_01357	SRR10210178.fasta_00095	SRR10230006.fasta_01049	SRR10240816.fasta_00552	SRR10298213.fasta_00651	SRR10343238.fasta_01048	SRR1067657.fasta_02018	SRR10995709.fasta_01799	SRR1139509.fasta_00938	SRR1170897.fasta_01594	SRR1212288.fasta_01031	SRR1258593.fasta_00993	SRR1363329.fasta_01370	SRR1515030.fasta_00915	SRR1519886.fasta_04201	SRR1535708.fasta_00894	SRR1646002.fasta_03736	SRR1646255.fasta_00302	SRR1707975.fasta_00560	SRR1774057.fasta_00941	SRR1968517.fasta_01288	SRR1969039.fasta_01016	SRR2143454.fasta_01432	SRR2175331.fasta_01512	SRR2188126.fasta_03746	SRR2226895.fasta_01202	SRR2228223.fasta_01366	SRR2239756.fasta_01375	SRR2240235.fasta_00799	SRR2407670.fasta_01768	SRR2585570.fasta_01096	SRR2829313.fasta_00939
gatC_3	gatC_3	PTS system galactitol-specific EIIC component	311	311	1	2	465				1314	1314	1314	AJGAFMDA_03858	SRR10037207.fasta_03086	SRR10082280.fasta_02962	SRR10164712.fasta_03219	SRR10165194.fasta_01045	SRR10210178.fasta_03175	SRR10230006.fasta_04184	SRR10240816.fasta_03010	SRR10298213.fasta_03502	SRR10343238.fasta_03076	SRR1067657.fasta_02319	SRR10995709.fasta_02111	SRR1139509.fasta_03650	SRR1170897.fasta_01894	SRR1212288.fasta_03937	SRR1258593.fasta_01293	SRR1363329.fasta_01670	SRR1515030.fasta_01217	SRR1519886.fasta_00255	SRR1535708.fasta_01194	SRR1646002.fasta_04035	SRR1646255.fasta_03477	SRR1707975.fasta_00860	SRR1774057.fasta_01241	SRR1968517.fasta_03516	SRR1969039.fasta_02146	SRR2143454.fasta_01135	SRR2175331.fasta_03162	SRR2188126.fasta_00614	SRR2226895.fasta_02959	SRR2228223.fasta_02780	SRR2239756.fasta_04043	SRR2240235.fasta_01099	SRR2407670.fasta_03604	SRR2585570.fasta_01396	SRR2829313.fasta_03730
yeaD	yeaD	Putative glucose-6-phosphate 1-epimerase	311	311	1	2	464				885	885	885	AJGAFMDA_01522	SRR10037207.fasta_02959	SRR10082280.fasta_01302	SRR10164712.fasta_00971	SRR10165194.fasta_01336	SRR10210178.fasta_00116	SRR10230006.fasta_01070	SRR10240816.fasta_00573	SRR10298213.fasta_00630	SRR10343238.fasta_01027	SRR1067657.fasta_01998	SRR10995709.fasta_01778	SRR1139509.fasta_00917	SRR1170897.fasta_01573	SRR1212288.fasta_01009	SRR1258593.fasta_00973	SRR1363329.fasta_01349	SRR1515030.fasta_00894	SRR1519886.fasta_00412	SRR1535708.fasta_00873	SRR1646002.fasta_03715	SRR1646255.fasta_00322	SRR1707975.fasta_00539	SRR1774057.fasta_00920	SRR1968517.fasta_01308	SRR1969039.fasta_01036	SRR2143454.fasta_01411	SRR2175331.fasta_01491	SRR2188126.fasta_03767	SRR2226895.fasta_01181	SRR2228223.fasta_01387	SRR2239756.fasta_01354	SRR2240235.fasta_00778	SRR2407670.fasta_01747	SRR2585570.fasta_01075	SRR2829313.fasta_00918
dmsD_1	dmsD_1	Tat proofreading chaperone DmsD	311	311	1	2	463				615	615	615	AJGAFMDA_01182	SRR10037207.fasta_02853	SRR10082280.fasta_02846	SRR10164712.fasta_00718	SRR10165194.fasta_01193	SRR10210178.fasta_03059	SRR10230006.fasta_03506	SRR10240816.fasta_03232	SRR10298213.fasta_03387	SRR10343238.fasta_02960	SRR1067657.fasta_02203	SRR10995709.fasta_01982	SRR1139509.fasta_03533	SRR1170897.fasta_01778	SRR1212288.fasta_03821	SRR1258593.fasta_01177	SRR1363329.fasta_01554	SRR1515030.fasta_01101	SRR1519886.fasta_00878	SRR1535708.fasta_01078	SRR1646002.fasta_03919	SRR1646255.fasta_03592	SRR1707975.fasta_00744	SRR1774057.fasta_01125	SRR1968517.fasta_03633	SRR1969039.fasta_01297	SRR2143454.fasta_01616	SRR2175331.fasta_03046	SRR2188126.fasta_00135	SRR2226895.fasta_02843	SRR2228223.fasta_02664	SRR2239756.fasta_04172	SRR2240235.fasta_00983	SRR2407670.fasta_01952	SRR2585570.fasta_01280	SRR2829313.fasta_03614
mdoD	mdoD	Glucans biosynthesis protein D	311	311	1	2	462				1452	1620	1619.46	AJGAFMDA_03866	SRR10037207.fasta_03094	SRR10082280.fasta_02970	SRR10164712.fasta_03211	SRR10165194.fasta_01053	SRR10210178.fasta_03183	SRR10230006.fasta_04192	SRR10240816.fasta_03018	SRR10298213.fasta_03510	SRR10343238.fasta_03084	SRR1067657.fasta_02327	SRR10995709.fasta_02119	SRR1139509.fasta_03658	SRR1170897.fasta_01902	SRR1212288.fasta_03945	SRR1258593.fasta_01301	SRR1363329.fasta_01678	SRR1515030.fasta_01225	SRR1519886.fasta_00263	SRR1535708.fasta_01202	SRR1646002.fasta_04043	SRR1646255.fasta_03324	SRR1707975.fasta_00868	SRR1774057.fasta_01249	SRR1968517.fasta_03508	SRR1969039.fasta_02154	SRR2143454.fasta_01143	SRR2175331.fasta_03170	SRR2188126.fasta_00622	SRR2226895.fasta_02967	SRR2228223.fasta_02788	SRR2239756.fasta_04035	SRR2240235.fasta_01107	SRR2407670.fasta_03596	SRR2585570.fasta_01404	SRR2829313.fasta_03738
group_2200		hypothetical protein	311	311	1	2	461				228	1188	1184.91	AJGAFMDA_01204	SRR10037207.fasta_02875	SRR10082280.fasta_02868	SRR10164712.fasta_00696	SRR10165194.fasta_01215	SRR10210178.fasta_03081	SRR10230006.fasta_03528	SRR10240816.fasta_03254	SRR10298213.fasta_03409	SRR10343238.fasta_02982	SRR1067657.fasta_02225	SRR10995709.fasta_02004	SRR1139509.fasta_03555	SRR1170897.fasta_01800	SRR1212288.fasta_03843	SRR1258593.fasta_01199	SRR1363329.fasta_01576	SRR1515030.fasta_01123	SRR1519886.fasta_00856	SRR1535708.fasta_01100	SRR1646002.fasta_03941	SRR1646255.fasta_03570	SRR1707975.fasta_00766	SRR1774057.fasta_01147	SRR1968517.fasta_03611	SRR1969039.fasta_01319	SRR2143454.fasta_01638	SRR2175331.fasta_03068	SRR2188126.fasta_00113	SRR2226895.fasta_02865	SRR2228223.fasta_02686	SRR2239756.fasta_04150	SRR2240235.fasta_01005	SRR2407670.fasta_03698	SRR2585570.fasta_01302	SRR2829313.fasta_03636
fdnH_2	fdnH_2	Formate dehydrogenase nitrate-inducible iron-sulfur subunit	311	311	1	2	460				885	885	885	AJGAFMDA_01254	SRR10037207.fasta_03041	SRR10082280.fasta_02917	SRR10164712.fasta_00647	SRR10165194.fasta_01000	SRR10210178.fasta_03130	SRR10230006.fasta_03577	SRR10240816.fasta_04336	SRR10298213.fasta_03458	SRR10343238.fasta_03031	SRR1067657.fasta_02274	SRR10995709.fasta_02065	SRR1139509.fasta_03604	SRR1170897.fasta_01849	SRR1212288.fasta_03892	SRR1258593.fasta_01248	SRR1363329.fasta_01625	SRR1515030.fasta_01172	SRR1519886.fasta_00807	SRR1535708.fasta_01149	SRR1646002.fasta_03990	SRR1646255.fasta_03522	SRR1707975.fasta_00815	SRR1774057.fasta_01196	SRR1968517.fasta_03561	SRR1969039.fasta_01368	SRR2143454.fasta_01090	SRR2175331.fasta_03117	SRR2188126.fasta_00569	SRR2226895.fasta_02914	SRR2228223.fasta_02735	SRR2239756.fasta_04088	SRR2240235.fasta_01054	SRR2407670.fasta_03649	SRR2585570.fasta_01351	SRR2829313.fasta_03685
tdk	tdk	Thymidine kinase	311	311	1	2	459				618	618	618	AJGAFMDA_03875	SRR10037207.fasta_03766	SRR10082280.fasta_00733	SRR10164712.fasta_01923	SRR10165194.fasta_00403	SRR10210178.fasta_02200	SRR10230006.fasta_02495	SRR10240816.fasta_04095	SRR10298213.fasta_00936	SRR10343238.fasta_01694	SRR1067657.fasta_02457	SRR10995709.fasta_01612	SRR1139509.fasta_03787	SRR1170897.fasta_02032	SRR1212288.fasta_00537	SRR1258593.fasta_01431	SRR1363329.fasta_01808	SRR1515030.fasta_01354	SRR1519886.fasta_00393	SRR1535708.fasta_01332	SRR1646002.fasta_01846	SRR1646255.fasta_03454	SRR1707975.fasta_00997	SRR1774057.fasta_01379	SRR1968517.fasta_00787	SRR1969039.fasta_02283	SRR2143454.fasta_01272	SRR2175331.fasta_04340	SRR2188126.fasta_01176	SRR2226895.fasta_03528	SRR2228223.fasta_00690	SRR2239756.fasta_01205	SRR2240235.fasta_01236	SRR2407670.fasta_01606	SRR2585570.fasta_01534	SRR2829313.fasta_03916
rstA_2~~~rstA~~~rstA_1	rstA_2;rstA;rstA_1	Transcriptional regulatory protein RstA	311	312	1.00322	2	456				174	732	727.904	AJGAFMDA_01161	SRR10037207.fasta_02832	SRR10082280.fasta_02825	SRR10164712.fasta_00739	SRR10165194.fasta_01172	SRR10210178.fasta_03038	SRR10230006.fasta_03485	SRR10240816.fasta_03211	SRR10298213.fasta_03366	SRR10343238.fasta_02939	SRR1067657.fasta_02182	SRR10995709.fasta_01961	SRR1139509.fasta_03512	SRR1170897.fasta_01757	SRR1212288.fasta_03800	SRR1258593.fasta_01156	SRR1363329.fasta_01533	SRR1515030.fasta_01080	SRR1519886.fasta_00899	SRR1535708.fasta_01057	SRR1646002.fasta_03898	SRR1646255.fasta_01342	SRR1707975.fasta_00723	SRR1774057.fasta_01104	SRR1968517.fasta_03654	SRR1969039.fasta_01276	SRR2143454.fasta_01595	SRR2175331.fasta_03025	SRR2188126.fasta_03497	SRR2226895.fasta_02822	SRR2228223.fasta_02643	SRR2239756.fasta_04193	SRR2240235.fasta_00962	SRR2407670.fasta_01931	SRR2585570.fasta_01259	SRR2829313.fasta_03593
sapC	sapC	Peptide transport system permease protein SapC	311	311	1	2	455				891	891	891	AJGAFMDA_02427	SRR10037207.fasta_03709	SRR10082280.fasta_00789	SRR10164712.fasta_01867	SRR10165194.fasta_00347	SRR10210178.fasta_00638	SRR10230006.fasta_02438	SRR10240816.fasta_04038	SRR10298213.fasta_00993	SRR10343238.fasta_01637	SRR1067657.fasta_02400	SRR10995709.fasta_01555	SRR1139509.fasta_03731	SRR1170897.fasta_01975	SRR1212288.fasta_00481	SRR1258593.fasta_01375	SRR1363329.fasta_01751	SRR1515030.fasta_01298	SRR1519886.fasta_00336	SRR1535708.fasta_01275	SRR1646002.fasta_01790	SRR1646255.fasta_03397	SRR1707975.fasta_00941	SRR1774057.fasta_01322	SRR1968517.fasta_03429	SRR1969039.fasta_02227	SRR2143454.fasta_01216	SRR2175331.fasta_04283	SRR2188126.fasta_01119	SRR2226895.fasta_03584	SRR2228223.fasta_00746	SRR2239756.fasta_01149	SRR2240235.fasta_01180	SRR2407670.fasta_01549	SRR2585570.fasta_01477	SRR2829313.fasta_00638
group_2197		hypothetical protein	311	311	1	2	454				399	399	399	AJGAFMDA_01286	SRR10037207.fasta_03073	SRR10082280.fasta_02949	SRR10164712.fasta_03232	SRR10165194.fasta_01032	SRR10210178.fasta_03162	SRR10230006.fasta_04171	SRR10240816.fasta_02997	SRR10298213.fasta_03489	SRR10343238.fasta_03063	SRR1067657.fasta_02306	SRR10995709.fasta_02098	SRR1139509.fasta_03637	SRR1170897.fasta_01881	SRR1212288.fasta_03924	SRR1258593.fasta_01280	SRR1363329.fasta_01657	SRR1515030.fasta_01204	SRR1519886.fasta_00215	SRR1535708.fasta_01181	SRR1646002.fasta_04022	SRR1646255.fasta_03490	SRR1707975.fasta_00847	SRR1774057.fasta_01228	SRR1968517.fasta_03529	SRR1969039.fasta_02133	SRR2143454.fasta_01122	SRR2175331.fasta_03149	SRR2188126.fasta_00601	SRR2226895.fasta_02946	SRR2228223.fasta_02767	SRR2239756.fasta_04056	SRR2240235.fasta_01086	SRR2407670.fasta_03617	SRR2585570.fasta_01383	SRR2829313.fasta_03717
soxS_1	soxS_1	Regulatory protein SoxS	311	311	1	2	453				891	891	891	AJGAFMDA_01457	SRR10037207.fasta_00623	SRR10082280.fasta_01367	SRR10164712.fasta_01036	SRR10165194.fasta_01401	SRR10210178.fasta_00051	SRR10230006.fasta_00779	SRR10240816.fasta_00508	SRR10298213.fasta_00695	SRR10343238.fasta_01092	SRR1067657.fasta_02063	SRR10995709.fasta_01842	SRR1139509.fasta_00982	SRR1170897.fasta_01638	SRR1212288.fasta_01075	SRR1258593.fasta_01037	SRR1363329.fasta_01414	SRR1515030.fasta_00960	SRR1519886.fasta_04245	SRR1535708.fasta_00938	SRR1646002.fasta_03780	SRR1646255.fasta_03982	SRR1707975.fasta_00604	SRR1774057.fasta_00985	SRR1968517.fasta_01244	SRR1969039.fasta_00972	SRR2143454.fasta_01476	SRR2175331.fasta_01556	SRR2188126.fasta_03702	SRR2226895.fasta_01246	SRR2228223.fasta_01322	SRR2239756.fasta_01419	SRR2240235.fasta_00843	SRR2407670.fasta_01812	SRR2585570.fasta_01140	SRR2829313.fasta_00983
rsxG	rsxG	Electron transport complex subunit RsxG	311	311	1	2	452				621	621	621	AJGAFMDA_03229	SRR10037207.fasta_02814	SRR10082280.fasta_02807	SRR10164712.fasta_03125	SRR10165194.fasta_01154	SRR10210178.fasta_03020	SRR10230006.fasta_03467	SRR10240816.fasta_03193	SRR10298213.fasta_03348	SRR10343238.fasta_02921	SRR1067657.fasta_02164	SRR10995709.fasta_01943	SRR1139509.fasta_01083	SRR1170897.fasta_01739	SRR1212288.fasta_03782	SRR1258593.fasta_01138	SRR1363329.fasta_01515	SRR1515030.fasta_01062	SRR1519886.fasta_04346	SRR1535708.fasta_01039	SRR1646002.fasta_03880	SRR1646255.fasta_01324	SRR1707975.fasta_00705	SRR1774057.fasta_01086	SRR1968517.fasta_02668	SRR1969039.fasta_01258	SRR2143454.fasta_01577	SRR2175331.fasta_03007	SRR2188126.fasta_03479	SRR2226895.fasta_02804	SRR2228223.fasta_02625	SRR2239756.fasta_03156	SRR2240235.fasta_00944	SRR2407670.fasta_01913	SRR2585570.fasta_01241	SRR2829313.fasta_03575
ywlC	ywlC	Threonylcarbamoyl-AMP synthase	311	311	1	2	451				621	621	621	AJGAFMDA_02399	SRR10037207.fasta_03737	SRR10082280.fasta_00762	SRR10164712.fasta_01894	SRR10165194.fasta_00374	SRR10210178.fasta_00611	SRR10230006.fasta_02466	SRR10240816.fasta_04065	SRR10298213.fasta_00965	SRR10343238.fasta_01664	SRR1067657.fasta_02428	SRR10995709.fasta_01583	SRR1139509.fasta_03758	SRR1170897.fasta_02003	SRR1212288.fasta_00508	SRR1258593.fasta_01402	SRR1363329.fasta_01779	SRR1515030.fasta_01325	SRR1519886.fasta_00364	SRR1535708.fasta_01303	SRR1646002.fasta_01817	SRR1646255.fasta_03425	SRR1707975.fasta_00968	SRR1774057.fasta_01350	SRR1968517.fasta_00816	SRR1969039.fasta_02254	SRR2143454.fasta_01243	SRR2175331.fasta_04311	SRR2188126.fasta_01147	SRR2226895.fasta_03557	SRR2228223.fasta_00719	SRR2239756.fasta_01176	SRR2240235.fasta_01207	SRR2407670.fasta_01577	SRR2585570.fasta_01505	SRR2829313.fasta_03887
astC_2~~~astC_1~~~astC	astC_2;astC_1;astC	Succinylornithine transaminase	311	315	1.01286	2	448				555	1227	1210.96	AJGAFMDA_01507	SRR10037207.fasta_02944	SRR10082280.fasta_01317	SRR10164712.fasta_00986	SRR10165194.fasta_01351	SRR10210178.fasta_00101	SRR10230006.fasta_01055	SRR10240816.fasta_00558	SRR10298213.fasta_00645	SRR10343238.fasta_01042	SRR1067657.fasta_02012	SRR10995709.fasta_01793	SRR1139509.fasta_00932	SRR1170897.fasta_01588	SRR1212288.fasta_01024	SRR1258593.fasta_00987	SRR1363329.fasta_01364	SRR1515030.fasta_00909	SRR1519886.fasta_04195	SRR1535708.fasta_00888	SRR1646002.fasta_03730	SRR1646255.fasta_00308	SRR1707975.fasta_00554	SRR1774057.fasta_00935	SRR1968517.fasta_01294	SRR1969039.fasta_01022	SRR2143454.fasta_01426	SRR2175331.fasta_01506	SRR2188126.fasta_03752	SRR2226895.fasta_01196	SRR2228223.fasta_01372	SRR2239756.fasta_01369	SRR2240235.fasta_00793	SRR2407670.fasta_01762	SRR2585570.fasta_01090	SRR2829313.fasta_00933
tetX~~~otcC	tetX;otcC	Flavin-dependent monooxygenase;Anhydrotetracycline monooxygenase	311	311	1	2	447				1311	1509	1508.36	AJGAFMDA_01233	SRR10037207.fasta_02904	SRR10082280.fasta_02897	SRR10164712.fasta_00667	SRR10165194.fasta_01244	SRR10210178.fasta_03110	SRR10230006.fasta_03557	SRR10240816.fasta_03283	SRR10298213.fasta_03438	SRR10343238.fasta_03011	SRR1067657.fasta_02254	SRR10995709.fasta_02033	SRR1139509.fasta_03584	SRR1170897.fasta_01829	SRR1212288.fasta_03872	SRR1258593.fasta_01228	SRR1363329.fasta_01605	SRR1515030.fasta_01152	SRR1519886.fasta_00827	SRR1535708.fasta_01129	SRR1646002.fasta_03970	SRR1646255.fasta_03541	SRR1707975.fasta_00795	SRR1774057.fasta_01176	SRR1968517.fasta_03582	SRR1969039.fasta_01348	SRR2143454.fasta_01667	SRR2175331.fasta_03097	SRR2188126.fasta_00084	SRR2226895.fasta_02894	SRR2228223.fasta_02715	SRR2239756.fasta_04121	SRR2240235.fasta_01034	SRR2407670.fasta_03669	SRR2585570.fasta_01331	SRR2829313.fasta_03665
yddE	yddE	putative isomerase YddE	311	311	1	2	446				894	894	894	AJGAFMDA_01267	SRR10037207.fasta_03054	SRR10082280.fasta_02930	SRR10164712.fasta_03251	SRR10165194.fasta_01013	SRR10210178.fasta_03143	SRR10230006.fasta_01783	SRR10240816.fasta_02978	SRR10298213.fasta_03471	SRR10343238.fasta_03044	SRR1067657.fasta_02287	SRR10995709.fasta_02079	SRR1139509.fasta_03618	SRR1170897.fasta_01862	SRR1212288.fasta_03905	SRR1258593.fasta_01261	SRR1363329.fasta_01638	SRR1515030.fasta_01185	SRR1519886.fasta_00234	SRR1535708.fasta_01162	SRR1646002.fasta_04003	SRR1646255.fasta_03509	SRR1707975.fasta_00828	SRR1774057.fasta_01209	SRR1968517.fasta_03548	SRR1969039.fasta_01381	SRR2143454.fasta_01103	SRR2175331.fasta_03130	SRR2188126.fasta_00582	SRR2226895.fasta_02927	SRR2228223.fasta_02748	SRR2239756.fasta_04075	SRR2240235.fasta_01067	SRR2407670.fasta_03636	SRR2585570.fasta_01364	SRR2829313.fasta_03698
oppA	oppA	Periplasmic oligopeptide-binding protein	311	311	1	2	444				189	1632	1627.36	AJGAFMDA_02373	SRR10037207.fasta_03763	SRR10082280.fasta_00736	SRR10164712.fasta_01920	SRR10165194.fasta_00400	SRR10210178.fasta_02197	SRR10230006.fasta_02492	SRR10240816.fasta_04091	SRR10298213.fasta_00939	SRR10343238.fasta_01690	SRR1067657.fasta_02454	SRR10995709.fasta_01609	SRR1139509.fasta_03784	SRR1170897.fasta_02029	SRR1212288.fasta_00534	SRR1258593.fasta_01428	SRR1363329.fasta_01805	SRR1515030.fasta_01351	SRR1519886.fasta_00390	SRR1535708.fasta_01329	SRR1646002.fasta_01843	SRR1646255.fasta_03451	SRR1707975.fasta_00994	SRR1774057.fasta_01376	SRR1968517.fasta_00790	SRR1969039.fasta_02280	SRR2143454.fasta_01269	SRR2175331.fasta_04337	SRR2188126.fasta_01173	SRR2226895.fasta_03531	SRR2228223.fasta_00693	SRR2239756.fasta_01202	SRR2240235.fasta_01233	SRR2407670.fasta_01603	SRR2585570.fasta_01531	SRR2829313.fasta_03913
ydhF	ydhF	Oxidoreductase YdhF	311	311	1	2	440				897	897	897	AJGAFMDA_03245	SRR10037207.fasta_02798	SRR10082280.fasta_02791	SRR10164712.fasta_03109	SRR10165194.fasta_01138	SRR10210178.fasta_03004	SRR10230006.fasta_03451	SRR10240816.fasta_03177	SRR10298213.fasta_03332	SRR10343238.fasta_02905	SRR1067657.fasta_02148	SRR10995709.fasta_01927	SRR1139509.fasta_01067	SRR1170897.fasta_01723	SRR1212288.fasta_03766	SRR1258593.fasta_01122	SRR1363329.fasta_01499	SRR1515030.fasta_01046	SRR1519886.fasta_04330	SRR1535708.fasta_01023	SRR1646002.fasta_03864	SRR1646255.fasta_01308	SRR1707975.fasta_00689	SRR1774057.fasta_01070	SRR1968517.fasta_02652	SRR1969039.fasta_01242	SRR2143454.fasta_01561	SRR2175331.fasta_02991	SRR2188126.fasta_03463	SRR2226895.fasta_02788	SRR2228223.fasta_02609	SRR2239756.fasta_03140	SRR2240235.fasta_00928	SRR2407670.fasta_01897	SRR2585570.fasta_01225	SRR2829313.fasta_03559
group_2192		hypothetical protein	311	311	1	2	439				1344	1344	1344	AJGAFMDA_03868	SRR10037207.fasta_03096	SRR10082280.fasta_02972	SRR10164712.fasta_03209	SRR10165194.fasta_01055	SRR10210178.fasta_03185	SRR10230006.fasta_04194	SRR10240816.fasta_03020	SRR10298213.fasta_03512	SRR10343238.fasta_03086	SRR1067657.fasta_02329	SRR10995709.fasta_02121	SRR1139509.fasta_03660	SRR1170897.fasta_01904	SRR1212288.fasta_03947	SRR1258593.fasta_01303	SRR1363329.fasta_01680	SRR1515030.fasta_01227	SRR1519886.fasta_00265	SRR1535708.fasta_01204	SRR1646002.fasta_04045	SRR1646255.fasta_03326	SRR1707975.fasta_00870	SRR1774057.fasta_01251	SRR1968517.fasta_03506	SRR1969039.fasta_02156	SRR2143454.fasta_01145	SRR2175331.fasta_03172	SRR2188126.fasta_00624	SRR2226895.fasta_02969	SRR2228223.fasta_02790	SRR2239756.fasta_04033	SRR2240235.fasta_01109	SRR2407670.fasta_03594	SRR2585570.fasta_01406	SRR2829313.fasta_03740
sppA	sppA	Protease 4	311	311	1	2	438				1056	1857	1854.42	AJGAFMDA_01515	SRR10037207.fasta_02952	SRR10082280.fasta_01309	SRR10164712.fasta_00978	SRR10165194.fasta_01343	SRR10210178.fasta_00109	SRR10230006.fasta_01063	SRR10240816.fasta_00566	SRR10298213.fasta_00637	SRR10343238.fasta_01034	SRR1067657.fasta_02004	SRR10995709.fasta_01785	SRR1139509.fasta_00924	SRR1170897.fasta_01580	SRR1212288.fasta_01016	SRR1258593.fasta_00979	SRR1363329.fasta_01356	SRR1515030.fasta_00901	SRR1519886.fasta_00405	SRR1535708.fasta_00880	SRR1646002.fasta_03722	SRR1646255.fasta_00316	SRR1707975.fasta_00546	SRR1774057.fasta_00927	SRR1968517.fasta_01302	SRR1969039.fasta_01030	SRR2143454.fasta_01418	SRR2175331.fasta_01498	SRR2188126.fasta_03760	SRR2226895.fasta_01188	SRR2228223.fasta_01380	SRR2239756.fasta_01361	SRR2240235.fasta_00785	SRR2407670.fasta_01754	SRR2585570.fasta_01082	SRR2829313.fasta_00925
puuP	puuP	Putrescine importer PuuP	311	311	1	2	437				1344	1344	1344	AJGAFMDA_01433	SRR10037207.fasta_00648	SRR10082280.fasta_01391	SRR10164712.fasta_01060	SRR10165194.fasta_01425	SRR10210178.fasta_00027	SRR10230006.fasta_00803	SRR10240816.fasta_00484	SRR10298213.fasta_00719	SRR10343238.fasta_01116	SRR1067657.fasta_02087	SRR10995709.fasta_01866	SRR1139509.fasta_01006	SRR1170897.fasta_01662	SRR1212288.fasta_01099	SRR1258593.fasta_01061	SRR1363329.fasta_01438	SRR1515030.fasta_00984	SRR1519886.fasta_04269	SRR1535708.fasta_00962	SRR1646002.fasta_03803	SRR1646255.fasta_01246	SRR1707975.fasta_00628	SRR1774057.fasta_01009	SRR1968517.fasta_02591	SRR1969039.fasta_02304	SRR2143454.fasta_01500	SRR2175331.fasta_01580	SRR2188126.fasta_00968	SRR2226895.fasta_01270	SRR2228223.fasta_00207	SRR2239756.fasta_01443	SRR2240235.fasta_00867	SRR2407670.fasta_01836	SRR2585570.fasta_01164	SRR2829313.fasta_01007
sifA_1~~~sifA_2	;sifA_1;sifA_2	hypothetical protein;Secreted effector protein SifA	311	312	1.00322	2	436				174	951	915.587	AJGAFMDA_01287	SRR10037207.fasta_03074	SRR10082280.fasta_02950	SRR10164712.fasta_03231	SRR10165194.fasta_01033	SRR10210178.fasta_03163	SRR10230006.fasta_04172	SRR10240816.fasta_02998	SRR10298213.fasta_03490	SRR10343238.fasta_03064	SRR1067657.fasta_02307	SRR10995709.fasta_02099	SRR1139509.fasta_03638	SRR1170897.fasta_01882	SRR1212288.fasta_03925	SRR1258593.fasta_01281	SRR1363329.fasta_01658	SRR1515030.fasta_01205	SRR1519886.fasta_00214	SRR1535708.fasta_01182	SRR1646002.fasta_04023	SRR1646255.fasta_03489	SRR1707975.fasta_00848	SRR1774057.fasta_01229	SRR1968517.fasta_03528	SRR1969039.fasta_02134	SRR2143454.fasta_01123	SRR2175331.fasta_03150	SRR2188126.fasta_00602	SRR2226895.fasta_02947	SRR2228223.fasta_02768	SRR2239756.fasta_04055	SRR2240235.fasta_01087	SRR2407670.fasta_03616	SRR2585570.fasta_01384	SRR2829313.fasta_03718
ynfE_2~~~ynfE_1	ynfE_2;ynfE_1	Putative dimethyl sulfoxide reductase chain YnfE	311	311	1	2	434				1251	2439	2425.42	AJGAFMDA_01186	SRR10037207.fasta_02857	SRR10082280.fasta_02850	SRR10164712.fasta_00714	SRR10165194.fasta_01197	SRR10210178.fasta_03063	SRR10230006.fasta_03510	SRR10240816.fasta_03236	SRR10298213.fasta_03391	SRR10343238.fasta_02964	SRR1067657.fasta_02207	SRR10995709.fasta_01986	SRR1139509.fasta_03537	SRR1170897.fasta_01782	SRR1212288.fasta_03825	SRR1258593.fasta_01181	SRR1363329.fasta_01558	SRR1515030.fasta_01105	SRR1519886.fasta_00874	SRR1535708.fasta_01082	SRR1646002.fasta_03923	SRR1646255.fasta_03588	SRR1707975.fasta_00748	SRR1774057.fasta_01129	SRR1968517.fasta_03629	SRR1969039.fasta_01301	SRR2143454.fasta_01620	SRR2175331.fasta_03050	SRR2188126.fasta_00131	SRR2226895.fasta_02847	SRR2228223.fasta_02668	SRR2239756.fasta_04168	SRR2240235.fasta_00987	SRR2407670.fasta_01956	SRR2585570.fasta_01284	SRR2829313.fasta_03618
osmX	osmX	Osmoprotectant-binding protein OsmX	311	311	1	2	431				903	903	903	AJGAFMDA_01180	SRR10037207.fasta_02851	SRR10082280.fasta_02844	SRR10164712.fasta_00720	SRR10165194.fasta_01191	SRR10210178.fasta_03057	SRR10230006.fasta_03504	SRR10240816.fasta_03230	SRR10298213.fasta_03385	SRR10343238.fasta_02958	SRR1067657.fasta_02201	SRR10995709.fasta_01980	SRR1139509.fasta_03531	SRR1170897.fasta_01776	SRR1212288.fasta_03819	SRR1258593.fasta_01175	SRR1363329.fasta_01552	SRR1515030.fasta_01099	SRR1519886.fasta_00880	SRR1535708.fasta_01076	SRR1646002.fasta_03917	SRR1646255.fasta_03594	SRR1707975.fasta_00742	SRR1774057.fasta_01123	SRR1968517.fasta_03635	SRR1969039.fasta_01295	SRR2143454.fasta_01614	SRR2175331.fasta_03044	SRR2188126.fasta_00137	SRR2226895.fasta_02841	SRR2228223.fasta_02662	SRR2239756.fasta_04174	SRR2240235.fasta_00981	SRR2407670.fasta_01950	SRR2585570.fasta_01278	SRR2829313.fasta_03612
narU_1~~~narU_2~~~narU	narU_1;narU_2;narU	Nitrate/nitrite transporter NarU	311	312	1.00322	2	430				201	1389	1384.49	AJGAFMDA_01262	SRR10037207.fasta_03049	SRR10082280.fasta_02925	SRR10164712.fasta_03256	SRR10165194.fasta_01008	SRR10210178.fasta_03138	SRR10230006.fasta_01778	SRR10240816.fasta_02973	SRR10298213.fasta_03466	SRR10343238.fasta_03039	SRR1067657.fasta_02282	SRR10995709.fasta_02073	SRR1139509.fasta_03612	SRR1170897.fasta_01857	SRR1212288.fasta_03900	SRR1258593.fasta_01256	SRR1363329.fasta_01633	SRR1515030.fasta_01180	SRR1519886.fasta_00239	SRR1535708.fasta_01157	SRR1646002.fasta_03998	SRR1646255.fasta_03514	SRR1707975.fasta_00823	SRR1774057.fasta_01204	SRR1968517.fasta_03553	SRR1969039.fasta_01376	SRR2143454.fasta_01098	SRR2175331.fasta_03125	SRR2188126.fasta_00577	SRR2226895.fasta_02922	SRR2228223.fasta_02743	SRR2239756.fasta_04080	SRR2240235.fasta_01062	SRR2407670.fasta_03641	SRR2585570.fasta_01359	SRR2829313.fasta_03693
group_2190		hypothetical protein	311	311	1	2	428				633	633	633	AJGAFMDA_01269	SRR10037207.fasta_03056	SRR10082280.fasta_02932	SRR10164712.fasta_03249	SRR10165194.fasta_01015	SRR10210178.fasta_03145	SRR10230006.fasta_01785	SRR10240816.fasta_02980	SRR10298213.fasta_03473	SRR10343238.fasta_03046	SRR1067657.fasta_02289	SRR10995709.fasta_02081	SRR1139509.fasta_03620	SRR1170897.fasta_01864	SRR1212288.fasta_03907	SRR1258593.fasta_01263	SRR1363329.fasta_01640	SRR1515030.fasta_01187	SRR1519886.fasta_00232	SRR1535708.fasta_01164	SRR1646002.fasta_04005	SRR1646255.fasta_03507	SRR1707975.fasta_00830	SRR1774057.fasta_01211	SRR1968517.fasta_03546	SRR1969039.fasta_01383	SRR2143454.fasta_01105	SRR2175331.fasta_03132	SRR2188126.fasta_00584	SRR2226895.fasta_02929	SRR2228223.fasta_02750	SRR2239756.fasta_04073	SRR2240235.fasta_01069	SRR2407670.fasta_03634	SRR2585570.fasta_01366	SRR2829313.fasta_03700
galU	galU	UTP--glucose-1-phosphate uridylyltransferase	311	311	1	2	426				909	909	909	AJGAFMDA_03877	SRR10037207.fasta_03768	SRR10082280.fasta_00731	SRR10164712.fasta_01925	SRR10165194.fasta_00405	SRR10210178.fasta_02202	SRR10230006.fasta_02497	SRR10240816.fasta_04097	SRR10298213.fasta_00934	SRR10343238.fasta_01696	SRR1067657.fasta_02459	SRR10995709.fasta_01614	SRR1139509.fasta_03789	SRR1170897.fasta_02034	SRR1212288.fasta_00539	SRR1258593.fasta_01433	SRR1363329.fasta_01810	SRR1515030.fasta_01356	SRR1519886.fasta_00395	SRR1535708.fasta_01334	SRR1646002.fasta_01848	SRR1646255.fasta_03456	SRR1707975.fasta_00999	SRR1774057.fasta_01381	SRR1968517.fasta_00785	SRR1969039.fasta_02285	SRR2143454.fasta_01274	SRR2175331.fasta_04342	SRR2188126.fasta_01178	SRR2226895.fasta_03526	SRR2228223.fasta_00688	SRR2239756.fasta_01207	SRR2240235.fasta_01238	SRR2407670.fasta_01608	SRR2585570.fasta_01536	SRR2829313.fasta_03918
infC	infC	Translation initiation factor IF-3	311	311	1	2	424				435	435	435	AJGAFMDA_01478	SRR10037207.fasta_02915	SRR10082280.fasta_01346	SRR10164712.fasta_01015	SRR10165194.fasta_01380	SRR10210178.fasta_00072	SRR10230006.fasta_01026	SRR10240816.fasta_00529	SRR10298213.fasta_00674	SRR10343238.fasta_01071	SRR1067657.fasta_02041	SRR10995709.fasta_01821	SRR1139509.fasta_00961	SRR1170897.fasta_01617	SRR1212288.fasta_01054	SRR1258593.fasta_01016	SRR1363329.fasta_01393	SRR1515030.fasta_00938	SRR1519886.fasta_04224	SRR1535708.fasta_00917	SRR1646002.fasta_03759	SRR1646255.fasta_00279	SRR1707975.fasta_00583	SRR1774057.fasta_00964	SRR1968517.fasta_01265	SRR1969039.fasta_00993	SRR2143454.fasta_01455	SRR2175331.fasta_01535	SRR2188126.fasta_03723	SRR2226895.fasta_01225	SRR2228223.fasta_01343	SRR2239756.fasta_01398	SRR2240235.fasta_00822	SRR2407670.fasta_01791	SRR2585570.fasta_01119	SRR2829313.fasta_00962
nth	nth	Endonuclease III	311	311	1	2	421				636	636	636	AJGAFMDA_03231	SRR10037207.fasta_02812	SRR10082280.fasta_02805	SRR10164712.fasta_03123	SRR10165194.fasta_01152	SRR10210178.fasta_03018	SRR10230006.fasta_03465	SRR10240816.fasta_03191	SRR10298213.fasta_03346	SRR10343238.fasta_02919	SRR1067657.fasta_02162	SRR10995709.fasta_01941	SRR1139509.fasta_01081	SRR1170897.fasta_01737	SRR1212288.fasta_03780	SRR1258593.fasta_01136	SRR1363329.fasta_01513	SRR1515030.fasta_01060	SRR1519886.fasta_04344	SRR1535708.fasta_01037	SRR1646002.fasta_03878	SRR1646255.fasta_01322	SRR1707975.fasta_00703	SRR1774057.fasta_01084	SRR1968517.fasta_02666	SRR1969039.fasta_01256	SRR2143454.fasta_01575	SRR2175331.fasta_03005	SRR2188126.fasta_03477	SRR2226895.fasta_02802	SRR2228223.fasta_02623	SRR2239756.fasta_03154	SRR2240235.fasta_00942	SRR2407670.fasta_01911	SRR2585570.fasta_01239	SRR2829313.fasta_03573
dbpA	dbpA	ATP-dependent RNA helicase DbpA	311	311	1	2	420				1374	1374	1374	AJGAFMDA_04087	SRR10037207.fasta_03669	SRR10082280.fasta_00829	SRR10164712.fasta_01280	SRR10165194.fasta_00307	SRR10210178.fasta_00678	SRR10230006.fasta_02398	SRR10240816.fasta_03998	SRR10298213.fasta_01033	SRR10343238.fasta_01597	SRR1067657.fasta_02361	SRR10995709.fasta_01516	SRR1139509.fasta_03692	SRR1170897.fasta_01936	SRR1212288.fasta_00441	SRR1258593.fasta_01335	SRR1363329.fasta_01712	SRR1515030.fasta_01259	SRR1519886.fasta_00297	SRR1535708.fasta_01236	SRR1646002.fasta_01751	SRR1646255.fasta_03358	SRR1707975.fasta_00902	SRR1774057.fasta_01283	SRR1968517.fasta_03468	SRR1969039.fasta_02188	SRR2143454.fasta_01177	SRR2175331.fasta_02908	SRR2188126.fasta_01079	SRR2226895.fasta_03624	SRR2228223.fasta_00786	SRR2239756.fasta_01109	SRR2240235.fasta_01141	SRR2407670.fasta_01510	SRR2585570.fasta_01438	SRR2829313.fasta_00678
dcp	dcp	Dipeptidyl carboxypeptidase	311	311	1	2	419				768	2043	2038.9	AJGAFMDA_01199	SRR10037207.fasta_02870	SRR10082280.fasta_02863	SRR10164712.fasta_00701	SRR10165194.fasta_01210	SRR10210178.fasta_03076	SRR10230006.fasta_03523	SRR10240816.fasta_03249	SRR10298213.fasta_03404	SRR10343238.fasta_02977	SRR1067657.fasta_02220	SRR10995709.fasta_01999	SRR1139509.fasta_03550	SRR1170897.fasta_01795	SRR1212288.fasta_03838	SRR1258593.fasta_01194	SRR1363329.fasta_01571	SRR1515030.fasta_01118	SRR1519886.fasta_00861	SRR1535708.fasta_01095	SRR1646002.fasta_03936	SRR1646255.fasta_03575	SRR1707975.fasta_00761	SRR1774057.fasta_01142	SRR1968517.fasta_03616	SRR1969039.fasta_01314	SRR2143454.fasta_01633	SRR2175331.fasta_03063	SRR2188126.fasta_00118	SRR2226895.fasta_02860	SRR2228223.fasta_02681	SRR2239756.fasta_04155	SRR2240235.fasta_01000	SRR2407670.fasta_01969	SRR2585570.fasta_01297	SRR2829313.fasta_03631
tcyP_1~~~tcyP_2	tcyP_1;tcyP_2	L-cystine uptake protein TcyP	311	312	1.00322	2	418				495	1347	1342.62	AJGAFMDA_01445	SRR10037207.fasta_00636;SRR10037207.fasta_00635	SRR10082280.fasta_01379	SRR10164712.fasta_01048	SRR10165194.fasta_01413	SRR10210178.fasta_00039	SRR10230006.fasta_00791	SRR10240816.fasta_00496	SRR10298213.fasta_00707	SRR10343238.fasta_01104	SRR1067657.fasta_02075	SRR10995709.fasta_01854	SRR1139509.fasta_00994	SRR1170897.fasta_01650	SRR1212288.fasta_01087	SRR1258593.fasta_01049	SRR1363329.fasta_01426	SRR1515030.fasta_00972	SRR1519886.fasta_04257	SRR1535708.fasta_00950	SRR1646002.fasta_03792	SRR1646255.fasta_03994	SRR1707975.fasta_00616	SRR1774057.fasta_00997	SRR1968517.fasta_01232	SRR1969039.fasta_00960	SRR2143454.fasta_01488	SRR2175331.fasta_01568	SRR2188126.fasta_00956	SRR2226895.fasta_01258	SRR2228223.fasta_01310	SRR2239756.fasta_01431	SRR2240235.fasta_00855	SRR2407670.fasta_01824	SRR2585570.fasta_01152	SRR2829313.fasta_00995
group_2187		hypothetical protein	311	312	1.00322	2	417				324	1287	1282.18	AJGAFMDA_01527	SRR10037207.fasta_02964	SRR10082280.fasta_01297	SRR10164712.fasta_00966	SRR10165194.fasta_01331	SRR10210178.fasta_00121	SRR10230006.fasta_01075	SRR10240816.fasta_00578	SRR10298213.fasta_00625	SRR10343238.fasta_01022	SRR1067657.fasta_01993	SRR10995709.fasta_01773	SRR1139509.fasta_00912	SRR1170897.fasta_01568	SRR1212288.fasta_01004	SRR1258593.fasta_00968	SRR1363329.fasta_01344	SRR1515030.fasta_00889	SRR1519886.fasta_00417	SRR1535708.fasta_00868	SRR1646002.fasta_03710	SRR1646255.fasta_00327	SRR1707975.fasta_00534	SRR1774057.fasta_00915	SRR1968517.fasta_01313	SRR1969039.fasta_01041	SRR2143454.fasta_01406	SRR2175331.fasta_01486	SRR2188126.fasta_03772	SRR2226895.fasta_01176	SRR2228223.fasta_01392	SRR2239756.fasta_01349	SRR2240235.fasta_00773	SRR2407670.fasta_01742	SRR2585570.fasta_01070	SRR2829313.fasta_00913
ulaC_3	ulaC_3	Ascorbate-specific PTS system EIIA component	311	311	1	2	416				438	438	438	AJGAFMDA_03860	SRR10037207.fasta_03088	SRR10082280.fasta_02964	SRR10164712.fasta_03217	SRR10165194.fasta_01047	SRR10210178.fasta_03177	SRR10230006.fasta_04186	SRR10240816.fasta_03012	SRR10298213.fasta_03504	SRR10343238.fasta_03078	SRR1067657.fasta_02321	SRR10995709.fasta_02113	SRR1139509.fasta_03652	SRR1170897.fasta_01896	SRR1212288.fasta_03939	SRR1258593.fasta_01295	SRR1363329.fasta_01672	SRR1515030.fasta_01219	SRR1519886.fasta_00257	SRR1535708.fasta_01196	SRR1646002.fasta_04037	SRR1646255.fasta_03475	SRR1707975.fasta_00862	SRR1774057.fasta_01243	SRR1968517.fasta_03514	SRR1969039.fasta_02148	SRR2143454.fasta_01137	SRR2175331.fasta_03164	SRR2188126.fasta_00616	SRR2226895.fasta_02961	SRR2228223.fasta_02782	SRR2239756.fasta_04041	SRR2240235.fasta_01101	SRR2407670.fasta_03602	SRR2585570.fasta_01398	SRR2829313.fasta_03732
leuE_2	leuE_2	Leucine efflux protein	311	311	1	2	415				639	639	639	AJGAFMDA_03689	SRR10037207.fasta_02979	SRR10082280.fasta_01282	SRR10164712.fasta_00951	SRR10165194.fasta_01316	SRR10210178.fasta_00136	SRR10230006.fasta_03852	SRR10240816.fasta_00593	SRR10298213.fasta_00610	SRR10343238.fasta_01007	SRR1067657.fasta_01978	SRR10995709.fasta_01758	SRR1139509.fasta_00897	SRR1170897.fasta_01553	SRR1212288.fasta_00989	SRR1258593.fasta_00953	SRR1363329.fasta_01329	SRR1515030.fasta_00874	SRR1519886.fasta_00432	SRR1535708.fasta_00853	SRR1646002.fasta_03695	SRR1646255.fasta_00342	SRR1707975.fasta_00519	SRR1774057.fasta_00900	SRR1968517.fasta_01328	SRR1969039.fasta_01056	SRR2143454.fasta_01391	SRR2175331.fasta_01471	SRR2188126.fasta_03787	SRR2226895.fasta_01161	SRR2228223.fasta_01407	SRR2239756.fasta_01334	SRR2240235.fasta_00758	SRR2407670.fasta_01727	SRR2585570.fasta_01055	SRR2829313.fasta_00898
por_2	por_2	Polyol:NADP oxidoreductase	311	311	1	2	414				609	1467	1464.24	AJGAFMDA_01195	SRR10037207.fasta_02866	SRR10082280.fasta_02859	SRR10164712.fasta_00705	SRR10165194.fasta_01206	SRR10210178.fasta_03072	SRR10230006.fasta_03519	SRR10240816.fasta_03245	SRR10298213.fasta_03400	SRR10343238.fasta_02973	SRR1067657.fasta_02216	SRR10995709.fasta_01995	SRR1139509.fasta_03546	SRR1170897.fasta_01791	SRR1212288.fasta_03834	SRR1258593.fasta_01190	SRR1363329.fasta_01567	SRR1515030.fasta_01114	SRR1519886.fasta_00865	SRR1535708.fasta_01091	SRR1646002.fasta_03932	SRR1646255.fasta_03579	SRR1707975.fasta_00757	SRR1774057.fasta_01138	SRR1968517.fasta_03620	SRR1969039.fasta_01310	SRR2143454.fasta_01629	SRR2175331.fasta_03059	SRR2188126.fasta_00122	SRR2226895.fasta_02856	SRR2228223.fasta_02677	SRR2239756.fasta_04159	SRR2240235.fasta_00996	SRR2407670.fasta_01965	SRR2585570.fasta_01293	SRR2829313.fasta_03627
ompW	ompW	Outer membrane protein W	311	311	1	2	413				639	639	639	AJGAFMDA_02388	SRR10037207.fasta_03748	SRR10082280.fasta_00751	SRR10164712.fasta_01905	SRR10165194.fasta_00385	SRR10210178.fasta_02182	SRR10230006.fasta_02477	SRR10240816.fasta_04076	SRR10298213.fasta_00954	SRR10343238.fasta_01675	SRR1067657.fasta_02439	SRR10995709.fasta_01594	SRR1139509.fasta_03769	SRR1170897.fasta_02014	SRR1212288.fasta_00519	SRR1258593.fasta_01413	SRR1363329.fasta_01790	SRR1515030.fasta_01336	SRR1519886.fasta_00375	SRR1535708.fasta_01314	SRR1646002.fasta_01828	SRR1646255.fasta_03436	SRR1707975.fasta_00979	SRR1774057.fasta_01361	SRR1968517.fasta_00805	SRR1969039.fasta_02265	SRR2143454.fasta_01254	SRR2175331.fasta_04322	SRR2188126.fasta_01158	SRR2226895.fasta_03546	SRR2228223.fasta_00708	SRR2239756.fasta_01187	SRR2240235.fasta_01218	SRR2407670.fasta_01588	SRR2585570.fasta_01516	SRR2829313.fasta_03898
ydgI	ydgI	Putative arginine/ornithine antiporter	311	311	1	2	412				1383	1383	1383	AJGAFMDA_01163	SRR10037207.fasta_02834	SRR10082280.fasta_02827	SRR10164712.fasta_00737	SRR10165194.fasta_01174	SRR10210178.fasta_03040	SRR10230006.fasta_03487	SRR10240816.fasta_03213	SRR10298213.fasta_03368	SRR10343238.fasta_02941	SRR1067657.fasta_02184	SRR10995709.fasta_01963	SRR1139509.fasta_03514	SRR1170897.fasta_01759	SRR1212288.fasta_03802	SRR1258593.fasta_01158	SRR1363329.fasta_01535	SRR1515030.fasta_01082	SRR1519886.fasta_00897	SRR1535708.fasta_01059	SRR1646002.fasta_03900	SRR1646255.fasta_01344	SRR1707975.fasta_00725	SRR1774057.fasta_01106	SRR1968517.fasta_03652	SRR1969039.fasta_01278	SRR2143454.fasta_01597	SRR2175331.fasta_03027	SRR2188126.fasta_03499	SRR2226895.fasta_02824	SRR2228223.fasta_02645	SRR2239756.fasta_04191	SRR2240235.fasta_00964	SRR2407670.fasta_01933	SRR2585570.fasta_01261	SRR2829313.fasta_03595
ttrR	ttrR	Tetrathionate response regulatory protein TtrR	311	311	1	2	409				510	621	620.643	AJGAFMDA_01425	SRR10037207.fasta_00656	SRR10082280.fasta_01399	SRR10164712.fasta_01068	SRR10165194.fasta_01433	SRR10210178.fasta_00019	SRR10230006.fasta_00811	SRR10240816.fasta_00476	SRR10298213.fasta_00727	SRR10343238.fasta_01124	SRR1067657.fasta_02095	SRR10995709.fasta_01874	SRR1139509.fasta_01014	SRR1170897.fasta_01670	SRR1212288.fasta_01107	SRR1258593.fasta_01069	SRR1363329.fasta_01446	SRR1515030.fasta_00993	SRR1519886.fasta_04277	SRR1535708.fasta_00970	SRR1646002.fasta_03811	SRR1646255.fasta_01255	SRR1707975.fasta_00636	SRR1774057.fasta_01017	SRR1968517.fasta_02599	SRR1969039.fasta_02312	SRR2143454.fasta_01508	SRR2175331.fasta_01588	SRR2188126.fasta_00976	SRR2226895.fasta_01278	SRR2228223.fasta_00215	SRR2239756.fasta_01451	SRR2240235.fasta_00875	SRR2407670.fasta_01844	SRR2585570.fasta_01172	SRR2829313.fasta_01015
aaeA_3~~~aaeA_2~~~aaeA_1	aaeA_3;aaeA_2;aaeA_1	p-hydroxybenzoic acid efflux pump subunit AaeA	311	312	1.00322	2	408				378	861	858.26	AJGAFMDA_03242	SRR10037207.fasta_02801	SRR10082280.fasta_02794	SRR10164712.fasta_03112	SRR10165194.fasta_01141	SRR10210178.fasta_03007	SRR10230006.fasta_03454	SRR10240816.fasta_03180	SRR10298213.fasta_03335	SRR10343238.fasta_02908	SRR1067657.fasta_02151	SRR10995709.fasta_01930	SRR1139509.fasta_01070	SRR1170897.fasta_01726	SRR1212288.fasta_03769	SRR1258593.fasta_01125	SRR1363329.fasta_01502	SRR1515030.fasta_01049	SRR1519886.fasta_04333	SRR1535708.fasta_01026	SRR1646002.fasta_03867	SRR1646255.fasta_01311	SRR1707975.fasta_00692	SRR1774057.fasta_01073	SRR1968517.fasta_02655	SRR1969039.fasta_01245	SRR2143454.fasta_01564	SRR2175331.fasta_02994	SRR2188126.fasta_03466	SRR2226895.fasta_02791	SRR2228223.fasta_02612	SRR2239756.fasta_03143	SRR2240235.fasta_00931	SRR2407670.fasta_01900	SRR2585570.fasta_01228	SRR2829313.fasta_03562
group_2185		hypothetical protein	311	311	1	2	406				642	642	642	AJGAFMDA_03686	SRR10037207.fasta_02976	SRR10082280.fasta_01285	SRR10164712.fasta_00954	SRR10165194.fasta_01319	SRR10210178.fasta_00133	SRR10230006.fasta_03855	SRR10240816.fasta_00590	SRR10298213.fasta_00613	SRR10343238.fasta_01010	SRR1067657.fasta_01981	SRR10995709.fasta_01761	SRR1139509.fasta_00900	SRR1170897.fasta_01556	SRR1212288.fasta_00992	SRR1258593.fasta_00956	SRR1363329.fasta_01332	SRR1515030.fasta_00877	SRR1519886.fasta_00429	SRR1535708.fasta_00856	SRR1646002.fasta_03698	SRR1646255.fasta_00339	SRR1707975.fasta_00522	SRR1774057.fasta_00903	SRR1968517.fasta_01325	SRR1969039.fasta_01053	SRR2143454.fasta_01394	SRR2175331.fasta_01474	SRR2188126.fasta_03784	SRR2226895.fasta_01164	SRR2228223.fasta_01404	SRR2239756.fasta_01337	SRR2240235.fasta_00761	SRR2407670.fasta_01730	SRR2585570.fasta_01058	SRR2829313.fasta_00901
katE_2~~~katE_1~~~katE	katE_2;katE_1;katE	Catalase HPII	311	312	1.00322	2	403				798	2253	2245.6	AJGAFMDA_01492	SRR10037207.fasta_02929	SRR10082280.fasta_01332	SRR10164712.fasta_01001	SRR10165194.fasta_01366	SRR10210178.fasta_00086	SRR10230006.fasta_01040	SRR10240816.fasta_00543	SRR10298213.fasta_00660	SRR10343238.fasta_01057	SRR1067657.fasta_02027	SRR10995709.fasta_01808	SRR1139509.fasta_00947	SRR1170897.fasta_01603	SRR1212288.fasta_01040	SRR1258593.fasta_01002	SRR1363329.fasta_01379	SRR1515030.fasta_00924	SRR1519886.fasta_04210	SRR1535708.fasta_00903	SRR1646002.fasta_03745	SRR1646255.fasta_00293	SRR1707975.fasta_00569	SRR1774057.fasta_00950	SRR1968517.fasta_01279	SRR1969039.fasta_01007	SRR2143454.fasta_01441	SRR2175331.fasta_01521	SRR2188126.fasta_03737	SRR2226895.fasta_01211	SRR2228223.fasta_01357	SRR2239756.fasta_01384	SRR2240235.fasta_00808	SRR2407670.fasta_01777	SRR2585570.fasta_01105	SRR2829313.fasta_00948
ribC	ribC	Riboflavin synthase	311	311	1	2	402				642	642	642	AJGAFMDA_03260	SRR10037207.fasta_02784	SRR10082280.fasta_02776	SRR10164712.fasta_03094	SRR10165194.fasta_01123	SRR10210178.fasta_03194	SRR10230006.fasta_03436	SRR10240816.fasta_03162	SRR10298213.fasta_03317	SRR10343238.fasta_02890	SRR1067657.fasta_02134	SRR10995709.fasta_01913	SRR1139509.fasta_01053	SRR1170897.fasta_01709	SRR1212288.fasta_03751	SRR1258593.fasta_01108	SRR1363329.fasta_01485	SRR1515030.fasta_01032	SRR1519886.fasta_04316	SRR1535708.fasta_01009	SRR1646002.fasta_03850	SRR1646255.fasta_01294	SRR1707975.fasta_00675	SRR1774057.fasta_01056	SRR1968517.fasta_02638	SRR1969039.fasta_01228	SRR2143454.fasta_01547	SRR2175331.fasta_02976	SRR2188126.fasta_03449	SRR2226895.fasta_02773	SRR2228223.fasta_02594	SRR2239756.fasta_03126	SRR2240235.fasta_00914	SRR2407670.fasta_01883	SRR2585570.fasta_01211	SRR2829313.fasta_03544
tcyP_2	tcyP_2	L-cystine uptake protein TcyP	311	311	1	2	401				1392	1392	1392	AJGAFMDA_01490	SRR10037207.fasta_02927	SRR10082280.fasta_01334	SRR10164712.fasta_01003	SRR10165194.fasta_01368	SRR10210178.fasta_00084	SRR10230006.fasta_01038	SRR10240816.fasta_00541	SRR10298213.fasta_00662	SRR10343238.fasta_01059	SRR1067657.fasta_02029	SRR10995709.fasta_01809	SRR1139509.fasta_00949	SRR1170897.fasta_01605	SRR1212288.fasta_01042	SRR1258593.fasta_01004	SRR1363329.fasta_01381	SRR1515030.fasta_00926	SRR1519886.fasta_04212	SRR1535708.fasta_00905	SRR1646002.fasta_03747	SRR1646255.fasta_00291	SRR1707975.fasta_00571	SRR1774057.fasta_00952	SRR1968517.fasta_01277	SRR1969039.fasta_01005	SRR2143454.fasta_01443	SRR2175331.fasta_01523	SRR2188126.fasta_03735	SRR2226895.fasta_01213	SRR2228223.fasta_01355	SRR2239756.fasta_01386	SRR2240235.fasta_00810	SRR2407670.fasta_01779	SRR2585570.fasta_01107	SRR2829313.fasta_00950
ydgK	ydgK	Inner membrane protein YdgK	311	311	1	2	400				441	441	441	AJGAFMDA_03224	SRR10037207.fasta_02819	SRR10082280.fasta_02812	SRR10164712.fasta_03130	SRR10165194.fasta_01159	SRR10210178.fasta_03025	SRR10230006.fasta_03472	SRR10240816.fasta_03198	SRR10298213.fasta_03353	SRR10343238.fasta_02926	SRR1067657.fasta_02169	SRR10995709.fasta_01948	SRR1139509.fasta_03499	SRR1170897.fasta_01744	SRR1212288.fasta_03787	SRR1258593.fasta_01143	SRR1363329.fasta_01520	SRR1515030.fasta_01067	SRR1519886.fasta_04351	SRR1535708.fasta_01044	SRR1646002.fasta_03885	SRR1646255.fasta_01329	SRR1707975.fasta_00710	SRR1774057.fasta_01091	SRR1968517.fasta_03667	SRR1969039.fasta_01263	SRR2143454.fasta_01582	SRR2175331.fasta_03012	SRR2188126.fasta_03484	SRR2226895.fasta_02809	SRR2228223.fasta_02630	SRR2239756.fasta_03161	SRR2240235.fasta_00949	SRR2407670.fasta_01918	SRR2585570.fasta_01246	SRR2829313.fasta_03580
group_2182		hypothetical protein	311	311	1	2	399				276	276	276	AJGAFMDA_01510	SRR10037207.fasta_02947	SRR10082280.fasta_01314	SRR10164712.fasta_00983	SRR10165194.fasta_01348	SRR10210178.fasta_00104	SRR10230006.fasta_01058	SRR10240816.fasta_00561	SRR10298213.fasta_00642	SRR10343238.fasta_01039	SRR1067657.fasta_02009	SRR10995709.fasta_01790	SRR1139509.fasta_00929	SRR1170897.fasta_01585	SRR1212288.fasta_01021	SRR1258593.fasta_00984	SRR1363329.fasta_01361	SRR1515030.fasta_00906	SRR1519886.fasta_04192	SRR1535708.fasta_00885	SRR1646002.fasta_03727	SRR1646255.fasta_00311	SRR1707975.fasta_00551	SRR1774057.fasta_00932	SRR1968517.fasta_01297	SRR1969039.fasta_01025	SRR2143454.fasta_01423	SRR2175331.fasta_01503	SRR2188126.fasta_03755	SRR2226895.fasta_01193	SRR2228223.fasta_01375	SRR2239756.fasta_01366	SRR2240235.fasta_00790	SRR2407670.fasta_01759	SRR2585570.fasta_01087	SRR2829313.fasta_00930
group_2181		hypothetical protein	311	311	1	2	398				441	441	441	AJGAFMDA_01259	SRR10037207.fasta_03046	SRR10082280.fasta_02922	SRR10164712.fasta_03259	SRR10165194.fasta_01005	SRR10210178.fasta_03135	SRR10230006.fasta_01775	SRR10240816.fasta_02970	SRR10298213.fasta_03463	SRR10343238.fasta_03036	SRR1067657.fasta_02279	SRR10995709.fasta_02070	SRR1139509.fasta_03609	SRR1170897.fasta_01854	SRR1212288.fasta_03897	SRR1258593.fasta_01253	SRR1363329.fasta_01630	SRR1515030.fasta_01177	SRR1519886.fasta_00242	SRR1535708.fasta_01154	SRR1646002.fasta_03995	SRR1646255.fasta_03517	SRR1707975.fasta_00820	SRR1774057.fasta_01201	SRR1968517.fasta_03556	SRR1969039.fasta_01373	SRR2143454.fasta_01095	SRR2175331.fasta_03122	SRR2188126.fasta_00574	SRR2226895.fasta_02919	SRR2228223.fasta_02740	SRR2239756.fasta_04083	SRR2240235.fasta_01059	SRR2407670.fasta_03644	SRR2585570.fasta_01356	SRR2829313.fasta_03690
narK	narK	Nitrate/nitrite transporter NarK	311	311	1	2	397				1398	1398	1398	AJGAFMDA_03888	SRR10037207.fasta_03779	SRR10082280.fasta_01240	SRR10164712.fasta_01936	SRR10165194.fasta_00416	SRR10210178.fasta_02213	SRR10230006.fasta_02508	SRR10240816.fasta_04108	SRR10298213.fasta_04164	SRR10343238.fasta_01707	SRR1067657.fasta_02470	SRR10995709.fasta_01625	SRR1139509.fasta_03800	SRR1170897.fasta_01468	SRR1212288.fasta_00550	SRR1258593.fasta_01444	SRR1363329.fasta_01821	SRR1515030.fasta_00839	SRR1519886.fasta_01146	SRR1535708.fasta_01345	SRR1646002.fasta_01859	SRR1646255.fasta_00940	SRR1707975.fasta_01010	SRR1774057.fasta_01392	SRR1968517.fasta_01363	SRR1969039.fasta_02296	SRR2143454.fasta_01285	SRR2175331.fasta_04353	SRR2188126.fasta_01189	SRR2226895.fasta_01126	SRR2228223.fasta_01101	SRR2239756.fasta_01218	SRR2240235.fasta_00722	SRR2407670.fasta_01619	SRR2585570.fasta_01020	SRR2829313.fasta_03929
group_2178		hypothetical protein	311	311	1	2	393				1398	1398	1398	AJGAFMDA_02436	SRR10037207.fasta_03700	SRR10082280.fasta_00798	SRR10164712.fasta_01858	SRR10165194.fasta_00338	SRR10210178.fasta_00647	SRR10230006.fasta_02429	SRR10240816.fasta_04029	SRR10298213.fasta_01002	SRR10343238.fasta_01628	SRR1067657.fasta_02391	SRR10995709.fasta_01546	SRR1139509.fasta_03722	SRR1170897.fasta_01966	SRR1212288.fasta_00472	SRR1258593.fasta_01366	SRR1363329.fasta_01742	SRR1515030.fasta_01289	SRR1519886.fasta_00327	SRR1535708.fasta_01266	SRR1646002.fasta_01781	SRR1646255.fasta_03388	SRR1707975.fasta_00932	SRR1774057.fasta_01313	SRR1968517.fasta_03438	SRR1969039.fasta_02218	SRR2143454.fasta_01207	SRR2175331.fasta_04274	SRR2188126.fasta_01110	SRR2226895.fasta_03593	SRR2228223.fasta_00755	SRR2239756.fasta_01140	SRR2240235.fasta_01171	SRR2407670.fasta_01540	SRR2585570.fasta_01468	SRR2829313.fasta_00647
gbpR_2	gbpR_2	HTH-type transcriptional regulator GbpR	311	311	1	2	392				924	924	924	AJGAFMDA_03869	SRR10037207.fasta_03097	SRR10082280.fasta_02973	SRR10164712.fasta_03208	SRR10165194.fasta_01056	SRR10210178.fasta_03186	SRR10230006.fasta_04195	SRR10240816.fasta_03021	SRR10298213.fasta_03513	SRR10343238.fasta_03087	SRR1067657.fasta_02330	SRR10995709.fasta_02122	SRR1139509.fasta_03661	SRR1170897.fasta_01905	SRR1212288.fasta_03948	SRR1258593.fasta_01304	SRR1363329.fasta_01681	SRR1515030.fasta_01228	SRR1519886.fasta_00266	SRR1535708.fasta_01205	SRR1646002.fasta_04046	SRR1646255.fasta_03327	SRR1707975.fasta_00871	SRR1774057.fasta_01252	SRR1968517.fasta_03505	SRR1969039.fasta_02157	SRR2143454.fasta_01146	SRR2175331.fasta_03173	SRR2188126.fasta_00625	SRR2226895.fasta_02970	SRR2228223.fasta_02791	SRR2239756.fasta_04032	SRR2240235.fasta_01110	SRR2407670.fasta_03593	SRR2585570.fasta_01407	SRR2829313.fasta_03741
ysdC	ysdC	Putative aminopeptidase YsdC	311	311	1	2	391				831	1119	1117.15	AJGAFMDA_03856	SRR10037207.fasta_03084	SRR10082280.fasta_02960	SRR10164712.fasta_03221	SRR10165194.fasta_01043	SRR10210178.fasta_03173	SRR10230006.fasta_04182	SRR10240816.fasta_03008	SRR10298213.fasta_03500	SRR10343238.fasta_03074	SRR1067657.fasta_02317	SRR10995709.fasta_02109	SRR1139509.fasta_03648	SRR1170897.fasta_01892	SRR1212288.fasta_03935	SRR1258593.fasta_01291	SRR1363329.fasta_01668	SRR1515030.fasta_01215	SRR1519886.fasta_00253	SRR1535708.fasta_01192	SRR1646002.fasta_04033	SRR1646255.fasta_03479	SRR1707975.fasta_00858	SRR1774057.fasta_01239	SRR1968517.fasta_03518	SRR1969039.fasta_02144	SRR2143454.fasta_01133	SRR2175331.fasta_03160	SRR2188126.fasta_00612	SRR2226895.fasta_02957	SRR2228223.fasta_02778	SRR2239756.fasta_04045	SRR2240235.fasta_01097	SRR2407670.fasta_03606	SRR2585570.fasta_01394	SRR2829313.fasta_03728
fumC	fumC	Fumarate hydratase class II	311	311	1	2	390				1404	1404	1404	AJGAFMDA_03216	SRR10037207.fasta_02827	SRR10082280.fasta_02820	SRR10164712.fasta_03138	SRR10165194.fasta_01167	SRR10210178.fasta_03033	SRR10230006.fasta_03480	SRR10240816.fasta_03206	SRR10298213.fasta_03361	SRR10343238.fasta_02934	SRR1067657.fasta_02177	SRR10995709.fasta_01956	SRR1139509.fasta_03507	SRR1170897.fasta_01752	SRR1212288.fasta_03795	SRR1258593.fasta_01151	SRR1363329.fasta_01528	SRR1515030.fasta_01075	SRR1519886.fasta_04359	SRR1535708.fasta_01052	SRR1646002.fasta_03893	SRR1646255.fasta_01337	SRR1707975.fasta_00718	SRR1774057.fasta_01099	SRR1968517.fasta_03659	SRR1969039.fasta_01271	SRR2143454.fasta_01590	SRR2175331.fasta_03020	SRR2188126.fasta_03492	SRR2226895.fasta_02817	SRR2228223.fasta_02638	SRR2239756.fasta_03169	SRR2240235.fasta_00957	SRR2407670.fasta_01926	SRR2585570.fasta_01254	SRR2829313.fasta_03588
group_2176		hypothetical protein	311	311	1	2	387				648	648	648	AJGAFMDA_03873	SRR10037207.fasta_03764	SRR10082280.fasta_00735	SRR10164712.fasta_01921	SRR10165194.fasta_00401	SRR10210178.fasta_02198	SRR10230006.fasta_02493	SRR10240816.fasta_04093	SRR10298213.fasta_00938	SRR10343238.fasta_01692	SRR1067657.fasta_02455	SRR10995709.fasta_01610	SRR1139509.fasta_03785	SRR1170897.fasta_02030	SRR1212288.fasta_00535	SRR1258593.fasta_01429	SRR1363329.fasta_01806	SRR1515030.fasta_01352	SRR1519886.fasta_00391	SRR1535708.fasta_01330	SRR1646002.fasta_01844	SRR1646255.fasta_03452	SRR1707975.fasta_00995	SRR1774057.fasta_01377	SRR1968517.fasta_00789	SRR1969039.fasta_02281	SRR2143454.fasta_01270	SRR2175331.fasta_04338	SRR2188126.fasta_01174	SRR2226895.fasta_03530	SRR2228223.fasta_00692	SRR2239756.fasta_01203	SRR2240235.fasta_01234	SRR2407670.fasta_01604	SRR2585570.fasta_01532	SRR2829313.fasta_03914
rnt	rnt	Ribonuclease T	311	311	1	2	386				648	648	648	AJGAFMDA_03250	SRR10037207.fasta_02793	SRR10082280.fasta_02786	SRR10164712.fasta_03104	SRR10165194.fasta_01133	SRR10210178.fasta_02999	SRR10230006.fasta_03446	SRR10240816.fasta_03172	SRR10298213.fasta_03327	SRR10343238.fasta_02900	SRR1067657.fasta_02143	SRR10995709.fasta_01922	SRR1139509.fasta_01062	SRR1170897.fasta_01718	SRR1212288.fasta_03761	SRR1258593.fasta_01117	SRR1363329.fasta_01494	SRR1515030.fasta_01041	SRR1519886.fasta_04325	SRR1535708.fasta_01018	SRR1646002.fasta_03859	SRR1646255.fasta_01303	SRR1707975.fasta_00684	SRR1774057.fasta_01065	SRR1968517.fasta_02647	SRR1969039.fasta_01237	SRR2143454.fasta_01556	SRR2175331.fasta_02986	SRR2188126.fasta_03458	SRR2226895.fasta_02783	SRR2228223.fasta_02604	SRR2239756.fasta_03135	SRR2240235.fasta_00923	SRR2407670.fasta_01892	SRR2585570.fasta_01220	SRR2829313.fasta_03554
group_2175		hypothetical protein;Electron transfer flavoprotein-ubiquinone oxidoreductase	311	311	1	2	384				948	1287	1285.91	AJGAFMDA_01460	SRR10037207.fasta_00620	SRR10082280.fasta_01364	SRR10164712.fasta_01033	SRR10165194.fasta_01398	SRR10210178.fasta_00054	SRR10230006.fasta_00776	SRR10240816.fasta_00511	SRR10298213.fasta_00692	SRR10343238.fasta_01089	SRR1067657.fasta_02060	SRR10995709.fasta_01839	SRR1139509.fasta_00979	SRR1170897.fasta_01635	SRR1212288.fasta_01072	SRR1258593.fasta_01034	SRR1363329.fasta_01411	SRR1515030.fasta_00957	SRR1519886.fasta_04242	SRR1535708.fasta_00935	SRR1646002.fasta_03777	SRR1646255.fasta_00260	SRR1707975.fasta_00601	SRR1774057.fasta_00982	SRR1968517.fasta_01247	SRR1969039.fasta_00975	SRR2143454.fasta_01473	SRR2175331.fasta_01553	SRR2188126.fasta_03705	SRR2226895.fasta_01243	SRR2228223.fasta_01325	SRR2239756.fasta_01416	SRR2240235.fasta_00840	SRR2407670.fasta_01809	SRR2585570.fasta_01137	SRR2829313.fasta_00980
osmW	osmW	Osmoprotectant import permease protein OsmW	311	311	1	2	383				648	648	648	AJGAFMDA_01179	SRR10037207.fasta_02850	SRR10082280.fasta_02843	SRR10164712.fasta_00721	SRR10165194.fasta_01190	SRR10210178.fasta_03056	SRR10230006.fasta_03503	SRR10240816.fasta_03229	SRR10298213.fasta_03384	SRR10343238.fasta_02957	SRR1067657.fasta_02200	SRR10995709.fasta_01979	SRR1139509.fasta_03530	SRR1170897.fasta_01775	SRR1212288.fasta_03818	SRR1258593.fasta_01174	SRR1363329.fasta_01551	SRR1515030.fasta_01098	SRR1519886.fasta_00881	SRR1535708.fasta_01075	SRR1646002.fasta_03916	SRR1646255.fasta_03595	SRR1707975.fasta_00741	SRR1774057.fasta_01122	SRR1968517.fasta_03636	SRR1969039.fasta_01294	SRR2143454.fasta_01613	SRR2175331.fasta_03043	SRR2188126.fasta_00138	SRR2226895.fasta_02840	SRR2228223.fasta_02661	SRR2239756.fasta_04175	SRR2240235.fasta_00980	SRR2407670.fasta_01949	SRR2585570.fasta_01277	SRR2829313.fasta_03611
ynaI_1	;ynaI_1	hypothetical protein;Low conductance mechanosensitive channel YnaI	311	312	1.00322	2	379				210	1134	1127.88	AJGAFMDA_03698	SRR10037207.fasta_02988	SRR10082280.fasta_01273	SRR10164712.fasta_00942	SRR10165194.fasta_01307	SRR10210178.fasta_00145	SRR10230006.fasta_03843	SRR10240816.fasta_00602	SRR10298213.fasta_00601	SRR10343238.fasta_00998	SRR1067657.fasta_01968	SRR10995709.fasta_01749	SRR1139509.fasta_00888	SRR1170897.fasta_01544	SRR1212288.fasta_00980	SRR1258593.fasta_00944	SRR1363329.fasta_01320	SRR1515030.fasta_00865	SRR1519886.fasta_00441	SRR1535708.fasta_00844	SRR1646002.fasta_03686	SRR1646255.fasta_00351	SRR1707975.fasta_00510	SRR1774057.fasta_00891	SRR1968517.fasta_01337	SRR1969039.fasta_01065	SRR2143454.fasta_01382	SRR2175331.fasta_01462	SRR2188126.fasta_03796	SRR2226895.fasta_01152	SRR2228223.fasta_01416	SRR2239756.fasta_01325	SRR2240235.fasta_00749	SRR2407670.fasta_01718	SRR2585570.fasta_01046	SRR2829313.fasta_00889
tus	tus	DNA replication terminus site-binding protein	311	311	1	2	378				930	930	930	AJGAFMDA_03215	SRR10037207.fasta_02828	SRR10082280.fasta_02821	SRR10164712.fasta_03139	SRR10165194.fasta_01168	SRR10210178.fasta_03034	SRR10230006.fasta_03481	SRR10240816.fasta_03207	SRR10298213.fasta_03362	SRR10343238.fasta_02935	SRR1067657.fasta_02178	SRR10995709.fasta_01957	SRR1139509.fasta_03508	SRR1170897.fasta_01753	SRR1212288.fasta_03796	SRR1258593.fasta_01152	SRR1363329.fasta_01529	SRR1515030.fasta_01076	SRR1519886.fasta_04360	SRR1535708.fasta_01053	SRR1646002.fasta_03894	SRR1646255.fasta_01338	SRR1707975.fasta_00719	SRR1774057.fasta_01100	SRR1968517.fasta_03658	SRR1969039.fasta_01272	SRR2143454.fasta_01591	SRR2175331.fasta_03021	SRR2188126.fasta_03493	SRR2226895.fasta_02818	SRR2228223.fasta_02639	SRR2239756.fasta_03170	SRR2240235.fasta_00958	SRR2407670.fasta_01927	SRR2585570.fasta_01255	SRR2829313.fasta_03589
narL_1	narL_1	Nitrate/nitrite response regulator protein NarL	311	311	1	2	377				651	651	651	AJGAFMDA_03890	SRR10037207.fasta_03781	SRR10082280.fasta_01242	SRR10164712.fasta_01938	SRR10165194.fasta_00418	SRR10210178.fasta_02215	SRR10230006.fasta_02510	SRR10240816.fasta_04110	SRR10298213.fasta_04166	SRR10343238.fasta_01709	SRR1067657.fasta_02472	SRR10995709.fasta_01627	SRR1139509.fasta_03802	SRR1170897.fasta_01470	SRR1212288.fasta_00552	SRR1258593.fasta_01446	SRR1363329.fasta_01823	SRR1515030.fasta_00841	SRR1519886.fasta_01148	SRR1535708.fasta_01347	SRR1646002.fasta_01861	SRR1646255.fasta_00942	SRR1707975.fasta_01012	SRR1774057.fasta_01394	SRR1968517.fasta_01365	SRR1969039.fasta_02298	SRR2143454.fasta_01287	SRR2175331.fasta_04355	SRR2188126.fasta_01191	SRR2226895.fasta_01128	SRR2228223.fasta_01103	SRR2239756.fasta_01220	SRR2240235.fasta_00724	SRR2407670.fasta_01621	SRR2585570.fasta_01022	SRR2829313.fasta_03931
group_2172		hypothetical protein	311	311	1	2	376				930	930	930	AJGAFMDA_02443	SRR10037207.fasta_03693	SRR10082280.fasta_00805	SRR10164712.fasta_01851	SRR10165194.fasta_00331	SRR10210178.fasta_00654	SRR10230006.fasta_02422	SRR10240816.fasta_04022	SRR10298213.fasta_01009	SRR10343238.fasta_01621	SRR1067657.fasta_02384	SRR10995709.fasta_01539	SRR1139509.fasta_03715	SRR1170897.fasta_01959	SRR1212288.fasta_00465	SRR1258593.fasta_01359	SRR1363329.fasta_01735	SRR1515030.fasta_01282	SRR1519886.fasta_00320	SRR1535708.fasta_01259	SRR1646002.fasta_01774	SRR1646255.fasta_03381	SRR1707975.fasta_00925	SRR1774057.fasta_01306	SRR1968517.fasta_03445	SRR1969039.fasta_02211	SRR2143454.fasta_01200	SRR2175331.fasta_04267	SRR2188126.fasta_01103	SRR2226895.fasta_03600	SRR2228223.fasta_00762	SRR2239756.fasta_01133	SRR2240235.fasta_01164	SRR2407670.fasta_01533	SRR2585570.fasta_01461	SRR2829313.fasta_00654
group_2171		Invasin	311	311	1	2	375				1425	1425	1425	AJGAFMDA_03891	SRR10037207.fasta_03782	SRR10082280.fasta_01243	SRR10164712.fasta_01939	SRR10165194.fasta_00419	SRR10210178.fasta_02216	SRR10230006.fasta_02511	SRR10240816.fasta_04111	SRR10298213.fasta_04167	SRR10343238.fasta_01710	SRR1067657.fasta_02473	SRR10995709.fasta_01628	SRR1139509.fasta_03803	SRR1170897.fasta_01471	SRR1212288.fasta_00553	SRR1258593.fasta_01447	SRR1363329.fasta_01824	SRR1515030.fasta_00842	SRR1519886.fasta_01149	SRR1535708.fasta_01348	SRR1646002.fasta_01862	SRR1646255.fasta_00943	SRR1707975.fasta_01013	SRR1774057.fasta_01395	SRR1968517.fasta_01366	SRR1969039.fasta_02299	SRR2143454.fasta_01288	SRR2175331.fasta_04356	SRR2188126.fasta_01192	SRR2226895.fasta_01129	SRR2228223.fasta_01104	SRR2239756.fasta_01221	SRR2240235.fasta_00725	SRR2407670.fasta_01622	SRR2585570.fasta_01023	SRR2829313.fasta_03932
group_2170		hypothetical protein	311	312	1.00322	2	374				522	3423	3357.85	AJGAFMDA_04070	SRR10037207.fasta_03667	SRR10082280.fasta_00831	SRR10164712.fasta_01278	SRR10165194.fasta_00305	SRR10210178.fasta_00680	SRR10230006.fasta_02396	SRR10240816.fasta_03996	SRR10298213.fasta_01035	SRR10343238.fasta_01595	SRR1067657.fasta_02359	SRR10995709.fasta_01514	SRR1139509.fasta_03690	SRR1170897.fasta_01934	SRR1212288.fasta_00439	SRR1258593.fasta_01333	SRR1363329.fasta_01710	SRR1515030.fasta_01257	SRR1519886.fasta_00295	SRR1535708.fasta_01234	SRR1646002.fasta_01749	SRR1646255.fasta_03356	SRR1707975.fasta_00900	SRR1774057.fasta_01281	SRR1968517.fasta_03471;SRR1968517.fasta_03470	SRR1969039.fasta_02186	SRR2143454.fasta_01175	SRR2175331.fasta_02906	SRR2188126.fasta_01077	SRR2226895.fasta_03626	SRR2228223.fasta_00788	SRR2239756.fasta_01107	SRR2240235.fasta_01139	SRR2407670.fasta_01508	SRR2585570.fasta_01436	SRR2829313.fasta_00680
yahB	yahB	putative HTH-type transcriptional regulator YahB	311	311	1	2	371				933	933	933	AJGAFMDA_03256	SRR10037207.fasta_02787	SRR10082280.fasta_02780	SRR10164712.fasta_03098	SRR10165194.fasta_01127	SRR10210178.fasta_02993	SRR10230006.fasta_03440	SRR10240816.fasta_03166	SRR10298213.fasta_03321	SRR10343238.fasta_02894	SRR1067657.fasta_02137	SRR10995709.fasta_01916	SRR1139509.fasta_01056	SRR1170897.fasta_01712	SRR1212288.fasta_03755	SRR1258593.fasta_01111	SRR1363329.fasta_01488	SRR1515030.fasta_01035	SRR1519886.fasta_04319	SRR1535708.fasta_01012	SRR1646002.fasta_03853	SRR1646255.fasta_01297	SRR1707975.fasta_00678	SRR1774057.fasta_01059	SRR1968517.fasta_02641	SRR1969039.fasta_01231	SRR2143454.fasta_01550	SRR2175331.fasta_02980	SRR2188126.fasta_03452	SRR2226895.fasta_02777	SRR2228223.fasta_02598	SRR2239756.fasta_03129	SRR2240235.fasta_00917	SRR2407670.fasta_01886	SRR2585570.fasta_01214	SRR2829313.fasta_03548
pfkB	pfkB	ATP-dependent 6-phosphofructokinase isozyme 2	311	311	1	2	370				933	933	933	AJGAFMDA_01484	SRR10037207.fasta_02921	SRR10082280.fasta_01340	SRR10164712.fasta_01009	SRR10165194.fasta_01374	SRR10210178.fasta_00078	SRR10230006.fasta_01032	SRR10240816.fasta_00535	SRR10298213.fasta_00668	SRR10343238.fasta_01065	SRR1067657.fasta_02035	SRR10995709.fasta_01815	SRR1139509.fasta_00955	SRR1170897.fasta_01611	SRR1212288.fasta_01048	SRR1258593.fasta_01010	SRR1363329.fasta_01387	SRR1515030.fasta_00932	SRR1519886.fasta_04218	SRR1535708.fasta_00911	SRR1646002.fasta_03753	SRR1646255.fasta_00285	SRR1707975.fasta_00577	SRR1774057.fasta_00958	SRR1968517.fasta_01271	SRR1969039.fasta_00999	SRR2143454.fasta_01449	SRR2175331.fasta_01529	SRR2188126.fasta_03729	SRR2226895.fasta_01219	SRR2228223.fasta_01349	SRR2239756.fasta_01392	SRR2240235.fasta_00816	SRR2407670.fasta_01785	SRR2585570.fasta_01113	SRR2829313.fasta_00956
gatB_3	gatB_3	PTS system galactitol-specific EIIB component	311	311	1	2	369				282	282	282	AJGAFMDA_03857	SRR10037207.fasta_03085	SRR10082280.fasta_02961	SRR10164712.fasta_03220	SRR10165194.fasta_01044	SRR10210178.fasta_03174	SRR10230006.fasta_04183	SRR10240816.fasta_03009	SRR10298213.fasta_03501	SRR10343238.fasta_03075	SRR1067657.fasta_02318	SRR10995709.fasta_02110	SRR1139509.fasta_03649	SRR1170897.fasta_01893	SRR1212288.fasta_03936	SRR1258593.fasta_01292	SRR1363329.fasta_01669	SRR1515030.fasta_01216	SRR1519886.fasta_00254	SRR1535708.fasta_01193	SRR1646002.fasta_04034	SRR1646255.fasta_03478	SRR1707975.fasta_00859	SRR1774057.fasta_01240	SRR1968517.fasta_03517	SRR1969039.fasta_02145	SRR2143454.fasta_01134	SRR2175331.fasta_03161	SRR2188126.fasta_00613	SRR2226895.fasta_02958	SRR2228223.fasta_02779	SRR2239756.fasta_04044	SRR2240235.fasta_01098	SRR2407670.fasta_03605	SRR2585570.fasta_01395	SRR2829313.fasta_03729
ttcA	ttcA	tRNA 2-thiocytidine biosynthesis protein TtcA	311	311	1	2	367				936	936	936	AJGAFMDA_04088	SRR10037207.fasta_03668	SRR10082280.fasta_00830	SRR10164712.fasta_01279	SRR10165194.fasta_00306	SRR10210178.fasta_00679	SRR10230006.fasta_02397	SRR10240816.fasta_03997	SRR10298213.fasta_01034	SRR10343238.fasta_01596	SRR1067657.fasta_02360	SRR10995709.fasta_01515	SRR1139509.fasta_03691	SRR1170897.fasta_01935	SRR1212288.fasta_00440	SRR1258593.fasta_01334	SRR1363329.fasta_01711	SRR1515030.fasta_01258	SRR1519886.fasta_00296	SRR1535708.fasta_01235	SRR1646002.fasta_01750	SRR1646255.fasta_03357	SRR1707975.fasta_00901	SRR1774057.fasta_01282	SRR1968517.fasta_03469	SRR1969039.fasta_02187	SRR2143454.fasta_01176	SRR2175331.fasta_02907	SRR2188126.fasta_01078	SRR2226895.fasta_03625	SRR2228223.fasta_00787	SRR2239756.fasta_01108	SRR2240235.fasta_01140	SRR2407670.fasta_01509	SRR2585570.fasta_01437	SRR2829313.fasta_00679
etfA_2	etfA_2	Electron transfer flavoprotein subunit alpha	311	311	1	2	366				936	936	936	AJGAFMDA_01459	SRR10037207.fasta_00621	SRR10082280.fasta_01365	SRR10164712.fasta_01034	SRR10165194.fasta_01399	SRR10210178.fasta_00053	SRR10230006.fasta_00777	SRR10240816.fasta_00510	SRR10298213.fasta_00693	SRR10343238.fasta_01090	SRR1067657.fasta_02061	SRR10995709.fasta_01840	SRR1139509.fasta_00980	SRR1170897.fasta_01636	SRR1212288.fasta_01073	SRR1258593.fasta_01035	SRR1363329.fasta_01412	SRR1515030.fasta_00958	SRR1519886.fasta_04243	SRR1535708.fasta_00936	SRR1646002.fasta_03778	21_refound_146	SRR1707975.fasta_00602	SRR1774057.fasta_00983	SRR1968517.fasta_01246	SRR1969039.fasta_00974	SRR2143454.fasta_01474	SRR2175331.fasta_01554	SRR2188126.fasta_03704	SRR2226895.fasta_01244	SRR2228223.fasta_01324	SRR2239756.fasta_01417	SRR2240235.fasta_00841	SRR2407670.fasta_01810	SRR2585570.fasta_01138	SRR2829313.fasta_00981
ydcZ	ydcZ	Inner membrane protein YdcZ	311	311	1	2	365				450	450	450	AJGAFMDA_01277	SRR10037207.fasta_03064	SRR10082280.fasta_02940	SRR10164712.fasta_03241	SRR10165194.fasta_01023	SRR10210178.fasta_03153	SRR10230006.fasta_04162	SRR10240816.fasta_02988	SRR10298213.fasta_03481	SRR10343238.fasta_03054	SRR1067657.fasta_02297	SRR10995709.fasta_02089	SRR1139509.fasta_03628	SRR1170897.fasta_01872	SRR1212288.fasta_03915	SRR1258593.fasta_01271	SRR1363329.fasta_01648	SRR1515030.fasta_01195	SRR1519886.fasta_00224	SRR1535708.fasta_01172	SRR1646002.fasta_04013	SRR1646255.fasta_03499	SRR1707975.fasta_00838	SRR1774057.fasta_01219	SRR1968517.fasta_03538	SRR1969039.fasta_01391	SRR2143454.fasta_01113	SRR2175331.fasta_03140	SRR2188126.fasta_00592	SRR2226895.fasta_02937	SRR2228223.fasta_02758	SRR2239756.fasta_04065	SRR2240235.fasta_01077	SRR2407670.fasta_03626	SRR2585570.fasta_01374	SRR2829313.fasta_03708
yscU	yscU;	Yop proteins translocation protein U;hypothetical protein	311	313	1.00643	2	361				120	1059	1033.38	AJGAFMDA_04038;AJGAFMDA_03267	SRR10037207.fasta_00691	SRR10082280.fasta_01434	SRR10164712.fasta_01103	SRR10165194.fasta_01468	SRR10210178.fasta_02779	SRR10230006.fasta_03886	SRR10240816.fasta_03853	SRR10298213.fasta_00762	SRR10343238.fasta_01159	SRR1067657.fasta_02130	SRR10995709.fasta_01909	SRR1139509.fasta_01049	SRR1170897.fasta_01705	SRR1212288.fasta_01142	SRR1258593.fasta_01104	SRR1363329.fasta_01481	SRR1515030.fasta_01028	SRR1519886.fasta_04312	SRR1535708.fasta_01005	SRR1646002.fasta_03846	SRR1646255.fasta_01290	SRR1707975.fasta_00671	SRR1774057.fasta_01052	SRR1968517.fasta_02634	SRR1969039.fasta_01224	SRR2143454.fasta_01543	SRR2175331.fasta_01623	SRR2188126.fasta_01011	SRR2226895.fasta_01313	SRR2228223.fasta_00250	SRR2239756.fasta_01486	SRR2240235.fasta_00910	SRR2407670.fasta_01879	SRR2585570.fasta_01207	SRR2829313.fasta_01050
pdxH	pdxH	Pyridoxine/pyridoxamine 5'-phosphate oxidase	311	311	1	2	359				657	657	657	AJGAFMDA_03236	SRR10037207.fasta_02807	SRR10082280.fasta_02800	SRR10164712.fasta_03118	SRR10165194.fasta_01147	SRR10210178.fasta_03013	SRR10230006.fasta_03460	SRR10240816.fasta_03186	SRR10298213.fasta_03341	SRR10343238.fasta_02914	SRR1067657.fasta_02157	SRR10995709.fasta_01936	SRR1139509.fasta_01076	SRR1170897.fasta_01732	SRR1212288.fasta_03775	SRR1258593.fasta_01131	SRR1363329.fasta_01508	SRR1515030.fasta_01055	SRR1519886.fasta_04339	SRR1535708.fasta_01032	SRR1646002.fasta_03873	SRR1646255.fasta_01317	SRR1707975.fasta_00698	SRR1774057.fasta_01079	SRR1968517.fasta_02661	SRR1969039.fasta_01251	SRR2143454.fasta_01570	SRR2175331.fasta_03000	SRR2188126.fasta_03472	SRR2226895.fasta_02797	SRR2228223.fasta_02618	SRR2239756.fasta_03149	SRR2240235.fasta_00937	SRR2407670.fasta_01906	SRR2585570.fasta_01234	SRR2829313.fasta_03568
pncA	pncA	Nicotinamidase	311	311	1	2	356				657	657	657	AJGAFMDA_01517	SRR10037207.fasta_02954	SRR10082280.fasta_01307	SRR10164712.fasta_00976	SRR10165194.fasta_01341	SRR10210178.fasta_00111	SRR10230006.fasta_01065	SRR10240816.fasta_00568	SRR10298213.fasta_00635	SRR10343238.fasta_01032	SRR1067657.fasta_02002	SRR10995709.fasta_01783	SRR1139509.fasta_00922	SRR1170897.fasta_01578	SRR1212288.fasta_01014	SRR1258593.fasta_00977	SRR1363329.fasta_01354	SRR1515030.fasta_00899	SRR1519886.fasta_00407	SRR1535708.fasta_00878	SRR1646002.fasta_03720	SRR1646255.fasta_00318	SRR1707975.fasta_00544	SRR1774057.fasta_00925	SRR1968517.fasta_01304	SRR1969039.fasta_01032	SRR2143454.fasta_01416	SRR2175331.fasta_01496	SRR2188126.fasta_03762	SRR2226895.fasta_01186	SRR2228223.fasta_01382	SRR2239756.fasta_01359	SRR2240235.fasta_00783	SRR2407670.fasta_01752	SRR2585570.fasta_01080	SRR2829313.fasta_00923
fdnI	fdnI	Formate dehydrogenase nitrate-inducible cytochrome b556(Fdn) subunit	311	311	1	2	355				657	657	657	AJGAFMDA_01253	SRR10037207.fasta_03040	SRR10082280.fasta_02916	SRR10164712.fasta_00648	SRR10165194.fasta_00999	SRR10210178.fasta_03129	SRR10230006.fasta_03576	SRR10240816.fasta_04337	SRR10298213.fasta_03457	SRR10343238.fasta_03030	SRR1067657.fasta_02273	SRR10995709.fasta_02064	SRR1139509.fasta_03603	SRR1170897.fasta_01848	SRR1212288.fasta_03891	SRR1258593.fasta_01247	SRR1363329.fasta_01624	SRR1515030.fasta_01171	SRR1519886.fasta_00808	SRR1535708.fasta_01148	SRR1646002.fasta_03989	SRR1646255.fasta_03523	SRR1707975.fasta_00814	SRR1774057.fasta_01195	SRR1968517.fasta_03562	SRR1969039.fasta_01367	SRR2143454.fasta_01089	SRR2175331.fasta_03116	SRR2188126.fasta_00568	SRR2226895.fasta_02913	SRR2228223.fasta_02734	SRR2239756.fasta_04089	SRR2240235.fasta_01053	SRR2407670.fasta_03650	SRR2585570.fasta_01350	SRR2829313.fasta_03684
tonB	tonB	Protein TonB	311	311	1	2	353				579	732	731.508	AJGAFMDA_02383	SRR10037207.fasta_03753	SRR10082280.fasta_00746	SRR10164712.fasta_01910	SRR10165194.fasta_00390	SRR10210178.fasta_02187	SRR10230006.fasta_02482	SRR10240816.fasta_04081	SRR10298213.fasta_00949	SRR10343238.fasta_01680	SRR1067657.fasta_02444	SRR10995709.fasta_01599	SRR1139509.fasta_03774	SRR1170897.fasta_02019	SRR1212288.fasta_00524	SRR1258593.fasta_01418	SRR1363329.fasta_01795	SRR1515030.fasta_01341	SRR1519886.fasta_00380	SRR1535708.fasta_01319	SRR1646002.fasta_01833	SRR1646255.fasta_03441	SRR1707975.fasta_00984	SRR1774057.fasta_01366	SRR1968517.fasta_00800	SRR1969039.fasta_02270	SRR2143454.fasta_01259	SRR2175331.fasta_04327	SRR2188126.fasta_01163	SRR2226895.fasta_03541	SRR2228223.fasta_00703	SRR2239756.fasta_01192	SRR2240235.fasta_01223	SRR2407670.fasta_01593	SRR2585570.fasta_01521	SRR2829313.fasta_03903
group_2166		hypothetical protein	311	311	1	2	352				945	945	945	AJGAFMDA_01164	SRR10037207.fasta_02835	SRR10082280.fasta_02828	SRR10164712.fasta_00736	SRR10165194.fasta_01175	SRR10210178.fasta_03041	SRR10230006.fasta_03488	SRR10240816.fasta_03214	SRR10298213.fasta_03369	SRR10343238.fasta_02942	SRR1067657.fasta_02185	SRR10995709.fasta_01964	SRR1139509.fasta_03515	SRR1170897.fasta_01760	SRR1212288.fasta_03803	SRR1258593.fasta_01159	SRR1363329.fasta_01536	SRR1515030.fasta_01083	SRR1519886.fasta_00896	SRR1535708.fasta_01060	SRR1646002.fasta_03901	SRR1646255.fasta_01345	SRR1707975.fasta_00726	SRR1774057.fasta_01107	SRR1968517.fasta_03651	SRR1969039.fasta_01279	SRR2143454.fasta_01598	SRR2175331.fasta_03028	SRR2188126.fasta_03500	SRR2226895.fasta_02825	SRR2228223.fasta_02646	SRR2239756.fasta_04190	SRR2240235.fasta_00965	SRR2407670.fasta_01934	SRR2585570.fasta_01262	SRR2829313.fasta_03596
uspE	uspE	Universal stress protein E	311	311	1	2	349				948	948	948	AJGAFMDA_04081	SRR10037207.fasta_03675	SRR10082280.fasta_00823	SRR10164712.fasta_01286	SRR10165194.fasta_00313	SRR10210178.fasta_00672	SRR10230006.fasta_02404	SRR10240816.fasta_04004	SRR10298213.fasta_01027	SRR10343238.fasta_01603	SRR1067657.fasta_02367	SRR10995709.fasta_01522	SRR1139509.fasta_03698	SRR1170897.fasta_01942	SRR1212288.fasta_00447	SRR1258593.fasta_01342	SRR1363329.fasta_01718	SRR1515030.fasta_01265	SRR1519886.fasta_00303	SRR1535708.fasta_01242	SRR1646002.fasta_01757	SRR1646255.fasta_03364	SRR1707975.fasta_00908	SRR1774057.fasta_01289	SRR1968517.fasta_03462	SRR1969039.fasta_02194	SRR2143454.fasta_01183	SRR2175331.fasta_02914	SRR2188126.fasta_01085	SRR2226895.fasta_03618	SRR2228223.fasta_00780	SRR2239756.fasta_01115	SRR2240235.fasta_01147	SRR2407670.fasta_01516	SRR2585570.fasta_01444	SRR2829313.fasta_00672
clsA	clsA	Cardiolipin synthase A	311	311	1	2	346				1461	1461	1461	AJGAFMDA_02380	SRR10037207.fasta_03756	SRR10082280.fasta_00743	SRR10164712.fasta_01913	SRR10165194.fasta_00393	SRR10210178.fasta_02190	SRR10230006.fasta_02485	SRR10240816.fasta_04084	SRR10298213.fasta_00946	SRR10343238.fasta_01683	SRR1067657.fasta_02447	SRR10995709.fasta_01602	SRR1139509.fasta_03777	SRR1170897.fasta_02022	SRR1212288.fasta_00527	SRR1258593.fasta_01421	SRR1363329.fasta_01798	SRR1515030.fasta_01344	SRR1519886.fasta_00383	SRR1535708.fasta_01322	SRR1646002.fasta_01836	SRR1646255.fasta_03444	SRR1707975.fasta_00987	SRR1774057.fasta_01369	SRR1968517.fasta_00797	SRR1969039.fasta_02273	SRR2143454.fasta_01262	SRR2175331.fasta_04330	SRR2188126.fasta_01166	SRR2226895.fasta_03538	SRR2228223.fasta_00700	SRR2239756.fasta_01195	SRR2240235.fasta_01226	SRR2407670.fasta_01596	SRR2585570.fasta_01524	SRR2829313.fasta_03906
nifJ	nifJ	Pyruvate-flavodoxin oxidoreductase	311	311	1	2	345				2955	3525	3510.34	AJGAFMDA_04067	SRR10037207.fasta_03664	SRR10082280.fasta_00834	SRR10164712.fasta_01275	SRR10165194.fasta_00302	SRR10210178.fasta_00683	SRR10230006.fasta_02393	SRR10240816.fasta_03993	SRR10298213.fasta_01038	SRR10343238.fasta_01592	SRR1067657.fasta_02356	SRR10995709.fasta_01511	SRR1139509.fasta_03687	SRR1170897.fasta_01931	SRR1212288.fasta_00436	SRR1258593.fasta_01330	SRR1363329.fasta_01707	SRR1515030.fasta_01254	SRR1519886.fasta_00292	SRR1535708.fasta_01231	SRR1646002.fasta_04072	SRR1646255.fasta_03353	SRR1707975.fasta_00897	SRR1774057.fasta_01278	SRR1968517.fasta_03474	SRR1969039.fasta_02183	SRR2143454.fasta_01172	SRR2175331.fasta_02903	SRR2188126.fasta_01074	SRR2226895.fasta_03629	SRR2228223.fasta_00791	SRR2239756.fasta_01104	SRR2240235.fasta_01136	SRR2407670.fasta_01505	SRR2585570.fasta_01433	SRR2829313.fasta_00683
group_2162		hypothetical protein	311	311	1	2	342				90	90	90	AJGAFMDA_03254	SRR10037207.fasta_02789	SRR10082280.fasta_02782	SRR10164712.fasta_03100	SRR10165194.fasta_01129	SRR10210178.fasta_02995	SRR10230006.fasta_03442	SRR10240816.fasta_03168	SRR10298213.fasta_03323	SRR10343238.fasta_02896	SRR1067657.fasta_02139	SRR10995709.fasta_01918	SRR1139509.fasta_01058	SRR1170897.fasta_01714	SRR1212288.fasta_03757	SRR1258593.fasta_01113	SRR1363329.fasta_01490	SRR1515030.fasta_01037	SRR1519886.fasta_04321	SRR1535708.fasta_01014	SRR1646002.fasta_03855	SRR1646255.fasta_01299	SRR1707975.fasta_00680	SRR1774057.fasta_01061	SRR1968517.fasta_02643	SRR1969039.fasta_01233	SRR2143454.fasta_01552	SRR2175331.fasta_02982	SRR2188126.fasta_03454	SRR2226895.fasta_02779	SRR2228223.fasta_02600	SRR2239756.fasta_03131	SRR2240235.fasta_00919	SRR2407670.fasta_01888	SRR2585570.fasta_01216	SRR2829313.fasta_03550
group_2160		hypothetical protein	311	311	1	2	340				459	459	459	AJGAFMDA_03880	SRR10037207.fasta_03771	SRR10082280.fasta_00728	SRR10164712.fasta_01928	SRR10165194.fasta_00408	SRR10210178.fasta_02205	SRR10230006.fasta_02500	SRR10240816.fasta_04100	SRR10298213.fasta_00931	SRR10343238.fasta_01699	SRR1067657.fasta_02462	SRR10995709.fasta_01617	SRR1139509.fasta_03792	SRR1170897.fasta_02037	SRR1212288.fasta_00542	SRR1258593.fasta_01436	SRR1363329.fasta_01813	SRR1515030.fasta_01359	SRR1519886.fasta_00398	SRR1535708.fasta_01337	SRR1646002.fasta_01851	SRR1646255.fasta_03459	SRR1707975.fasta_01002	SRR1774057.fasta_01384	SRR1968517.fasta_00782	SRR1969039.fasta_02288	SRR2143454.fasta_01277	SRR2175331.fasta_04345	SRR2188126.fasta_01181	SRR2226895.fasta_03523	SRR2228223.fasta_00685	SRR2239756.fasta_01210	SRR2240235.fasta_01241	SRR2407670.fasta_01611	SRR2585570.fasta_01539	SRR2829313.fasta_03921
group_2157		hypothetical protein	311	311	1	2	335				669	669	669	AJGAFMDA_03851	SRR10037207.fasta_03079	SRR10082280.fasta_02955	SRR10164712.fasta_03226	SRR10165194.fasta_01038	SRR10210178.fasta_03168	SRR10230006.fasta_04177	SRR10240816.fasta_03003	SRR10298213.fasta_03495	SRR10343238.fasta_03069	SRR1067657.fasta_02312	SRR10995709.fasta_02104	SRR1139509.fasta_03643	SRR1170897.fasta_01887	SRR1212288.fasta_03930	SRR1258593.fasta_01286	SRR1363329.fasta_01663	SRR1515030.fasta_01210	SRR1519886.fasta_00248	SRR1535708.fasta_01187	SRR1646002.fasta_04028	SRR1646255.fasta_03484	SRR1707975.fasta_00853	SRR1774057.fasta_01234	SRR1968517.fasta_03523	SRR1969039.fasta_02139	SRR2143454.fasta_01128	SRR2175331.fasta_03155	SRR2188126.fasta_00607	SRR2226895.fasta_02952	SRR2228223.fasta_02773	SRR2239756.fasta_04050	SRR2240235.fasta_01092	SRR2407670.fasta_03611	SRR2585570.fasta_01389	SRR2829313.fasta_03723
pspA_2	pspA_2	Phage shock protein A	311	311	1	2	334				669	669	669	AJGAFMDA_02431	SRR10037207.fasta_03705	SRR10082280.fasta_00793	SRR10164712.fasta_01863	SRR10165194.fasta_00343	SRR10210178.fasta_00642	SRR10230006.fasta_02434	SRR10240816.fasta_04034	SRR10298213.fasta_00997	SRR10343238.fasta_01633	SRR1067657.fasta_02396	SRR10995709.fasta_01551	SRR1139509.fasta_03727	SRR1170897.fasta_01971	SRR1212288.fasta_00477	SRR1258593.fasta_01371	SRR1363329.fasta_01747	SRR1515030.fasta_01294	SRR1519886.fasta_00332	SRR1535708.fasta_01271	SRR1646002.fasta_01786	SRR1646255.fasta_03393	SRR1707975.fasta_00937	SRR1774057.fasta_01318	SRR1968517.fasta_03433	SRR1969039.fasta_02223	SRR2143454.fasta_01212	SRR2175331.fasta_04279	SRR2188126.fasta_01115	SRR2226895.fasta_03588	SRR2228223.fasta_00750	SRR2239756.fasta_01145	SRR2240235.fasta_01176	SRR2407670.fasta_01545	SRR2585570.fasta_01473	SRR2829313.fasta_00642
sufB	sufB	FeS cluster assembly protein SufB	311	311	1	2	333				1488	1488	1488	AJGAFMDA_01443	SRR10037207.fasta_00638	SRR10082280.fasta_01381	SRR10164712.fasta_01050	SRR10165194.fasta_01415	SRR10210178.fasta_00037	SRR10230006.fasta_00793	SRR10240816.fasta_00494	SRR10298213.fasta_00709	SRR10343238.fasta_01106	SRR1067657.fasta_02077	SRR10995709.fasta_01856	SRR1139509.fasta_00996	SRR1170897.fasta_01652	SRR1212288.fasta_01089	SRR1258593.fasta_01051	SRR1363329.fasta_01428	SRR1515030.fasta_00974	SRR1519886.fasta_04259	SRR1535708.fasta_00952	SRR1646002.fasta_03794	SRR1646255.fasta_03996	SRR1707975.fasta_00618	SRR1774057.fasta_00999	SRR1968517.fasta_01230	SRR1969039.fasta_00958	SRR2143454.fasta_01490	SRR2175331.fasta_01570	SRR2188126.fasta_00958	SRR2226895.fasta_01260	SRR2228223.fasta_01308	SRR2239756.fasta_01433	SRR2240235.fasta_00857	SRR2407670.fasta_01826	SRR2585570.fasta_01154	SRR2829313.fasta_00997
smvA	smvA	Methyl viologen resistance protein SmvA	311	311	1	2	332				1488	1488	1488	AJGAFMDA_01260	SRR10037207.fasta_03047	SRR10082280.fasta_02923	SRR10164712.fasta_03258	SRR10165194.fasta_01006	SRR10210178.fasta_03136	SRR10230006.fasta_01776	SRR10240816.fasta_02971	SRR10298213.fasta_03464	SRR10343238.fasta_03037	SRR1067657.fasta_02280	SRR10995709.fasta_02071	SRR1139509.fasta_03610	SRR1170897.fasta_01855	SRR1212288.fasta_03898	SRR1258593.fasta_01254	SRR1363329.fasta_01631	SRR1515030.fasta_01178	SRR1519886.fasta_00241	SRR1535708.fasta_01155	SRR1646002.fasta_03996	SRR1646255.fasta_03516	SRR1707975.fasta_00821	SRR1774057.fasta_01202	SRR1968517.fasta_03555	SRR1969039.fasta_01374	SRR2143454.fasta_01096	SRR2175331.fasta_03123	SRR2188126.fasta_00575	SRR2226895.fasta_02920	SRR2228223.fasta_02741	SRR2239756.fasta_04082	SRR2240235.fasta_01060	SRR2407670.fasta_03643	SRR2585570.fasta_01357	SRR2829313.fasta_03691
yniC	yniC	2-deoxyglucose-6-phosphate phosphatase	311	311	1	2	331				669	669	669	AJGAFMDA_01488	SRR10037207.fasta_02925	SRR10082280.fasta_01336	SRR10164712.fasta_01005	SRR10165194.fasta_01370	SRR10210178.fasta_00082	SRR10230006.fasta_01036	SRR10240816.fasta_00539	SRR10298213.fasta_00664	SRR10343238.fasta_01061	SRR1067657.fasta_02031	SRR10995709.fasta_01811	SRR1139509.fasta_00951	SRR1170897.fasta_01607	SRR1212288.fasta_01044	SRR1258593.fasta_01006	SRR1363329.fasta_01383	SRR1515030.fasta_00928	SRR1519886.fasta_04214	SRR1535708.fasta_00907	SRR1646002.fasta_03749	SRR1646255.fasta_00289	SRR1707975.fasta_00573	SRR1774057.fasta_00954	SRR1968517.fasta_01275	SRR1969039.fasta_01003	SRR2143454.fasta_01445	SRR2175331.fasta_01525	SRR2188126.fasta_03733	SRR2226895.fasta_01215	SRR2228223.fasta_01353	SRR2239756.fasta_01388	SRR2240235.fasta_00812	SRR2407670.fasta_01781	SRR2585570.fasta_01109	SRR2829313.fasta_00952
group_2156		hypothetical protein	311	311	1	2	330				960	960	960	AJGAFMDA_01482	SRR10037207.fasta_02919	SRR10082280.fasta_01342	SRR10164712.fasta_01011	SRR10165194.fasta_01376	SRR10210178.fasta_00076	SRR10230006.fasta_01030	SRR10240816.fasta_00533	SRR10298213.fasta_00670	SRR10343238.fasta_01067	SRR1067657.fasta_02037	SRR10995709.fasta_01817	SRR1139509.fasta_00957	SRR1170897.fasta_01613	SRR1212288.fasta_01050	SRR1258593.fasta_01012	SRR1363329.fasta_01389	SRR1515030.fasta_00934	SRR1519886.fasta_04220	SRR1535708.fasta_00913	SRR1646002.fasta_03755	SRR1646255.fasta_00283	SRR1707975.fasta_00579	SRR1774057.fasta_00960	SRR1968517.fasta_01269	SRR1969039.fasta_00997	SRR2143454.fasta_01451	SRR2175331.fasta_01531	SRR2188126.fasta_03727	SRR2226895.fasta_01221	SRR2228223.fasta_01347	SRR2239756.fasta_01394	SRR2240235.fasta_00818	SRR2407670.fasta_01787	SRR2585570.fasta_01115	SRR2829313.fasta_00958
group_2155		hypothetical protein	311	311	1	2	329				960	960	960	AJGAFMDA_01423	SRR10037207.fasta_00658	SRR10082280.fasta_01401	SRR10164712.fasta_01070	SRR10165194.fasta_01435	SRR10210178.fasta_00017	SRR10230006.fasta_00813	SRR10240816.fasta_00474	SRR10298213.fasta_00729	SRR10343238.fasta_01126	SRR1067657.fasta_02097	SRR10995709.fasta_01876	SRR1139509.fasta_01016	SRR1170897.fasta_01672	SRR1212288.fasta_01109	SRR1258593.fasta_01071	SRR1363329.fasta_01448	SRR1515030.fasta_00995	SRR1519886.fasta_04279	SRR1535708.fasta_00972	SRR1646002.fasta_03813	SRR1646255.fasta_01257	SRR1707975.fasta_00638	SRR1774057.fasta_01019	SRR1968517.fasta_02601	SRR1969039.fasta_01191	SRR2143454.fasta_01510	SRR2175331.fasta_01590	SRR2188126.fasta_00978	SRR2226895.fasta_01280	SRR2228223.fasta_00217	SRR2239756.fasta_01453	SRR2240235.fasta_00877	SRR2407670.fasta_01846	SRR2585570.fasta_01174	SRR2829313.fasta_01017
group_2154		hypothetical protein	311	311	1	2	328				291	291	291	AJGAFMDA_01485	SRR10037207.fasta_02922	SRR10082280.fasta_01339	SRR10164712.fasta_01008	SRR10165194.fasta_01373	SRR10210178.fasta_00079	SRR10230006.fasta_01033	SRR10240816.fasta_00536	SRR10298213.fasta_00667	SRR10343238.fasta_01064	SRR1067657.fasta_02034	SRR10995709.fasta_01814	SRR1139509.fasta_00954	SRR1170897.fasta_01610	SRR1212288.fasta_01047	SRR1258593.fasta_01009	SRR1363329.fasta_01386	SRR1515030.fasta_00931	SRR1519886.fasta_04217	SRR1535708.fasta_00910	SRR1646002.fasta_03752	SRR1646255.fasta_00286	SRR1707975.fasta_00576	SRR1774057.fasta_00957	SRR1968517.fasta_01272	SRR1969039.fasta_01000	SRR2143454.fasta_01448	SRR2175331.fasta_01528	SRR2188126.fasta_03730	SRR2226895.fasta_01218	SRR2228223.fasta_01350	SRR2239756.fasta_01391	SRR2240235.fasta_00815	SRR2407670.fasta_01784	SRR2585570.fasta_01112	SRR2829313.fasta_00955
astE_2~~~astE_1~~~astE	astE_2;astE_1;astE	Succinylglutamate desuccinylase	311	312	1.00322	2	327				357	969	966.038	AJGAFMDA_01503	SRR10037207.fasta_02940	SRR10082280.fasta_01321	SRR10164712.fasta_00990	SRR10165194.fasta_01355	SRR10210178.fasta_00097	SRR10230006.fasta_01051	SRR10240816.fasta_00554	SRR10298213.fasta_00649	SRR10343238.fasta_01046	SRR1067657.fasta_02016	SRR10995709.fasta_01797	SRR1139509.fasta_00936	SRR1170897.fasta_01592	SRR1212288.fasta_01028;SRR1212288.fasta_01029	SRR1258593.fasta_00991	SRR1363329.fasta_01368	SRR1515030.fasta_00913	SRR1519886.fasta_04199	SRR1535708.fasta_00892	SRR1646002.fasta_03734	SRR1646255.fasta_00304	SRR1707975.fasta_00558	SRR1774057.fasta_00939	SRR1968517.fasta_01290	SRR1969039.fasta_01018	SRR2143454.fasta_01430	SRR2175331.fasta_01510	SRR2188126.fasta_03748	SRR2226895.fasta_01200	SRR2228223.fasta_01368	SRR2239756.fasta_01373	SRR2240235.fasta_00797	SRR2407670.fasta_01766	SRR2585570.fasta_01094	SRR2829313.fasta_00937
ansP2	ansP2	L-asparagine permease 2	311	311	1	2	326				1494	1494	1494	AJGAFMDA_01270	SRR10037207.fasta_03057	SRR10082280.fasta_02933	SRR10164712.fasta_03248	SRR10165194.fasta_01016	SRR10210178.fasta_03146	SRR10230006.fasta_01786	SRR10240816.fasta_02981	SRR10298213.fasta_03474	SRR10343238.fasta_03047	SRR1067657.fasta_02290	SRR10995709.fasta_02082	SRR1139509.fasta_03621	SRR1170897.fasta_01865	SRR1212288.fasta_03908	SRR1258593.fasta_01264	SRR1363329.fasta_01641	SRR1515030.fasta_01188	SRR1519886.fasta_00231	SRR1535708.fasta_01165	SRR1646002.fasta_04006	SRR1646255.fasta_03506	SRR1707975.fasta_00831	SRR1774057.fasta_01212	SRR1968517.fasta_03545	SRR1969039.fasta_01384	SRR2143454.fasta_01106	SRR2175331.fasta_03133	SRR2188126.fasta_00585	SRR2226895.fasta_02930	SRR2228223.fasta_02751	SRR2239756.fasta_04072	SRR2240235.fasta_01070	SRR2407670.fasta_03633	SRR2585570.fasta_01367	SRR2829313.fasta_03701
sapB	sapB	Peptide transport system permease protein SapB	311	311	1	2	324				966	966	966	AJGAFMDA_02428	SRR10037207.fasta_03708	SRR10082280.fasta_00790	SRR10164712.fasta_01866	SRR10165194.fasta_00346	SRR10210178.fasta_00639	SRR10230006.fasta_02437	SRR10240816.fasta_04037	SRR10298213.fasta_00994	SRR10343238.fasta_01636	SRR1067657.fasta_02399	SRR10995709.fasta_01554	SRR1139509.fasta_03730	SRR1170897.fasta_01974	SRR1212288.fasta_00480	SRR1258593.fasta_01374	SRR1363329.fasta_01750	SRR1515030.fasta_01297	SRR1519886.fasta_00335	SRR1535708.fasta_01274	SRR1646002.fasta_01789	SRR1646255.fasta_03396	SRR1707975.fasta_00940	SRR1774057.fasta_01321	SRR1968517.fasta_03430	SRR1969039.fasta_02226	SRR2143454.fasta_01215	SRR2175331.fasta_04282	SRR2188126.fasta_01118	SRR2226895.fasta_03585	SRR2228223.fasta_00747	SRR2239756.fasta_01148	SRR2240235.fasta_01179	SRR2407670.fasta_01548	SRR2585570.fasta_01476	SRR2829313.fasta_00639
group_2153		hypothetical protein	311	311	1	2	323				1509	1509	1509	AJGAFMDA_03219	SRR10037207.fasta_02824	SRR10082280.fasta_02817	SRR10164712.fasta_03135	SRR10165194.fasta_01164	SRR10210178.fasta_03030	SRR10230006.fasta_03477	SRR10240816.fasta_03203	SRR10298213.fasta_03358	SRR10343238.fasta_02931	SRR1067657.fasta_02174	SRR10995709.fasta_01953	SRR1139509.fasta_03504	SRR1170897.fasta_01749	SRR1212288.fasta_03792	SRR1258593.fasta_01148	SRR1363329.fasta_01525	SRR1515030.fasta_01072	SRR1519886.fasta_04356	SRR1535708.fasta_01049	SRR1646002.fasta_03890	SRR1646255.fasta_01334	SRR1707975.fasta_00715	SRR1774057.fasta_01096	SRR1968517.fasta_03662	SRR1969039.fasta_01268	SRR2143454.fasta_01587	SRR2175331.fasta_03017	SRR2188126.fasta_03489	SRR2226895.fasta_02814	SRR2228223.fasta_02635	SRR2239756.fasta_03166	SRR2240235.fasta_00954	SRR2407670.fasta_01923	SRR2585570.fasta_01251	SRR2829313.fasta_03585
mepS_1	mepS_1	Murein DD-endopeptidase MepS/Murein LD-carboxypeptidase	311	311	1	2	322				465	465	465	AJGAFMDA_01469	SRR10037207.fasta_02906	SRR10082280.fasta_01355	SRR10164712.fasta_01024	SRR10165194.fasta_01389	SRR10210178.fasta_00063	SRR10230006.fasta_01017	SRR10240816.fasta_00520	SRR10298213.fasta_00683	SRR10343238.fasta_01080	SRR1067657.fasta_02050	SRR10995709.fasta_01830	SRR1139509.fasta_00970	SRR1170897.fasta_01626	SRR1212288.fasta_01063	SRR1258593.fasta_01025	SRR1363329.fasta_01402	SRR1515030.fasta_00947	SRR1519886.fasta_04233	SRR1535708.fasta_00926	SRR1646002.fasta_03768	SRR1646255.fasta_00270	SRR1707975.fasta_00592	SRR1774057.fasta_00973	SRR1968517.fasta_01256	SRR1969039.fasta_00984	SRR2143454.fasta_01464	SRR2175331.fasta_01544	SRR2188126.fasta_03714	SRR2226895.fasta_01234	SRR2228223.fasta_01334	SRR2239756.fasta_01407	SRR2240235.fasta_00831	SRR2407670.fasta_01800	SRR2585570.fasta_01128	SRR2829313.fasta_00971
fixX_2	fixX_2	Ferredoxin-like protein FixX	311	311	1	2	320				294	294	294	AJGAFMDA_01461	SRR10037207.fasta_00619	SRR10082280.fasta_01363	SRR10164712.fasta_01032	SRR10165194.fasta_01397	SRR10210178.fasta_00055	SRR10230006.fasta_00775	SRR10240816.fasta_00512	SRR10298213.fasta_00691	SRR10343238.fasta_01088	SRR1067657.fasta_02059	SRR10995709.fasta_01838	SRR1139509.fasta_00978	SRR1170897.fasta_01634	SRR1212288.fasta_01071	SRR1258593.fasta_01033	SRR1363329.fasta_01410	SRR1515030.fasta_00956	SRR1519886.fasta_04241	SRR1535708.fasta_00934	SRR1646002.fasta_03776	SRR1646255.fasta_00261	SRR1707975.fasta_00600	SRR1774057.fasta_00981	SRR1968517.fasta_01248	SRR1969039.fasta_00976	SRR2143454.fasta_01472	SRR2175331.fasta_01552	SRR2188126.fasta_03706	SRR2226895.fasta_01242	SRR2228223.fasta_01326	SRR2239756.fasta_01415	SRR2240235.fasta_00839	SRR2407670.fasta_01808	SRR2585570.fasta_01136	SRR2829313.fasta_00979
narI	narI	Respiratory nitrate reductase 1 gamma chain	311	311	1	2	318				678	678	678	AJGAFMDA_03884	SRR10037207.fasta_03775	SRR10082280.fasta_01236	SRR10164712.fasta_01932	SRR10165194.fasta_00412	SRR10210178.fasta_02209	SRR10230006.fasta_02504	SRR10240816.fasta_04104	SRR10298213.fasta_04160	SRR10343238.fasta_01703	SRR1067657.fasta_02466	SRR10995709.fasta_01621	SRR1139509.fasta_03796	SRR1170897.fasta_01464	SRR1212288.fasta_00546	SRR1258593.fasta_01440	SRR1363329.fasta_01817	SRR1515030.fasta_00835	SRR1519886.fasta_01142	SRR1535708.fasta_01341	SRR1646002.fasta_01855	SRR1646255.fasta_00936	SRR1707975.fasta_01006	SRR1774057.fasta_01388	SRR1968517.fasta_01359	SRR1969039.fasta_02292	SRR2143454.fasta_01281	SRR2175331.fasta_04349	SRR2188126.fasta_01185	SRR2226895.fasta_01122	SRR2228223.fasta_01097	SRR2239756.fasta_01214	SRR2240235.fasta_00718	SRR2407670.fasta_01615	SRR2585570.fasta_01016	SRR2829313.fasta_03925
group_2151		hypothetical protein	311	311	1	2	317				861	936	861.241	AJGAFMDA_01486	SRR10037207.fasta_02923	SRR10082280.fasta_01338	SRR10164712.fasta_01007	SRR10165194.fasta_01372	SRR10210178.fasta_00080	SRR10230006.fasta_01034	SRR10240816.fasta_00537	SRR10298213.fasta_00666	SRR10343238.fasta_01063	SRR1067657.fasta_02033	SRR10995709.fasta_01813	SRR1139509.fasta_00953	SRR1170897.fasta_01609	SRR1212288.fasta_01046	SRR1258593.fasta_01008	SRR1363329.fasta_01385	SRR1515030.fasta_00930	SRR1519886.fasta_04216	SRR1535708.fasta_00909	SRR1646002.fasta_03751	SRR1646255.fasta_00287	SRR1707975.fasta_00575	SRR1774057.fasta_00956	SRR1968517.fasta_01273	SRR1969039.fasta_01001	SRR2143454.fasta_01447	SRR2175331.fasta_01527	SRR2188126.fasta_03731	SRR2226895.fasta_01217	SRR2228223.fasta_01351	SRR2239756.fasta_01390	SRR2240235.fasta_00814	SRR2407670.fasta_01783	SRR2585570.fasta_01111	SRR2829313.fasta_00954
lpxD_2	;lpxD_2	hypothetical protein;UDP-3-O-(3-hydroxymyristoyl)glucosamine N-acyltransferase	311	311	1	2	316				588	981	979.736	AJGAFMDA_03854	SRR10037207.fasta_03082	SRR10082280.fasta_02958	SRR10164712.fasta_03223	SRR10165194.fasta_01041	SRR10210178.fasta_03171	SRR10230006.fasta_04180	SRR10240816.fasta_03006	SRR10298213.fasta_03498	SRR10343238.fasta_03072	SRR1067657.fasta_02315	SRR10995709.fasta_02107	SRR1139509.fasta_03646	SRR1170897.fasta_01890	SRR1212288.fasta_03933	SRR1258593.fasta_01289	SRR1363329.fasta_01666	SRR1515030.fasta_01213	SRR1519886.fasta_00251	SRR1535708.fasta_01190	SRR1646002.fasta_04031	SRR1646255.fasta_03481	SRR1707975.fasta_00856	SRR1774057.fasta_01237	SRR1968517.fasta_03520	SRR1969039.fasta_02142	SRR2143454.fasta_01131	SRR2175331.fasta_03158	SRR2188126.fasta_00610	SRR2226895.fasta_02955	SRR2228223.fasta_02776	SRR2239756.fasta_04047	SRR2240235.fasta_01095	SRR2407670.fasta_03608	SRR2585570.fasta_01392	SRR2829313.fasta_03726
slyB	slyB	Outer membrane lipoprotein SlyB	311	311	1	2	313				468	468	468	AJGAFMDA_03239	SRR10037207.fasta_02804	SRR10082280.fasta_02797	SRR10164712.fasta_03115	SRR10165194.fasta_01144	SRR10210178.fasta_03010	SRR10230006.fasta_03457	SRR10240816.fasta_03183	SRR10298213.fasta_03338	SRR10343238.fasta_02911	SRR1067657.fasta_02154	SRR10995709.fasta_01933	SRR1139509.fasta_01073	SRR1170897.fasta_01729	SRR1212288.fasta_03772	SRR1258593.fasta_01128	SRR1363329.fasta_01505	SRR1515030.fasta_01052	SRR1519886.fasta_04336	SRR1535708.fasta_01029	SRR1646002.fasta_03870	SRR1646255.fasta_01314	SRR1707975.fasta_00695	SRR1774057.fasta_01076	SRR1968517.fasta_02658	SRR1969039.fasta_01248	SRR2143454.fasta_01567	SRR2175331.fasta_02997	SRR2188126.fasta_03469	SRR2226895.fasta_02794	SRR2228223.fasta_02615	SRR2239756.fasta_03146	SRR2240235.fasta_00934	SRR2407670.fasta_01903	SRR2585570.fasta_01231	SRR2829313.fasta_03565
dppB_2	dppB_2	Dipeptide transport system permease protein DppB	311	311	1	2	312				975	975	975	AJGAFMDA_03702	SRR10037207.fasta_02992	SRR10082280.fasta_01269	SRR10164712.fasta_00938	SRR10165194.fasta_01303	SRR10210178.fasta_00149	SRR10230006.fasta_03839	SRR10240816.fasta_00606	SRR10298213.fasta_00597	SRR10343238.fasta_00994	SRR1067657.fasta_01964	SRR10995709.fasta_01745	SRR1139509.fasta_00884	SRR1170897.fasta_01540	SRR1212288.fasta_00976	SRR1258593.fasta_00940	SRR1363329.fasta_01316	SRR1515030.fasta_00861	SRR1519886.fasta_00445	SRR1535708.fasta_00840	SRR1646002.fasta_03682	SRR1646255.fasta_00355	SRR1707975.fasta_00506	SRR1774057.fasta_00887	SRR1968517.fasta_01341	SRR1969039.fasta_01069	SRR2143454.fasta_01378	SRR2175331.fasta_01458	SRR2188126.fasta_03800	SRR2226895.fasta_01148	SRR2228223.fasta_01420	SRR2239756.fasta_01321	SRR2240235.fasta_00745	SRR2407670.fasta_01714	SRR2585570.fasta_01042	SRR2829313.fasta_00885
pntA	pntA	NAD(P) transhydrogenase subunit alpha	311	311	1	2	311				1530	1530	1530	AJGAFMDA_01165	SRR10037207.fasta_02836	SRR10082280.fasta_02829	SRR10164712.fasta_00735	SRR10165194.fasta_01176	SRR10210178.fasta_03042	SRR10230006.fasta_03489	SRR10240816.fasta_03215	SRR10298213.fasta_03370	SRR10343238.fasta_02943	SRR1067657.fasta_02186	SRR10995709.fasta_01965	SRR1139509.fasta_03516	SRR1170897.fasta_01761	SRR1212288.fasta_03804	SRR1258593.fasta_01160	SRR1363329.fasta_01537	SRR1515030.fasta_01084	SRR1519886.fasta_00895	SRR1535708.fasta_01061	SRR1646002.fasta_03902	SRR1646255.fasta_01346	SRR1707975.fasta_00727	SRR1774057.fasta_01108	SRR1968517.fasta_03650	SRR1969039.fasta_01280	SRR2143454.fasta_01599	SRR2175331.fasta_03029	SRR2188126.fasta_03501	SRR2226895.fasta_02826	SRR2228223.fasta_02647	SRR2239756.fasta_04189	SRR2240235.fasta_00966	SRR2407670.fasta_01935	SRR2585570.fasta_01263	SRR2829313.fasta_03597
cysB	cysB	HTH-type transcriptional regulator CysB	311	311	1	2	310				975	975	975	AJGAFMDA_02407	SRR10037207.fasta_03729	SRR10082280.fasta_00769	SRR10164712.fasta_01887	SRR10165194.fasta_00367	SRR10210178.fasta_00618	SRR10230006.fasta_02458	SRR10240816.fasta_04058	SRR10298213.fasta_00972	SRR10343238.fasta_01657	SRR1067657.fasta_02420	SRR10995709.fasta_01575	SRR1139509.fasta_03751	SRR1170897.fasta_01995	SRR1212288.fasta_00501	SRR1258593.fasta_01395	SRR1363329.fasta_01771	SRR1515030.fasta_01318	SRR1519886.fasta_00356	SRR1535708.fasta_01295	SRR1646002.fasta_01810	SRR1646255.fasta_03417	SRR1707975.fasta_00961	SRR1774057.fasta_01342	SRR1968517.fasta_00824	SRR1969039.fasta_02247	SRR2143454.fasta_01236	SRR2175331.fasta_04303	SRR2188126.fasta_01139	SRR2226895.fasta_03564	SRR2228223.fasta_00726	SRR2239756.fasta_01169	SRR2240235.fasta_01200	SRR2407670.fasta_01569	SRR2585570.fasta_01497	SRR2829313.fasta_03880
group_2149		hypothetical protein	311	311	1	2	309				678	720	689.614	AJGAFMDA_01188	SRR10037207.fasta_02859	SRR10082280.fasta_02852	SRR10164712.fasta_00712	SRR10165194.fasta_01199	SRR10210178.fasta_03065	SRR10230006.fasta_03512	SRR10240816.fasta_03238	SRR10298213.fasta_03393	SRR10343238.fasta_02966	SRR1067657.fasta_02209	SRR10995709.fasta_01988	SRR1139509.fasta_03539	SRR1170897.fasta_01784	SRR1212288.fasta_03827	SRR1258593.fasta_01183	SRR1363329.fasta_01560	SRR1515030.fasta_01107	SRR1519886.fasta_00872	SRR1535708.fasta_01084	SRR1646002.fasta_03925	SRR1646255.fasta_03586	SRR1707975.fasta_00750	SRR1774057.fasta_01131	SRR1968517.fasta_03627	SRR1969039.fasta_01303	SRR2143454.fasta_01622	SRR2175331.fasta_03052	SRR2188126.fasta_00129	SRR2226895.fasta_02849	SRR2228223.fasta_02670	SRR2239756.fasta_04166	SRR2240235.fasta_00989	SRR2407670.fasta_01958	SRR2585570.fasta_01286	SRR2829313.fasta_03620
narH	narH	Respiratory nitrate reductase 1 beta chain	311	311	1	2	308				1536	1536	1536	AJGAFMDA_03886	SRR10037207.fasta_03777	SRR10082280.fasta_01238	SRR10164712.fasta_01934	SRR10165194.fasta_00414	SRR10210178.fasta_02211	SRR10230006.fasta_02506	SRR10240816.fasta_04106	SRR10298213.fasta_04162	SRR10343238.fasta_01705	SRR1067657.fasta_02468	SRR10995709.fasta_01623	SRR1139509.fasta_03798	SRR1170897.fasta_01466	SRR1212288.fasta_00548	SRR1258593.fasta_01442	SRR1363329.fasta_01819	SRR1515030.fasta_00837	SRR1519886.fasta_01144	SRR1535708.fasta_01343	SRR1646002.fasta_01857	SRR1646255.fasta_00938	SRR1707975.fasta_01008	SRR1774057.fasta_01390	SRR1968517.fasta_01361	SRR1969039.fasta_02294	SRR2143454.fasta_01283	SRR2175331.fasta_04351	SRR2188126.fasta_01187	SRR2226895.fasta_01124	SRR2228223.fasta_01099	SRR2239756.fasta_01216	SRR2240235.fasta_00720	SRR2407670.fasta_01617	SRR2585570.fasta_01018	SRR2829313.fasta_03927
narV	narV	Respiratory nitrate reductase 2 gamma chain	311	311	1	2	307				681	681	681	AJGAFMDA_01266	SRR10037207.fasta_03053	SRR10082280.fasta_02929	SRR10164712.fasta_03252	SRR10165194.fasta_01012	SRR10210178.fasta_03142	SRR10230006.fasta_01782	SRR10240816.fasta_02977	SRR10298213.fasta_03470	SRR10343238.fasta_03043	SRR1067657.fasta_02286	SRR10995709.fasta_02078	SRR1139509.fasta_03617	SRR1170897.fasta_01861	SRR1212288.fasta_03904	SRR1258593.fasta_01260	SRR1363329.fasta_01637	SRR1515030.fasta_01184	SRR1519886.fasta_00235	SRR1535708.fasta_01161	SRR1646002.fasta_04002	SRR1646255.fasta_03510	SRR1707975.fasta_00827	SRR1774057.fasta_01208	SRR1968517.fasta_03549	SRR1969039.fasta_01380	SRR2143454.fasta_01102	SRR2175331.fasta_03129	SRR2188126.fasta_00581	SRR2226895.fasta_02926	SRR2228223.fasta_02747	SRR2239756.fasta_04076	SRR2240235.fasta_01066	SRR2407670.fasta_03637	SRR2585570.fasta_01363	SRR2829313.fasta_03697
group_2148		hypothetical protein	311	311	1	2	306				297	297	297	AJGAFMDA_02382	SRR10037207.fasta_03754	SRR10082280.fasta_00745	SRR10164712.fasta_01911	SRR10165194.fasta_00391	SRR10210178.fasta_02188	SRR10230006.fasta_02483	SRR10240816.fasta_04082	SRR10298213.fasta_00948	SRR10343238.fasta_01681	SRR1067657.fasta_02445	SRR10995709.fasta_01600	SRR1139509.fasta_03775	SRR1170897.fasta_02020	SRR1212288.fasta_00525	SRR1258593.fasta_01419	SRR1363329.fasta_01796	SRR1515030.fasta_01342	SRR1519886.fasta_00381	SRR1535708.fasta_01320	SRR1646002.fasta_01834	SRR1646255.fasta_03442	SRR1707975.fasta_00985	SRR1774057.fasta_01367	SRR1968517.fasta_00799	SRR1969039.fasta_02271	SRR2143454.fasta_01260	SRR2175331.fasta_04328	SRR2188126.fasta_01164	SRR2226895.fasta_03540	SRR2228223.fasta_00702	SRR2239756.fasta_01193	SRR2240235.fasta_01224	SRR2407670.fasta_01594	SRR2585570.fasta_01522	SRR2829313.fasta_03904
tyrR	tyrR	Transcriptional regulatory protein TyrR	311	311	1	2	305				1542	1542	1542	AJGAFMDA_02438	SRR10037207.fasta_03698	SRR10082280.fasta_00800	SRR10164712.fasta_01856	SRR10165194.fasta_00336	SRR10210178.fasta_00649	SRR10230006.fasta_02427	SRR10240816.fasta_04027	SRR10298213.fasta_01004	SRR10343238.fasta_01626	SRR1067657.fasta_02389	SRR10995709.fasta_01544	SRR1139509.fasta_03720	SRR1170897.fasta_01964	SRR1212288.fasta_00470	SRR1258593.fasta_01364	SRR1363329.fasta_01740	SRR1515030.fasta_01287	SRR1519886.fasta_00325	SRR1535708.fasta_01264	SRR1646002.fasta_01779	SRR1646255.fasta_03386	SRR1707975.fasta_00930	SRR1774057.fasta_01311	SRR1968517.fasta_03440	SRR1969039.fasta_02216	SRR2143454.fasta_01205	SRR2175331.fasta_04272	SRR2188126.fasta_01108	SRR2226895.fasta_03595	SRR2228223.fasta_00757	SRR2239756.fasta_01138	SRR2240235.fasta_01169	SRR2407670.fasta_01538	SRR2585570.fasta_01466	SRR2829313.fasta_00649
group_2147		hypothetical protein	311	311	1	2	304				687	687	687	AJGAFMDA_04077	SRR10037207.fasta_03679	SRR10082280.fasta_00819	SRR10164712.fasta_01290	SRR10165194.fasta_00317	SRR10210178.fasta_00668	SRR10230006.fasta_02408	SRR10240816.fasta_04008	SRR10298213.fasta_01023	SRR10343238.fasta_01607	SRR1067657.fasta_02371	SRR10995709.fasta_01526	SRR1139509.fasta_03702	SRR1170897.fasta_01946	SRR1212288.fasta_00451	SRR1258593.fasta_01346	SRR1363329.fasta_01722	SRR1515030.fasta_01269	SRR1519886.fasta_00307	SRR1535708.fasta_01246	SRR1646002.fasta_01761	SRR1646255.fasta_03368	SRR1707975.fasta_00912	SRR1774057.fasta_01293	SRR1968517.fasta_03458	SRR1969039.fasta_02198	SRR2143454.fasta_01187	SRR2175331.fasta_02918	SRR2188126.fasta_01089	SRR2226895.fasta_03614	SRR2228223.fasta_00776	SRR2239756.fasta_01119	SRR2240235.fasta_01151	SRR2407670.fasta_01520	SRR2585570.fasta_01448	SRR2829313.fasta_00668
btuC	btuC	Vitamin B12 import system permease protein BtuC	311	311	1	2	303				981	981	981	AJGAFMDA_01472	SRR10037207.fasta_02909	SRR10082280.fasta_01352	SRR10164712.fasta_01021	SRR10165194.fasta_01386	SRR10210178.fasta_00066	SRR10230006.fasta_01020	SRR10240816.fasta_00523	SRR10298213.fasta_00680	SRR10343238.fasta_01077	SRR1067657.fasta_02047	SRR10995709.fasta_01827	SRR1139509.fasta_00967	SRR1170897.fasta_01623	SRR1212288.fasta_01060	SRR1258593.fasta_01022	SRR1363329.fasta_01399	SRR1515030.fasta_00944	SRR1519886.fasta_04230	SRR1535708.fasta_00923	SRR1646002.fasta_03765	SRR1646255.fasta_00273	SRR1707975.fasta_00589	SRR1774057.fasta_00970	SRR1968517.fasta_01259	SRR1969039.fasta_00987	SRR2143454.fasta_01461	SRR2175331.fasta_01541	SRR2188126.fasta_03717	SRR2226895.fasta_01231	SRR2228223.fasta_01337	SRR2239756.fasta_01404	SRR2240235.fasta_00828	SRR2407670.fasta_01797	SRR2585570.fasta_01125	SRR2829313.fasta_00968
ihfA	ihfA	Integration host factor subunit alpha	311	311	1	2	301				300	300	300	AJGAFMDA_01473	SRR10037207.fasta_02910	SRR10082280.fasta_01351	SRR10164712.fasta_01020	SRR10165194.fasta_01385	SRR10210178.fasta_00067	SRR10230006.fasta_01021	SRR10240816.fasta_00524	SRR10298213.fasta_00679	SRR10343238.fasta_01076	SRR1067657.fasta_02046	SRR10995709.fasta_01826	SRR1139509.fasta_00966	SRR1170897.fasta_01622	SRR1212288.fasta_01059	SRR1258593.fasta_01021	SRR1363329.fasta_01398	SRR1515030.fasta_00943	SRR1519886.fasta_04229	SRR1535708.fasta_00922	SRR1646002.fasta_03764	SRR1646255.fasta_00274	SRR1707975.fasta_00588	SRR1774057.fasta_00969	SRR1968517.fasta_01260	SRR1969039.fasta_00988	SRR2143454.fasta_01460	SRR2175331.fasta_01540	SRR2188126.fasta_03718	SRR2226895.fasta_01230	SRR2228223.fasta_01338	SRR2239756.fasta_01403	SRR2240235.fasta_00827	SRR2407670.fasta_01796	SRR2585570.fasta_01124	SRR2829313.fasta_00967
dtpA	dtpA;	Dipeptide and tripeptide permease A;hypothetical protein	311	312	1.00322	2	300				153	1506	1496.21	AJGAFMDA_03232	SRR10037207.fasta_02811	SRR10082280.fasta_02804	SRR10164712.fasta_03122	SRR10165194.fasta_01151	SRR10210178.fasta_03017	SRR10230006.fasta_03464	SRR10240816.fasta_03190	SRR10298213.fasta_03345	SRR10343238.fasta_02918	SRR1067657.fasta_02161	SRR10995709.fasta_01940	SRR1139509.fasta_01080	SRR1170897.fasta_01736	SRR1212288.fasta_03779	SRR1258593.fasta_01135	SRR1363329.fasta_01512	SRR1515030.fasta_01059	SRR1519886.fasta_04343	SRR1535708.fasta_01036	SRR1646002.fasta_03877	SRR1646255.fasta_01321	SRR1707975.fasta_00702	SRR1774057.fasta_01083	SRR1968517.fasta_02665	SRR1969039.fasta_01255	SRR2143454.fasta_01574	SRR2175331.fasta_03004	SRR2188126.fasta_03476	SRR2226895.fasta_02801	SRR2228223.fasta_02622	SRR2239756.fasta_03153	SRR2240235.fasta_00941	SRR2407670.fasta_01910	SRR2585570.fasta_01238	SRR2829313.fasta_03572
zntB	zntB	Zinc transport protein ZntB	311	311	1	2	297				984	984	984	AJGAFMDA_04086	SRR10037207.fasta_03670	SRR10082280.fasta_00828	SRR10164712.fasta_01281	SRR10165194.fasta_00308	SRR10210178.fasta_00677	SRR10230006.fasta_02399	SRR10240816.fasta_03999	SRR10298213.fasta_01032	SRR10343238.fasta_01598	SRR1067657.fasta_02362	SRR10995709.fasta_01517	SRR1139509.fasta_03693	SRR1170897.fasta_01937	SRR1212288.fasta_00442	SRR1258593.fasta_01336	SRR1363329.fasta_01713	SRR1515030.fasta_01260	SRR1519886.fasta_00298	SRR1535708.fasta_01237	SRR1646002.fasta_01752	SRR1646255.fasta_03359	SRR1707975.fasta_00903	SRR1774057.fasta_01284	SRR1968517.fasta_03467	SRR1969039.fasta_02189	SRR2143454.fasta_01178	SRR2175331.fasta_02909	SRR2188126.fasta_01080	SRR2226895.fasta_03623	SRR2228223.fasta_00785	SRR2239756.fasta_01110	SRR2240235.fasta_01142	SRR2407670.fasta_01511	SRR2585570.fasta_01439	SRR2829313.fasta_00677
pheS	pheS	Phenylalanine--tRNA ligase alpha subunit	311	311	1	2	295				984	984	984	AJGAFMDA_01475	SRR10037207.fasta_02912	SRR10082280.fasta_01349	SRR10164712.fasta_01018	SRR10165194.fasta_01383	SRR10210178.fasta_00069	SRR10230006.fasta_01023	SRR10240816.fasta_00526	SRR10298213.fasta_00677	SRR10343238.fasta_01074	SRR1067657.fasta_02044	SRR10995709.fasta_01824	SRR1139509.fasta_00964	SRR1170897.fasta_01620	SRR1212288.fasta_01057	SRR1258593.fasta_01019	SRR1363329.fasta_01396	SRR1515030.fasta_00941	SRR1519886.fasta_04227	SRR1535708.fasta_00920	SRR1646002.fasta_03762	SRR1646255.fasta_00276	SRR1707975.fasta_00586	SRR1774057.fasta_00967	SRR1968517.fasta_01262	SRR1969039.fasta_00990	SRR2143454.fasta_01458	SRR2175331.fasta_01538	SRR2188126.fasta_03720	SRR2226895.fasta_01228	SRR2228223.fasta_01340	SRR2239756.fasta_01401	SRR2240235.fasta_00825	SRR2407670.fasta_01794	SRR2585570.fasta_01122	SRR2829313.fasta_00965
rspR_1	rspR_1	HTH-type transcriptional repressor RspR	311	311	1	2	293				687	687	687	AJGAFMDA_01197	SRR10037207.fasta_02868	SRR10082280.fasta_02861	SRR10164712.fasta_00703	SRR10165194.fasta_01208	SRR10210178.fasta_03074	SRR10230006.fasta_03521	SRR10240816.fasta_03247	SRR10298213.fasta_03402	SRR10343238.fasta_02975	SRR1067657.fasta_02218	SRR10995709.fasta_01997	SRR1139509.fasta_03548	SRR1170897.fasta_01793	SRR1212288.fasta_03836	SRR1258593.fasta_01192	SRR1363329.fasta_01569	SRR1515030.fasta_01116	SRR1519886.fasta_00863	SRR1535708.fasta_01093	SRR1646002.fasta_03934	SRR1646255.fasta_03577	SRR1707975.fasta_00759	SRR1774057.fasta_01140	SRR1968517.fasta_03618	SRR1969039.fasta_01312	SRR2143454.fasta_01631	SRR2175331.fasta_03061	SRR2188126.fasta_00120	SRR2226895.fasta_02858	SRR2228223.fasta_02679	SRR2239756.fasta_04157	SRR2240235.fasta_00998	SRR2407670.fasta_01967	SRR2585570.fasta_01295	SRR2829313.fasta_03629
ttrS_2~~~ttrS~~~ttrS_1	ttrS_2;ttrS;ttrS_1	Tetrathionate sensor histidine kinase TtrS	311	312	1.00322	2	292				594	1779	1772.46	AJGAFMDA_01426	SRR10037207.fasta_00655	SRR10082280.fasta_01398	SRR10164712.fasta_01067	SRR10165194.fasta_01432	SRR10210178.fasta_00020	SRR10230006.fasta_00810	SRR10240816.fasta_00477	SRR10298213.fasta_00726	SRR10343238.fasta_01123	SRR1067657.fasta_02094	SRR10995709.fasta_01873	SRR1139509.fasta_01013	SRR1170897.fasta_01669	SRR1212288.fasta_01106	SRR1258593.fasta_01068	SRR1363329.fasta_01445	SRR1515030.fasta_00992	SRR1519886.fasta_04276	SRR1535708.fasta_00969	SRR1646002.fasta_03810	SRR1646255.fasta_01254	SRR1707975.fasta_00635	SRR1774057.fasta_01016	SRR1968517.fasta_02598	SRR1969039.fasta_02311	SRR2143454.fasta_01507	SRR2175331.fasta_01587	SRR2188126.fasta_00975	SRR2226895.fasta_01277	SRR2228223.fasta_00214	SRR2239756.fasta_01450	SRR2240235.fasta_00874	SRR2407670.fasta_01843	SRR2585570.fasta_01171	SRR2829313.fasta_01014
trpE	trpE	Anthranilate synthase component 1	311	311	1	2	291				1563	1563	1563	AJGAFMDA_02397	SRR10037207.fasta_03739	SRR10082280.fasta_00760	SRR10164712.fasta_01896	SRR10165194.fasta_00376	SRR10210178.fasta_00609	SRR10230006.fasta_02468	SRR10240816.fasta_04067	SRR10298213.fasta_00963	SRR10343238.fasta_01666	SRR1067657.fasta_02430	SRR10995709.fasta_01585	SRR1139509.fasta_03760	SRR1170897.fasta_02005	SRR1212288.fasta_00510	SRR1258593.fasta_01404	SRR1363329.fasta_01781	SRR1515030.fasta_01327	SRR1519886.fasta_00366	SRR1535708.fasta_01305	SRR1646002.fasta_01819	SRR1646255.fasta_03427	SRR1707975.fasta_00970	SRR1774057.fasta_01352	SRR1968517.fasta_00814	SRR1969039.fasta_02256	SRR2143454.fasta_01245	SRR2175331.fasta_04313	SRR2188126.fasta_01149	SRR2226895.fasta_03555	SRR2228223.fasta_00717	SRR2239756.fasta_01178	SRR2240235.fasta_01209	SRR2407670.fasta_01579	SRR2585570.fasta_01507	SRR2829313.fasta_03889
group_2142		hypothetical protein	311	311	1	2	290				129	129	129	AJGAFMDA_02408	SRR10037207.fasta_03728	SRR10082280.fasta_00770	SRR10164712.fasta_01886	SRR10165194.fasta_00366	SRR10210178.fasta_00619	SRR10230006.fasta_02457	SRR10240816.fasta_04057	SRR10298213.fasta_00973	SRR10343238.fasta_01656	SRR1067657.fasta_02419	SRR10995709.fasta_01574	SRR1139509.fasta_03750	SRR1170897.fasta_01994	SRR1212288.fasta_00500	SRR1258593.fasta_01394	SRR1363329.fasta_01770	SRR1515030.fasta_01317	SRR1519886.fasta_00355	SRR1535708.fasta_01294	SRR1646002.fasta_01809	SRR1646255.fasta_03416	SRR1707975.fasta_00960	SRR1774057.fasta_01341	SRR1968517.fasta_00825	SRR1969039.fasta_02246	SRR2143454.fasta_01235	SRR2175331.fasta_04302	SRR2188126.fasta_01138	SRR2226895.fasta_03565	SRR2228223.fasta_00727	SRR2239756.fasta_01168	SRR2240235.fasta_01199	SRR2407670.fasta_01568	SRR2585570.fasta_01496	SRR2829313.fasta_03879
nhoA_2~~~nhoA_1~~~nhoA	nhoA_2;nhoA_1;nhoA	Arylamine N-acetyltransferase / N-hydroxyarylamine O-acetyltransferase;N-hydroxyarylamine O-acetyltransferase	311	312	1.00322	2	289				336	846	843.173	AJGAFMDA_01268	SRR10037207.fasta_03055	SRR10082280.fasta_02931	SRR10164712.fasta_03250	SRR10165194.fasta_01014	SRR10210178.fasta_03144	SRR10230006.fasta_01784	SRR10240816.fasta_02979	SRR10298213.fasta_03472	SRR10343238.fasta_03045	SRR1067657.fasta_02288	SRR10995709.fasta_02080	SRR1139509.fasta_03619	SRR1170897.fasta_01863	SRR1212288.fasta_03906	SRR1258593.fasta_01262	SRR1363329.fasta_01639	SRR1515030.fasta_01186	SRR1519886.fasta_00233	SRR1535708.fasta_01163	SRR1646002.fasta_04004	SRR1646255.fasta_03508	SRR1707975.fasta_00829	SRR1774057.fasta_01210	SRR1968517.fasta_03547	SRR1969039.fasta_01382	SRR2143454.fasta_01104	SRR2175331.fasta_03131	SRR2188126.fasta_00583	SRR2226895.fasta_02928	SRR2228223.fasta_02749	SRR2239756.fasta_04074	SRR2240235.fasta_01068	SRR2407670.fasta_03635	SRR2585570.fasta_01365	SRR2829313.fasta_03699
group_2141		hypothetical protein	311	311	1	2	287				279	279	279	AJGAFMDA_01518	SRR10037207.fasta_02955	SRR10082280.fasta_01306	SRR10164712.fasta_00975	SRR10165194.fasta_01340	SRR10210178.fasta_00112	SRR10230006.fasta_01066	SRR10240816.fasta_00569	SRR10298213.fasta_00634	SRR10343238.fasta_01031	SRR1067657.fasta_02001	SRR10995709.fasta_01782	SRR1139509.fasta_00921	SRR1170897.fasta_01577	SRR1212288.fasta_01013	SRR1258593.fasta_00976	SRR1363329.fasta_01353	SRR1515030.fasta_00898	SRR1519886.fasta_00408	SRR1535708.fasta_00877	SRR1646002.fasta_03719	SRR1646255.fasta_00319	SRR1707975.fasta_00543	SRR1774057.fasta_00924	SRR1968517.fasta_01305	SRR1969039.fasta_01033	SRR2143454.fasta_01415	SRR2175331.fasta_01495	SRR2188126.fasta_03763	SRR2226895.fasta_01185	SRR2228223.fasta_01383	SRR2239756.fasta_01358	SRR2240235.fasta_00782	SRR2407670.fasta_01751	SRR2585570.fasta_01079	SRR2829313.fasta_00922
trpGD	trpGD	Bifunctional protein TrpGD	311	311	1	2	286				1596	1596	1596	AJGAFMDA_02396	SRR10037207.fasta_03740	SRR10082280.fasta_00759	SRR10164712.fasta_01897	SRR10165194.fasta_00377	SRR10210178.fasta_00608	SRR10230006.fasta_02469	SRR10240816.fasta_04068	SRR10298213.fasta_00962	SRR10343238.fasta_01667	SRR1067657.fasta_02431	SRR10995709.fasta_01586	SRR1139509.fasta_03761	SRR1170897.fasta_02006	SRR1212288.fasta_00511	SRR1258593.fasta_01405	SRR1363329.fasta_01782	SRR1515030.fasta_01328	SRR1519886.fasta_00367	SRR1535708.fasta_01306	SRR1646002.fasta_01820	SRR1646255.fasta_03428	SRR1707975.fasta_00971	SRR1774057.fasta_01353	SRR1968517.fasta_00813	SRR1969039.fasta_02257	SRR2143454.fasta_01246	SRR2175331.fasta_04314	SRR2188126.fasta_01150	SRR2226895.fasta_03554	SRR2228223.fasta_00716	SRR2239756.fasta_01179	SRR2240235.fasta_01210	SRR2407670.fasta_01580	SRR2585570.fasta_01508	SRR2829313.fasta_03890
fecA	fecA;	Fe(3+) dicitrate transport protein FecA;hypothetical protein	311	311	1	2	285				249	2166	2159.67	AJGAFMDA_01273	SRR10037207.fasta_03060	SRR10082280.fasta_02936	SRR10164712.fasta_03245	SRR10165194.fasta_01019	SRR10210178.fasta_03149	SRR10230006.fasta_01789	SRR10240816.fasta_02984	SRR10298213.fasta_03477	SRR10343238.fasta_03050	SRR1067657.fasta_02293	SRR10995709.fasta_02085	SRR1139509.fasta_03624	SRR1170897.fasta_01868	SRR1212288.fasta_03911	SRR1258593.fasta_01267	SRR1363329.fasta_01644	SRR1515030.fasta_01191	SRR1519886.fasta_00228	SRR1535708.fasta_01168	SRR1646002.fasta_04009	SRR1646255.fasta_03503	SRR1707975.fasta_00834	SRR1774057.fasta_01215	SRR1968517.fasta_03542	SRR1969039.fasta_01387	SRR2143454.fasta_01109	SRR2175331.fasta_03136	SRR2188126.fasta_00588	SRR2226895.fasta_02933	SRR2228223.fasta_02754	SRR2239756.fasta_04069	SRR2240235.fasta_01073	SRR2407670.fasta_03630	SRR2585570.fasta_01370	SRR2829313.fasta_03704
ydcO	ydcO	Inner membrane protein YdcO	311	311	1	2	284				246	1182	1178.99	AJGAFMDA_03850	SRR10037207.fasta_03078	SRR10082280.fasta_02954	SRR10164712.fasta_03227	SRR10165194.fasta_01037	SRR10210178.fasta_03167	SRR10230006.fasta_04176	SRR10240816.fasta_03002	SRR10298213.fasta_03494	SRR10343238.fasta_03068	SRR1067657.fasta_02311	SRR10995709.fasta_02103	SRR1139509.fasta_03642	SRR1170897.fasta_01886	SRR1212288.fasta_03929	SRR1258593.fasta_01285	SRR1363329.fasta_01662	SRR1515030.fasta_01209	SRR1519886.fasta_00247	SRR1535708.fasta_01186	SRR1646002.fasta_04027	SRR1646255.fasta_03485	SRR1707975.fasta_00852	SRR1774057.fasta_01233	SRR1968517.fasta_03524	SRR1969039.fasta_02138	SRR2143454.fasta_01127	SRR2175331.fasta_03154	SRR2188126.fasta_00606	SRR2226895.fasta_02951	SRR2228223.fasta_02772	SRR2239756.fasta_04051	SRR2240235.fasta_01091	SRR2407670.fasta_03612	SRR2585570.fasta_01388	SRR2829313.fasta_03722
sapD	sapD	Peptide transport system ATP-binding protein SapD	311	311	1	2	283				993	993	993	AJGAFMDA_02426	SRR10037207.fasta_03710	SRR10082280.fasta_00788	SRR10164712.fasta_01868	SRR10165194.fasta_00348	SRR10210178.fasta_00637	SRR10230006.fasta_02439	SRR10240816.fasta_04039	SRR10298213.fasta_00992	SRR10343238.fasta_01638	SRR1067657.fasta_02401	SRR10995709.fasta_01556	SRR1139509.fasta_03732	SRR1170897.fasta_01976	SRR1212288.fasta_00482	SRR1258593.fasta_01376	SRR1363329.fasta_01752	SRR1515030.fasta_01299	SRR1519886.fasta_00337	SRR1535708.fasta_01276	SRR1646002.fasta_01791	SRR1646255.fasta_03398	SRR1707975.fasta_00942	SRR1774057.fasta_01323	SRR1968517.fasta_03428	SRR1969039.fasta_02228	SRR2143454.fasta_01217	SRR2175331.fasta_04284	SRR2188126.fasta_01120	SRR2226895.fasta_03583	SRR2228223.fasta_00745	SRR2239756.fasta_01150	SRR2240235.fasta_01181	SRR2407670.fasta_01550	SRR2585570.fasta_01478	SRR2829313.fasta_00637
group_2139		hypothetical protein	311	311	1	2	280				306	306	306	AJGAFMDA_01187	SRR10037207.fasta_02858	SRR10082280.fasta_02851	SRR10164712.fasta_00713	SRR10165194.fasta_01198	SRR10210178.fasta_03064	SRR10230006.fasta_03511	SRR10240816.fasta_03237	SRR10298213.fasta_03392	SRR10343238.fasta_02965	SRR1067657.fasta_02208	SRR10995709.fasta_01987	SRR1139509.fasta_03538	SRR1170897.fasta_01783	SRR1212288.fasta_03826	SRR1258593.fasta_01182	SRR1363329.fasta_01559	SRR1515030.fasta_01106	SRR1519886.fasta_00873	SRR1535708.fasta_01083	SRR1646002.fasta_03924	SRR1646255.fasta_03587	SRR1707975.fasta_00749	SRR1774057.fasta_01130	SRR1968517.fasta_03628	SRR1969039.fasta_01302	SRR2143454.fasta_01621	SRR2175331.fasta_03051	SRR2188126.fasta_00130	SRR2226895.fasta_02848	SRR2228223.fasta_02669	SRR2239756.fasta_04167	SRR2240235.fasta_00988	SRR2407670.fasta_01957	SRR2585570.fasta_01285	SRR2829313.fasta_03619
rsxE	rsxE	Electron transport complex subunit RsxE	311	311	1	2	279				693	693	693	AJGAFMDA_03230	SRR10037207.fasta_02813	SRR10082280.fasta_02806	SRR10164712.fasta_03124	SRR10165194.fasta_01153	SRR10210178.fasta_03019	SRR10230006.fasta_03466	SRR10240816.fasta_03192	SRR10298213.fasta_03347	SRR10343238.fasta_02920	SRR1067657.fasta_02163	SRR10995709.fasta_01942	SRR1139509.fasta_01082	SRR1170897.fasta_01738	SRR1212288.fasta_03781	SRR1258593.fasta_01137	SRR1363329.fasta_01514	SRR1515030.fasta_01061	SRR1519886.fasta_04345	SRR1535708.fasta_01038	SRR1646002.fasta_03879	SRR1646255.fasta_01323	SRR1707975.fasta_00704	SRR1774057.fasta_01085	SRR1968517.fasta_02667	SRR1969039.fasta_01257	SRR2143454.fasta_01576	SRR2175331.fasta_03006	SRR2188126.fasta_03478	SRR2226895.fasta_02803	SRR2228223.fasta_02624	SRR2239756.fasta_03155	SRR2240235.fasta_00943	SRR2407670.fasta_01912	SRR2585570.fasta_01240	SRR2829313.fasta_03574
group_2138		hypothetical protein	311	311	1	2	278				195	339	338.537	AJGAFMDA_04076	SRR10037207.fasta_03680	SRR10082280.fasta_00818	SRR10164712.fasta_01291	SRR10165194.fasta_00318	SRR10210178.fasta_00667	SRR10230006.fasta_02409	SRR10240816.fasta_04009	SRR10298213.fasta_01022	SRR10343238.fasta_01608	SRR1067657.fasta_02372	SRR10995709.fasta_01527	SRR1139509.fasta_03703	SRR1170897.fasta_01947	SRR1212288.fasta_00452	SRR1258593.fasta_01347	SRR1363329.fasta_01723	SRR1515030.fasta_01270	SRR1519886.fasta_00308	SRR1535708.fasta_01247	SRR1646002.fasta_01762	SRR1646255.fasta_03369	SRR1707975.fasta_00913	SRR1774057.fasta_01294	SRR1968517.fasta_03457	SRR1969039.fasta_02199	SRR2143454.fasta_01188	SRR2175331.fasta_02919	SRR2188126.fasta_01090	SRR2226895.fasta_03613	SRR2228223.fasta_00775	SRR2239756.fasta_01120	SRR2240235.fasta_01152	SRR2407670.fasta_01521	SRR2585570.fasta_01449	SRR2829313.fasta_00667
gapA	gapA	Glyceraldehyde-3-phosphate dehydrogenase A	311	311	1	2	277				996	996	996	AJGAFMDA_01520	SRR10037207.fasta_02957	SRR10082280.fasta_01304	SRR10164712.fasta_00973	SRR10165194.fasta_01338	SRR10210178.fasta_00114	SRR10230006.fasta_01068	SRR10240816.fasta_00571	SRR10298213.fasta_00632	SRR10343238.fasta_01029	SRR1067657.fasta_01999	SRR10995709.fasta_01780	SRR1139509.fasta_00919	SRR1170897.fasta_01575	SRR1212288.fasta_01011	SRR1258593.fasta_00974	SRR1363329.fasta_01351	SRR1515030.fasta_00896	SRR1519886.fasta_00410	SRR1535708.fasta_00875	SRR1646002.fasta_03717	SRR1646255.fasta_00321	SRR1707975.fasta_00541	SRR1774057.fasta_00922	SRR1968517.fasta_01307	SRR1969039.fasta_01035	SRR2143454.fasta_01413	SRR2175331.fasta_01493	SRR2188126.fasta_03765	SRR2226895.fasta_01183	SRR2228223.fasta_01385	SRR2239756.fasta_01356	SRR2240235.fasta_00780	SRR2407670.fasta_01749	SRR2585570.fasta_01077	SRR2829313.fasta_00920
lapA	lapA	Lipopolysaccharide assembly protein A	311	311	1	2	275				309	309	309	AJGAFMDA_02412	SRR10037207.fasta_03724	SRR10082280.fasta_00774	SRR10164712.fasta_01882	SRR10165194.fasta_00362	SRR10210178.fasta_00623	SRR10230006.fasta_02453	SRR10240816.fasta_04053	SRR10298213.fasta_00977	SRR10343238.fasta_01652	SRR1067657.fasta_02415	SRR10995709.fasta_01570	SRR1139509.fasta_03746	SRR1170897.fasta_01990	SRR1212288.fasta_00496	SRR1258593.fasta_01390	SRR1363329.fasta_01766	SRR1515030.fasta_01313	SRR1519886.fasta_00351	SRR1535708.fasta_01290	SRR1646002.fasta_01805	SRR1646255.fasta_03412	SRR1707975.fasta_00956	SRR1774057.fasta_01337	SRR1968517.fasta_00829	SRR1969039.fasta_02242	SRR2143454.fasta_01231	SRR2175331.fasta_04298	SRR2188126.fasta_01134	SRR2226895.fasta_03569	SRR2228223.fasta_00731	SRR2239756.fasta_01164	SRR2240235.fasta_01195	SRR2407670.fasta_01564	SRR2585570.fasta_01492	SRR2829313.fasta_03875
narY_2~~~narY_1~~~narY	narY_2;narY_1;narY	Respiratory nitrate reductase 2 beta chain	311	315	1.01286	2	274				225	1545	1525.95	AJGAFMDA_01264	SRR10037207.fasta_03051	SRR10082280.fasta_02927	SRR10164712.fasta_03254	SRR10165194.fasta_01010	SRR10210178.fasta_03140	SRR10230006.fasta_01780	SRR10240816.fasta_02975	SRR10298213.fasta_03468	SRR10343238.fasta_03041	SRR1067657.fasta_02284	SRR10995709.fasta_02075;SRR10995709.fasta_02076	SRR1139509.fasta_03615	SRR1170897.fasta_01859	SRR1212288.fasta_03902	SRR1258593.fasta_01258	SRR1363329.fasta_01635	SRR1515030.fasta_01182	SRR1519886.fasta_00237	SRR1535708.fasta_01159	SRR1646002.fasta_04000	SRR1646255.fasta_03512	SRR1707975.fasta_00825	SRR1774057.fasta_01206	SRR1968517.fasta_03551	SRR1969039.fasta_01378	SRR2143454.fasta_01100	SRR2175331.fasta_03127	SRR2188126.fasta_00579	SRR2226895.fasta_02924	SRR2228223.fasta_02745	SRR2239756.fasta_04078	SRR2240235.fasta_01064	SRR2407670.fasta_03639	SRR2585570.fasta_01361	SRR2829313.fasta_03695
trg_3	trg_3	Methyl-accepting chemotaxis protein III	311	311	1	2	273				1626	1626	1626	AJGAFMDA_03870	SRR10037207.fasta_03098	SRR10082280.fasta_02974	SRR10164712.fasta_03207	SRR10165194.fasta_01057	SRR10210178.fasta_03187	SRR10230006.fasta_04196	SRR10240816.fasta_03022	SRR10298213.fasta_03514	SRR10343238.fasta_03088	SRR1067657.fasta_02331	SRR10995709.fasta_02123	SRR1139509.fasta_03662	SRR1170897.fasta_01906	SRR1212288.fasta_03949	SRR1258593.fasta_01305	SRR1363329.fasta_01682	SRR1515030.fasta_01229	SRR1519886.fasta_00267	SRR1535708.fasta_01206	SRR1646002.fasta_04047	SRR1646255.fasta_03328	SRR1707975.fasta_00872	SRR1774057.fasta_01253	SRR1968517.fasta_03504	SRR1969039.fasta_02158	SRR2143454.fasta_01147	SRR2175331.fasta_03174	SRR2188126.fasta_00626	SRR2226895.fasta_02971	SRR2228223.fasta_02792	SRR2239756.fasta_04031	SRR2240235.fasta_01111	SRR2407670.fasta_03592	SRR2585570.fasta_01408	SRR2829313.fasta_03742
group_2136		Aminodeoxyfutalosine deaminase	311	311	1	2	271				1002	1002	1002	AJGAFMDA_03221	SRR10037207.fasta_02822	SRR10082280.fasta_02815	SRR10164712.fasta_03133	SRR10165194.fasta_01162	SRR10210178.fasta_03028	SRR10230006.fasta_03475	SRR10240816.fasta_03201	SRR10298213.fasta_03356	SRR10343238.fasta_02929	SRR1067657.fasta_02172	SRR10995709.fasta_01951	SRR1139509.fasta_03502	SRR1170897.fasta_01747	SRR1212288.fasta_03790	SRR1258593.fasta_01146	SRR1363329.fasta_01523	SRR1515030.fasta_01070	SRR1519886.fasta_04354	SRR1535708.fasta_01047	SRR1646002.fasta_03888	SRR1646255.fasta_01332	SRR1707975.fasta_00713	SRR1774057.fasta_01094	SRR1968517.fasta_03664	SRR1969039.fasta_01266	SRR2143454.fasta_01585	SRR2175331.fasta_03015	SRR2188126.fasta_03487	SRR2226895.fasta_02812	SRR2228223.fasta_02633	SRR2239756.fasta_03164	SRR2240235.fasta_00952	SRR2407670.fasta_01921	SRR2585570.fasta_01249	SRR2829313.fasta_03583
ynhG	ynhG	putative LD-transpeptidase YnhG	311	311	1	2	270				1002	1002	1002	AJGAFMDA_01438	SRR10037207.fasta_00643	SRR10082280.fasta_01386	SRR10164712.fasta_01055	SRR10165194.fasta_01420	SRR10210178.fasta_00032	SRR10230006.fasta_00798	SRR10240816.fasta_00489	SRR10298213.fasta_00714	SRR10343238.fasta_01111	SRR1067657.fasta_02082	SRR10995709.fasta_01861	SRR1139509.fasta_01001	SRR1170897.fasta_01657	SRR1212288.fasta_01094	SRR1258593.fasta_01056	SRR1363329.fasta_01433	SRR1515030.fasta_00979	SRR1519886.fasta_04264	SRR1535708.fasta_00957	SRR1646002.fasta_03799	SRR1646255.fasta_04001	SRR1707975.fasta_00623	SRR1774057.fasta_01004	SRR1968517.fasta_01225	SRR1969039.fasta_00953	SRR2143454.fasta_01495	SRR2175331.fasta_01575	SRR2188126.fasta_00963	SRR2226895.fasta_01265	SRR2228223.fasta_01303	SRR2239756.fasta_01438	SRR2240235.fasta_00862	SRR2407670.fasta_01831	SRR2585570.fasta_01159	SRR2829313.fasta_01002
narW	narW	putative nitrate reductase molybdenum cofactor assembly chaperone NarW	311	311	1	2	269				696	696	696	AJGAFMDA_01265	SRR10037207.fasta_03052	SRR10082280.fasta_02928	SRR10164712.fasta_03253	SRR10165194.fasta_01011	SRR10210178.fasta_03141	SRR10230006.fasta_01781	SRR10240816.fasta_02976	SRR10298213.fasta_03469	SRR10343238.fasta_03042	SRR1067657.fasta_02285	SRR10995709.fasta_02077	SRR1139509.fasta_03616	SRR1170897.fasta_01860	SRR1212288.fasta_03903	SRR1258593.fasta_01259	SRR1363329.fasta_01636	SRR1515030.fasta_01183	SRR1519886.fasta_00236	SRR1535708.fasta_01160	SRR1646002.fasta_04001	SRR1646255.fasta_03511	SRR1707975.fasta_00826	SRR1774057.fasta_01207	SRR1968517.fasta_03550	SRR1969039.fasta_01379	SRR2143454.fasta_01101	SRR2175331.fasta_03128	SRR2188126.fasta_00580	SRR2226895.fasta_02925	SRR2228223.fasta_02746	SRR2239756.fasta_04077	SRR2240235.fasta_01065	SRR2407670.fasta_03638	SRR2585570.fasta_01362	SRR2829313.fasta_03696
bioD1_1	bioD1_1	ATP-dependent dethiobiotin synthetase BioD 1	311	311	1	2	268				696	696	696	AJGAFMDA_01176	SRR10037207.fasta_02847	SRR10082280.fasta_02840	SRR10164712.fasta_00724	SRR10165194.fasta_01187	SRR10210178.fasta_03053	SRR10230006.fasta_03500	SRR10240816.fasta_03226	SRR10298213.fasta_03381	SRR10343238.fasta_02954	SRR1067657.fasta_02197	SRR10995709.fasta_01976	SRR1139509.fasta_03527	SRR1170897.fasta_01772	SRR1212288.fasta_03815	SRR1258593.fasta_01171	SRR1363329.fasta_01548	SRR1515030.fasta_01095	SRR1519886.fasta_00884	SRR1535708.fasta_01072	SRR1646002.fasta_03913	SRR1646255.fasta_03598	SRR1707975.fasta_00738	SRR1774057.fasta_01119	SRR1968517.fasta_03639	SRR1969039.fasta_01291	SRR2143454.fasta_01610	SRR2175331.fasta_03040	SRR2188126.fasta_00141	SRR2226895.fasta_02837	SRR2228223.fasta_02658	SRR2239756.fasta_04178	SRR2240235.fasta_00977	SRR2407670.fasta_01946	SRR2585570.fasta_01274	SRR2829313.fasta_03608
fumA	fumA	Fumarate hydratase class I aerobic	311	311	1	2	267				1647	1647	1647	AJGAFMDA_03217	SRR10037207.fasta_02826	SRR10082280.fasta_02819	SRR10164712.fasta_03137	SRR10165194.fasta_01166	SRR10210178.fasta_03032	SRR10230006.fasta_03479	SRR10240816.fasta_03205	SRR10298213.fasta_03360	SRR10343238.fasta_02933	SRR1067657.fasta_02176	SRR10995709.fasta_01955	SRR1139509.fasta_03506	SRR1170897.fasta_01751	SRR1212288.fasta_03794	SRR1258593.fasta_01150	SRR1363329.fasta_01527	SRR1515030.fasta_01074	SRR1519886.fasta_04358	SRR1535708.fasta_01051	SRR1646002.fasta_03892	SRR1646255.fasta_01336	SRR1707975.fasta_00717	SRR1774057.fasta_01098	SRR1968517.fasta_03660	SRR1969039.fasta_01270	SRR2143454.fasta_01589	SRR2175331.fasta_03019	SRR2188126.fasta_03491	SRR2226895.fasta_02816	SRR2228223.fasta_02637	SRR2239756.fasta_03168	SRR2240235.fasta_00956	SRR2407670.fasta_01925	SRR2585570.fasta_01253	SRR2829313.fasta_03587
oppF_2	oppF_2	Oligopeptide transport ATP-binding protein OppF	311	311	1	2	266				1005	1005	1005	AJGAFMDA_02377	SRR10037207.fasta_03759	SRR10082280.fasta_00740	SRR10164712.fasta_01916	SRR10165194.fasta_00396	SRR10210178.fasta_02193	SRR10230006.fasta_02488	SRR10240816.fasta_04087	SRR10298213.fasta_00943	SRR10343238.fasta_01686	SRR1067657.fasta_02450	SRR10995709.fasta_01605	SRR1139509.fasta_03780	SRR1170897.fasta_02025	SRR1212288.fasta_00530	SRR1258593.fasta_01424	SRR1363329.fasta_01801	SRR1515030.fasta_01347	SRR1519886.fasta_00386	SRR1535708.fasta_01325	SRR1646002.fasta_01839	SRR1646255.fasta_03447	SRR1707975.fasta_00990	SRR1774057.fasta_01372	SRR1968517.fasta_00794	SRR1969039.fasta_02276	SRR2143454.fasta_01265	SRR2175331.fasta_04333	SRR2188126.fasta_01169	SRR2226895.fasta_03535	SRR2228223.fasta_00697	SRR2239756.fasta_01198	SRR2240235.fasta_01229	SRR2407670.fasta_01599	SRR2585570.fasta_01527	SRR2829313.fasta_03909
group_2135		hypothetical protein	311	311	1	2	265				312	312	312	AJGAFMDA_03683	SRR10037207.fasta_02973	SRR10082280.fasta_01288	SRR10164712.fasta_00957	SRR10165194.fasta_01322	SRR10210178.fasta_00130	SRR10230006.fasta_01084	SRR10240816.fasta_00587	SRR10298213.fasta_00616	SRR10343238.fasta_01013	SRR1067657.fasta_01984	SRR10995709.fasta_01764	SRR1139509.fasta_00903	SRR1170897.fasta_01559	SRR1212288.fasta_00995	SRR1258593.fasta_00959	SRR1363329.fasta_01335	SRR1515030.fasta_00880	SRR1519886.fasta_00426	SRR1535708.fasta_00859	SRR1646002.fasta_03701	SRR1646255.fasta_00336	SRR1707975.fasta_00525	SRR1774057.fasta_00906	SRR1968517.fasta_01322	SRR1969039.fasta_01050	SRR2143454.fasta_01397	SRR2175331.fasta_01477	SRR2188126.fasta_03781	SRR2226895.fasta_01167	SRR2228223.fasta_01401	SRR2239756.fasta_01340	SRR2240235.fasta_00764	SRR2407670.fasta_01733	SRR2585570.fasta_01061	SRR2829313.fasta_00904
mppA	;mppA	hypothetical protein;Periplasmic murein peptide-binding protein	311	311	1	2	264				549	1902	1608.08	AJGAFMDA_02442	SRR10037207.fasta_03694	SRR10082280.fasta_00804	SRR10164712.fasta_01852	SRR10165194.fasta_00332	SRR10210178.fasta_00653	SRR10230006.fasta_02423	SRR10240816.fasta_04023	SRR10298213.fasta_01008	SRR10343238.fasta_01622	SRR1067657.fasta_02385	SRR10995709.fasta_01540	SRR1139509.fasta_03716	SRR1170897.fasta_01960	SRR1212288.fasta_00466	SRR1258593.fasta_01360	SRR1363329.fasta_01736	SRR1515030.fasta_01283	SRR1519886.fasta_00321	SRR1535708.fasta_01260	SRR1646002.fasta_01775	SRR1646255.fasta_03382	SRR1707975.fasta_00926	SRR1774057.fasta_01307	SRR1968517.fasta_03444	SRR1969039.fasta_02212	SRR2143454.fasta_01201	SRR2175331.fasta_04268	SRR2188126.fasta_01104	SRR2226895.fasta_03599	SRR2228223.fasta_00761	SRR2239756.fasta_01134	SRR2240235.fasta_01165	SRR2407670.fasta_01534	SRR2585570.fasta_01462	SRR2829313.fasta_00653
ycjG	ycjG	L-Ala-D/L-Glu epimerase	311	311	1	2	263				834	966	965.498	AJGAFMDA_02440	SRR10037207.fasta_03696	SRR10082280.fasta_00802	SRR10164712.fasta_01854	SRR10165194.fasta_00334	SRR10210178.fasta_00651	SRR10230006.fasta_02425	SRR10240816.fasta_04025	SRR10298213.fasta_01006	SRR10343238.fasta_01624	SRR1067657.fasta_02387	SRR10995709.fasta_01542	SRR1139509.fasta_03718	SRR1170897.fasta_01962	SRR1212288.fasta_00468	SRR1258593.fasta_01362	SRR1363329.fasta_01738	SRR1515030.fasta_01285	SRR1519886.fasta_00323	SRR1535708.fasta_01262	SRR1646002.fasta_01777	SRR1646255.fasta_03384	SRR1707975.fasta_00928	SRR1774057.fasta_01309	SRR1968517.fasta_03442	SRR1969039.fasta_02214	SRR2143454.fasta_01203	SRR2175331.fasta_04270	SRR2188126.fasta_01106	SRR2226895.fasta_03597	SRR2228223.fasta_00759	SRR2239756.fasta_01136	SRR2240235.fasta_01167	SRR2407670.fasta_01536	SRR2585570.fasta_01464	SRR2829313.fasta_00651
sapA	sapA	Peptide transport periplasmic protein SapA	311	311	1	2	262				1650	1650	1650	AJGAFMDA_02429	SRR10037207.fasta_03707	SRR10082280.fasta_00791	SRR10164712.fasta_01865	SRR10165194.fasta_00345	SRR10210178.fasta_00640	SRR10230006.fasta_02436	SRR10240816.fasta_04036	SRR10298213.fasta_00995	SRR10343238.fasta_01635	SRR1067657.fasta_02398	SRR10995709.fasta_01553	SRR1139509.fasta_03729	SRR1170897.fasta_01973	SRR1212288.fasta_00479	SRR1258593.fasta_01373	SRR1363329.fasta_01749	SRR1515030.fasta_01296	SRR1519886.fasta_00334	SRR1535708.fasta_01273	SRR1646002.fasta_01788	SRR1646255.fasta_03395	SRR1707975.fasta_00939	SRR1774057.fasta_01320	SRR1968517.fasta_03431	SRR1969039.fasta_02225	SRR2143454.fasta_01214	SRR2175331.fasta_04281	SRR2188126.fasta_01117	SRR2226895.fasta_03586	SRR2228223.fasta_00748	SRR2239756.fasta_01147	SRR2240235.fasta_01178	SRR2407670.fasta_01547	SRR2585570.fasta_01475	SRR2829313.fasta_00640
rbsK_1~~~RBKS_1~~~~~~rbsK_2	rbsK_1;RBKS_1;;rbsK_2	Ribokinase;hypothetical protein	311	317	1.01929	2	261				306	1227	1203.2	AJGAFMDA_01430	SRR10037207.fasta_00651	SRR10082280.fasta_01394	SRR10164712.fasta_01063	SRR10165194.fasta_01428	SRR10210178.fasta_00024	SRR10230006.fasta_00806	SRR10240816.fasta_00481	SRR10298213.fasta_00722	SRR10343238.fasta_01119	SRR1067657.fasta_02090	SRR10995709.fasta_01869	SRR1139509.fasta_01009	SRR1170897.fasta_01665	SRR1212288.fasta_01102	SRR1258593.fasta_01064	SRR1363329.fasta_01441	SRR1515030.fasta_00988;SRR1515030.fasta_00987	SRR1519886.fasta_04272	SRR1535708.fasta_00965	SRR1646002.fasta_03806	SRR1646255.fasta_01249;SRR1646255.fasta_01250	SRR1707975.fasta_00631	SRR1774057.fasta_01012	SRR1968517.fasta_02594	SRR1969039.fasta_02307	SRR2143454.fasta_01503	SRR2175331.fasta_01583	SRR2188126.fasta_00971	SRR2226895.fasta_01273	SRR2228223.fasta_00210	SRR2239756.fasta_01446	SRR2240235.fasta_00870	SRR2407670.fasta_01839	SRR2585570.fasta_01167	SRR2829313.fasta_01010
group_2134		hypothetical protein	311	311	1	2	260				225	405	404.421	AJGAFMDA_02387	SRR10037207.fasta_03749	SRR10082280.fasta_00750	SRR10164712.fasta_01906	SRR10165194.fasta_00386	SRR10210178.fasta_02183	SRR10230006.fasta_02478	SRR10240816.fasta_04077	SRR10298213.fasta_00953	SRR10343238.fasta_01676	SRR1067657.fasta_02440	SRR10995709.fasta_01595	SRR1139509.fasta_03770	SRR1170897.fasta_02015	SRR1212288.fasta_00520	SRR1258593.fasta_01414	SRR1363329.fasta_01791	SRR1515030.fasta_01337	SRR1519886.fasta_00376	SRR1535708.fasta_01315	SRR1646002.fasta_01829	SRR1646255.fasta_03437	SRR1707975.fasta_00980	SRR1774057.fasta_01362	SRR1968517.fasta_00804	SRR1969039.fasta_02266	SRR2143454.fasta_01255	SRR2175331.fasta_04323	SRR2188126.fasta_01159	SRR2226895.fasta_03545	SRR2228223.fasta_00707	SRR2239756.fasta_01188	SRR2240235.fasta_01219	SRR2407670.fasta_01589	SRR2585570.fasta_01517	SRR2829313.fasta_03899
spy	spy	Periplasmic chaperone Spy	311	311	1	2	259				486	486	486	AJGAFMDA_01502	SRR10037207.fasta_02939	SRR10082280.fasta_01322	SRR10164712.fasta_00991	SRR10165194.fasta_01356	SRR10210178.fasta_00096	SRR10230006.fasta_01050	SRR10240816.fasta_00553	SRR10298213.fasta_00650	SRR10343238.fasta_01047	SRR1067657.fasta_02017	SRR10995709.fasta_01798	SRR1139509.fasta_00937	SRR1170897.fasta_01593	SRR1212288.fasta_01030	SRR1258593.fasta_00992	SRR1363329.fasta_01369	SRR1515030.fasta_00914	SRR1519886.fasta_04200	SRR1535708.fasta_00893	SRR1646002.fasta_03735	SRR1646255.fasta_00303	SRR1707975.fasta_00559	SRR1774057.fasta_00940	SRR1968517.fasta_01289	SRR1969039.fasta_01017	SRR2143454.fasta_01431	SRR2175331.fasta_01511	SRR2188126.fasta_03747	SRR2226895.fasta_01201	SRR2228223.fasta_01367	SRR2239756.fasta_01374	SRR2240235.fasta_00798	SRR2407670.fasta_01767	SRR2585570.fasta_01095	SRR2829313.fasta_00938
group_2133		hypothetical protein;Invasin	311	555	1.78457	2	258				435	1983	1065.38	AJGAFMDA_04072;AJGAFMDA_04073	SRR10037207.fasta_03684;SRR10037207.fasta_03683	SRR10082280.fasta_00814;SRR10082280.fasta_00815	SRR10164712.fasta_01295;SRR10164712.fasta_01294	SRR10165194.fasta_00321;SRR10165194.fasta_00322	SRR10210178.fasta_00664;SRR10210178.fasta_00663	SRR10230006.fasta_02412;SRR10230006.fasta_02413	SRR10240816.fasta_04012;SRR10240816.fasta_04013	SRR10298213.fasta_01018;SRR10298213.fasta_01019	SRR10343238.fasta_01612;SRR10343238.fasta_01611	SRR1067657.fasta_02375	SRR10995709.fasta_01530	SRR1139509.fasta_03706	SRR1170897.fasta_01950	SRR1212288.fasta_00456;SRR1212288.fasta_00455	SRR1258593.fasta_01350	SRR1363329.fasta_01726	SRR1515030.fasta_01273	SRR1519886.fasta_00311	SRR1535708.fasta_01250	SRR1646002.fasta_01765	SRR1646255.fasta_03372	SRR1707975.fasta_00916	SRR1774057.fasta_01297	SRR1968517.fasta_03454	SRR1969039.fasta_02202	SRR2143454.fasta_01191	SRR2175331.fasta_02922	SRR2188126.fasta_01094;SRR2188126.fasta_01093	SRR2226895.fasta_03610;SRR2226895.fasta_03609	SRR2228223.fasta_00772;SRR2228223.fasta_00771	SRR2239756.fasta_01123;SRR2239756.fasta_01124	SRR2240235.fasta_01155	SRR2407670.fasta_01524	SRR2585570.fasta_01452	SRR2829313.fasta_00664;SRR2829313.fasta_00663
chbF	chbF	6-phospho-beta-glucosidase	311	311	1	2	256				723	1356	1349.89	AJGAFMDA_01494	SRR10037207.fasta_02931	SRR10082280.fasta_01330	SRR10164712.fasta_00999	SRR10165194.fasta_01364	SRR10210178.fasta_00088	SRR10230006.fasta_01042	SRR10240816.fasta_00545	SRR10298213.fasta_00658	SRR10343238.fasta_01055	SRR1067657.fasta_02025	SRR10995709.fasta_01806	SRR1139509.fasta_00945	SRR1170897.fasta_01601	SRR1212288.fasta_01038	SRR1258593.fasta_01000	SRR1363329.fasta_01377	SRR1515030.fasta_00922	SRR1519886.fasta_04208	SRR1535708.fasta_00901	SRR1646002.fasta_03743	SRR1646255.fasta_00295	SRR1707975.fasta_00567	SRR1774057.fasta_00948	SRR1968517.fasta_01281	SRR1969039.fasta_01009	SRR2143454.fasta_01439	SRR2175331.fasta_01519	SRR2188126.fasta_03739	SRR2226895.fasta_01209	SRR2228223.fasta_01359	SRR2239756.fasta_01382	SRR2240235.fasta_00806	SRR2407670.fasta_01775	SRR2585570.fasta_01103	SRR2829313.fasta_00946
pspE	pspE	Thiosulfate sulfurtransferase PspE	311	311	1	2	255				315	315	315	AJGAFMDA_02435	SRR10037207.fasta_03701	SRR10082280.fasta_00797	SRR10164712.fasta_01859	SRR10165194.fasta_00339	SRR10210178.fasta_00646	SRR10230006.fasta_02430	SRR10240816.fasta_04030	SRR10298213.fasta_01001	SRR10343238.fasta_01629	SRR1067657.fasta_02392	SRR10995709.fasta_01547	SRR1139509.fasta_03723	SRR1170897.fasta_01967	SRR1212288.fasta_00473	SRR1258593.fasta_01367	SRR1363329.fasta_01743	SRR1515030.fasta_01290	SRR1519886.fasta_00328	SRR1535708.fasta_01267	SRR1646002.fasta_01782	SRR1646255.fasta_03389	SRR1707975.fasta_00933	SRR1774057.fasta_01314	SRR1968517.fasta_03437	SRR1969039.fasta_02219	SRR2143454.fasta_01208	SRR2175331.fasta_04275	SRR2188126.fasta_01111	SRR2226895.fasta_03592	SRR2228223.fasta_00754	SRR2239756.fasta_01141	SRR2240235.fasta_01172	SRR2407670.fasta_01541	SRR2585570.fasta_01469	SRR2829313.fasta_00646
rssB	rssB	Regulator of RpoS	311	311	1	2	253				1014	1014	1014	AJGAFMDA_03878	SRR10037207.fasta_03769	SRR10082280.fasta_00730	SRR10164712.fasta_01926	SRR10165194.fasta_00406	SRR10210178.fasta_02203	SRR10230006.fasta_02498	SRR10240816.fasta_04098	SRR10298213.fasta_00933	SRR10343238.fasta_01697	SRR1067657.fasta_02460	SRR10995709.fasta_01615	SRR1139509.fasta_03790	SRR1170897.fasta_02035	SRR1212288.fasta_00540	SRR1258593.fasta_01434	SRR1363329.fasta_01811	SRR1515030.fasta_01357	SRR1519886.fasta_00396	SRR1535708.fasta_01335	SRR1646002.fasta_01849	SRR1646255.fasta_03457	SRR1707975.fasta_01000	SRR1774057.fasta_01382	SRR1968517.fasta_00784	SRR1969039.fasta_02286	SRR2143454.fasta_01275	SRR2175331.fasta_04343	SRR2188126.fasta_01179	SRR2226895.fasta_03525	SRR2228223.fasta_00687	SRR2239756.fasta_01208	SRR2240235.fasta_01239	SRR2407670.fasta_01609	SRR2585570.fasta_01537	SRR2829313.fasta_03919
group_2130		hypothetical protein	311	311	1	2	250				291	447	446.498	AJGAFMDA_03679	SRR10037207.fasta_02969	SRR10082280.fasta_01292	SRR10164712.fasta_00961	SRR10165194.fasta_01326	SRR10210178.fasta_00126	SRR10230006.fasta_01080	SRR10240816.fasta_00583	SRR10298213.fasta_00620	SRR10343238.fasta_01017	SRR1067657.fasta_01988	SRR10995709.fasta_01768	SRR1139509.fasta_00907	SRR1170897.fasta_01563	SRR1212288.fasta_00999	SRR1258593.fasta_00963	SRR1363329.fasta_01339	SRR1515030.fasta_00884	SRR1519886.fasta_00422	SRR1535708.fasta_00863	SRR1646002.fasta_03705	SRR1646255.fasta_00332	SRR1707975.fasta_00529	SRR1774057.fasta_00910	SRR1968517.fasta_01318	SRR1969039.fasta_01046	SRR2143454.fasta_01401	SRR2175331.fasta_01481	SRR2188126.fasta_03777	SRR2226895.fasta_01171	SRR2228223.fasta_01397	SRR2239756.fasta_01344	SRR2240235.fasta_00768	SRR2407670.fasta_01737	SRR2585570.fasta_01065	SRR2829313.fasta_00908
ydiV_2	;ydiV_2	hypothetical protein;Putative anti-FlhC(2)FlhD(4) factor YdiV	311	326	1.04823	2	249				105	708	673.298	AJGAFMDA_02424	SRR10037207.fasta_03712	SRR10082280.fasta_00786	SRR10164712.fasta_01870	SRR10165194.fasta_00350	SRR10210178.fasta_00635	SRR10230006.fasta_02441	SRR10240816.fasta_04041	SRR10298213.fasta_00989;SRR10298213.fasta_00990	SRR10343238.fasta_01640	SRR1067657.fasta_02403	SRR10995709.fasta_01558	SRR1139509.fasta_03734	SRR1170897.fasta_01978	SRR1212288.fasta_00484	SRR1258593.fasta_01378	SRR1363329.fasta_01754	SRR1515030.fasta_01301	SRR1519886.fasta_00339	SRR1535708.fasta_01278	SRR1646002.fasta_01793	SRR1646255.fasta_03400	SRR1707975.fasta_00944	SRR1774057.fasta_01325	SRR1968517.fasta_03426	SRR1969039.fasta_02230	SRR2143454.fasta_01219	SRR2175331.fasta_04286	SRR2188126.fasta_01122	SRR2226895.fasta_03581	SRR2228223.fasta_00743	SRR2239756.fasta_01152	SRR2240235.fasta_01183	SRR2407670.fasta_01552	SRR2585570.fasta_01480	SRR2829313.fasta_00635
ttrC	ttrC	Tetrathionate reductase subunit C	311	311	1	2	248				1023	1023	1023	AJGAFMDA_01428	SRR10037207.fasta_00653	SRR10082280.fasta_01396	SRR10164712.fasta_01065	SRR10165194.fasta_01430	SRR10210178.fasta_00022	SRR10230006.fasta_00808	SRR10240816.fasta_00479	SRR10298213.fasta_00724	SRR10343238.fasta_01121	SRR1067657.fasta_02092	SRR10995709.fasta_01871	SRR1139509.fasta_01011	SRR1170897.fasta_01667	SRR1212288.fasta_01104	SRR1258593.fasta_01066	SRR1363329.fasta_01443	SRR1515030.fasta_00990	SRR1519886.fasta_04274	SRR1535708.fasta_00967	SRR1646002.fasta_03808	SRR1646255.fasta_01252	SRR1707975.fasta_00633	SRR1774057.fasta_01014	SRR1968517.fasta_02596	SRR1969039.fasta_02309	SRR2143454.fasta_01505	SRR2175331.fasta_01585	SRR2188126.fasta_00973	SRR2226895.fasta_01275	SRR2228223.fasta_00212	SRR2239756.fasta_01448	SRR2240235.fasta_00872	SRR2407670.fasta_01841	SRR2585570.fasta_01169	SRR2829313.fasta_01012
narJ	narJ	Nitrate reductase molybdenum cofactor assembly chaperone NarJ	311	311	1	2	247				711	711	711	AJGAFMDA_03885	SRR10037207.fasta_03776	SRR10082280.fasta_01237	SRR10164712.fasta_01933	SRR10165194.fasta_00413	SRR10210178.fasta_02210	SRR10230006.fasta_02505	SRR10240816.fasta_04105	SRR10298213.fasta_04161	SRR10343238.fasta_01704	SRR1067657.fasta_02467	SRR10995709.fasta_01622	SRR1139509.fasta_03797	SRR1170897.fasta_01465	SRR1212288.fasta_00547	SRR1258593.fasta_01441	SRR1363329.fasta_01818	SRR1515030.fasta_00836	SRR1519886.fasta_01143	SRR1535708.fasta_01342	SRR1646002.fasta_01856	SRR1646255.fasta_00937	SRR1707975.fasta_01007	SRR1774057.fasta_01389	SRR1968517.fasta_01360	SRR1969039.fasta_02293	SRR2143454.fasta_01282	SRR2175331.fasta_04350	SRR2188126.fasta_01186	SRR2226895.fasta_01123	SRR2228223.fasta_01098	SRR2239756.fasta_01215	SRR2240235.fasta_00719	SRR2407670.fasta_01616	SRR2585570.fasta_01017	SRR2829313.fasta_03926
osmY_2	osmY_2	Osmoprotectant import permease protein OsmY	311	311	1	2	245				711	711	711	AJGAFMDA_01181	SRR10037207.fasta_02852	SRR10082280.fasta_02845	SRR10164712.fasta_00719	SRR10165194.fasta_01192	SRR10210178.fasta_03058	SRR10230006.fasta_03505	SRR10240816.fasta_03231	SRR10298213.fasta_03386	SRR10343238.fasta_02959	SRR1067657.fasta_02202	SRR10995709.fasta_01981	SRR1139509.fasta_03532	SRR1170897.fasta_01777	SRR1212288.fasta_03820	SRR1258593.fasta_01176	SRR1363329.fasta_01553	SRR1515030.fasta_01100	SRR1519886.fasta_00879	SRR1535708.fasta_01077	SRR1646002.fasta_03918	SRR1646255.fasta_03593	SRR1707975.fasta_00743	SRR1774057.fasta_01124	SRR1968517.fasta_03634	SRR1969039.fasta_01296	SRR2143454.fasta_01615	SRR2175331.fasta_03045	SRR2188126.fasta_00136	SRR2226895.fasta_02842	SRR2228223.fasta_02663	SRR2239756.fasta_04173	SRR2240235.fasta_00982	SRR2407670.fasta_01951	SRR2585570.fasta_01279	SRR2829313.fasta_03613
purR	purR	HTH-type transcriptional repressor PurR	311	311	1	2	242				1026	1026	1026	AJGAFMDA_03255	SRR10037207.fasta_02788	SRR10082280.fasta_02781	SRR10164712.fasta_03099	SRR10165194.fasta_01128	SRR10210178.fasta_02994	SRR10230006.fasta_03441	SRR10240816.fasta_03167	SRR10298213.fasta_03322	SRR10343238.fasta_02895	SRR1067657.fasta_02138	SRR10995709.fasta_01917	SRR1139509.fasta_01057	SRR1170897.fasta_01713	SRR1212288.fasta_03756	SRR1258593.fasta_01112	SRR1363329.fasta_01489	SRR1515030.fasta_01036	SRR1519886.fasta_04320	SRR1535708.fasta_01013	SRR1646002.fasta_03854	SRR1646255.fasta_01298	SRR1707975.fasta_00679	SRR1774057.fasta_01060	SRR1968517.fasta_02642	SRR1969039.fasta_01232	SRR2143454.fasta_01551	SRR2175331.fasta_02981	SRR2188126.fasta_03453	SRR2226895.fasta_02778	SRR2228223.fasta_02599	SRR2239756.fasta_03130	SRR2240235.fasta_00918	SRR2407670.fasta_01887	SRR2585570.fasta_01215	SRR2829313.fasta_03549
nudG	nudG	CTP pyrophosphohydrolase	311	311	1	2	237				417	417	417	AJGAFMDA_01509	SRR10037207.fasta_02946	SRR10082280.fasta_01315	SRR10164712.fasta_00984	SRR10165194.fasta_01349	SRR10210178.fasta_00103	SRR10230006.fasta_01057	SRR10240816.fasta_00560	SRR10298213.fasta_00643	SRR10343238.fasta_01040	SRR1067657.fasta_02010	SRR10995709.fasta_01791	SRR1139509.fasta_00930	SRR1170897.fasta_01586	SRR1212288.fasta_01022	SRR1258593.fasta_00985	SRR1363329.fasta_01362	SRR1515030.fasta_00907	SRR1519886.fasta_04193	SRR1535708.fasta_00886	SRR1646002.fasta_03728	SRR1646255.fasta_00310	SRR1707975.fasta_00552	SRR1774057.fasta_00933	SRR1968517.fasta_01296	SRR1969039.fasta_01024	SRR2143454.fasta_01424	SRR2175331.fasta_01504	SRR2188126.fasta_03754	SRR2226895.fasta_01194	SRR2228223.fasta_01374	SRR2239756.fasta_01367	SRR2240235.fasta_00791	SRR2407670.fasta_01760	SRR2585570.fasta_01088	SRR2829313.fasta_00931
ynaI_2	ynaI_2	Low conductance mechanosensitive channel YnaI	311	311	1	2	236				1032	1032	1032	AJGAFMDA_04079	SRR10037207.fasta_03677	SRR10082280.fasta_00821	SRR10164712.fasta_01288	SRR10165194.fasta_00315	SRR10210178.fasta_00670	SRR10230006.fasta_02406	SRR10240816.fasta_04006	SRR10298213.fasta_01025	SRR10343238.fasta_01605	SRR1067657.fasta_02369	SRR10995709.fasta_01524	SRR1139509.fasta_03700	SRR1170897.fasta_01944	SRR1212288.fasta_00449	SRR1258593.fasta_01344	SRR1363329.fasta_01720	SRR1515030.fasta_01267	SRR1519886.fasta_00305	SRR1535708.fasta_01244	SRR1646002.fasta_01759	SRR1646255.fasta_03366	SRR1707975.fasta_00910	SRR1774057.fasta_01291	SRR1968517.fasta_03460	SRR1969039.fasta_02196	SRR2143454.fasta_01185	SRR2175331.fasta_02916	SRR2188126.fasta_01087	SRR2226895.fasta_03616	SRR2228223.fasta_00778	SRR2239756.fasta_01117	SRR2240235.fasta_01149	SRR2407670.fasta_01518	SRR2585570.fasta_01446	SRR2829313.fasta_00670
caiA_2	caiA_2;	Crotonobetainyl-CoA reductase;hypothetical protein;Crotonobetainyl-CoA dehydrogenase	311	312	1.00322	2	234				258	1152	1146.3	AJGAFMDA_01456	SRR10037207.fasta_00624	SRR10082280.fasta_01368	SRR10164712.fasta_01037	SRR10165194.fasta_01402	SRR10210178.fasta_00050	SRR10230006.fasta_00780	SRR10240816.fasta_00507	SRR10298213.fasta_00696	SRR10343238.fasta_01093	SRR1067657.fasta_02064	SRR10995709.fasta_01843	SRR1139509.fasta_00983	SRR1170897.fasta_01639	SRR1212288.fasta_01076	SRR1258593.fasta_01038	SRR1363329.fasta_01415	SRR1515030.fasta_00961	SRR1519886.fasta_04246	SRR1535708.fasta_00939	SRR1646002.fasta_03781	SRR1646255.fasta_03983	SRR1707975.fasta_00605	SRR1774057.fasta_00986	SRR1968517.fasta_01243	SRR1969039.fasta_00971	SRR2143454.fasta_01477	SRR2175331.fasta_01557	SRR2188126.fasta_03701	SRR2226895.fasta_01247	SRR2228223.fasta_01321	SRR2239756.fasta_01420	SRR2240235.fasta_00844	SRR2407670.fasta_01813	SRR2585570.fasta_01141	SRR2829313.fasta_00984
tqsA_2	tqsA_2	AI-2 transport protein TqsA	311	311	1	2	233				1035	1035	1035	AJGAFMDA_01167	SRR10037207.fasta_02838	SRR10082280.fasta_02831	SRR10164712.fasta_00733	SRR10165194.fasta_01178	SRR10210178.fasta_03044	SRR10230006.fasta_03491	SRR10240816.fasta_03217	SRR10298213.fasta_03372	SRR10343238.fasta_02945	SRR1067657.fasta_02188	SRR10995709.fasta_01967	SRR1139509.fasta_03518	SRR1170897.fasta_01763	SRR1212288.fasta_03806	SRR1258593.fasta_01162	SRR1363329.fasta_01539	SRR1515030.fasta_01086	SRR1519886.fasta_00893	SRR1535708.fasta_01063	SRR1646002.fasta_03904	SRR1646255.fasta_03607	SRR1707975.fasta_00729	SRR1774057.fasta_01110	SRR1968517.fasta_03648	SRR1969039.fasta_01282	SRR2143454.fasta_01601	SRR2175331.fasta_03031	SRR2188126.fasta_03503	SRR2226895.fasta_02828	SRR2228223.fasta_02649	SRR2239756.fasta_04187	SRR2240235.fasta_00968	SRR2407670.fasta_01937	SRR2585570.fasta_01265	SRR2829313.fasta_03599
group_2126		hypothetical protein	311	311	1	2	230				327	327	327	AJGAFMDA_02415	SRR10037207.fasta_03721	SRR10082280.fasta_00777	SRR10164712.fasta_01879	SRR10165194.fasta_00359	SRR10210178.fasta_00626	SRR10230006.fasta_02450	SRR10240816.fasta_04050	SRR10298213.fasta_00980	SRR10343238.fasta_01649	SRR1067657.fasta_02412	SRR10995709.fasta_01567	SRR1139509.fasta_03743	SRR1170897.fasta_01987	SRR1212288.fasta_00493	SRR1258593.fasta_01387	SRR1363329.fasta_01763	SRR1515030.fasta_01310	SRR1519886.fasta_00348	SRR1535708.fasta_01287	SRR1646002.fasta_01802	SRR1646255.fasta_03409	SRR1707975.fasta_00953	SRR1774057.fasta_01334	SRR1968517.fasta_00832	SRR1969039.fasta_02239	SRR2143454.fasta_01228	SRR2175331.fasta_04295	SRR2188126.fasta_01131	SRR2226895.fasta_03572	SRR2228223.fasta_00734	SRR2239756.fasta_01161	SRR2240235.fasta_01192	SRR2407670.fasta_01561	SRR2585570.fasta_01489	SRR2829313.fasta_03872
curA	curA	NADPH-dependent curcumin reductase	311	311	1	2	229				1038	1038	1038	AJGAFMDA_01275	SRR10037207.fasta_03062	SRR10082280.fasta_02938	SRR10164712.fasta_03243	SRR10165194.fasta_01021	SRR10210178.fasta_03151	SRR10230006.fasta_04160	SRR10240816.fasta_02986	SRR10298213.fasta_03479	SRR10343238.fasta_03052	SRR1067657.fasta_02295	SRR10995709.fasta_02087	SRR1139509.fasta_03626	SRR1170897.fasta_01870	SRR1212288.fasta_03913	SRR1258593.fasta_01269	SRR1363329.fasta_01646	SRR1515030.fasta_01193	SRR1519886.fasta_00226	SRR1535708.fasta_01170	SRR1646002.fasta_04011	SRR1646255.fasta_03501	SRR1707975.fasta_00836	SRR1774057.fasta_01217	SRR1968517.fasta_03540	SRR1969039.fasta_01389	SRR2143454.fasta_01111	SRR2175331.fasta_03138	SRR2188126.fasta_00590	SRR2226895.fasta_02935	SRR2228223.fasta_02756	SRR2239756.fasta_04067	SRR2240235.fasta_01075	SRR2407670.fasta_03628	SRR2585570.fasta_01372	SRR2829313.fasta_03706
fixA_1~~~carD	fixA_1;carD	Protein FixA;Caffeyl-CoA reductase-Etf complex subunit CarD	311	311	1	2	228				651	765	764.633	AJGAFMDA_01458	SRR10037207.fasta_00622	SRR10082280.fasta_01366	SRR10164712.fasta_01035	SRR10165194.fasta_01400	SRR10210178.fasta_00052	SRR10230006.fasta_00778	SRR10240816.fasta_00509	SRR10298213.fasta_00694	SRR10343238.fasta_01091	SRR1067657.fasta_02062	SRR10995709.fasta_01841	SRR1139509.fasta_00981	SRR1170897.fasta_01637	SRR1212288.fasta_01074	SRR1258593.fasta_01036	SRR1363329.fasta_01413	SRR1515030.fasta_00959	SRR1519886.fasta_04244	SRR1535708.fasta_00937	SRR1646002.fasta_03779	SRR1646255.fasta_03981	SRR1707975.fasta_00603	SRR1774057.fasta_00984	SRR1968517.fasta_01245	SRR1969039.fasta_00973	SRR2143454.fasta_01475	SRR2175331.fasta_01555	SRR2188126.fasta_03703	SRR2226895.fasta_01245	SRR2228223.fasta_01323	SRR2239756.fasta_01418	SRR2240235.fasta_00842	SRR2407670.fasta_01811	SRR2585570.fasta_01139	SRR2829313.fasta_00982
group_2125		hypothetical protein	311	311	1	2	227				504	504	504	AJGAFMDA_02391	SRR10037207.fasta_03745	SRR10082280.fasta_00754	SRR10164712.fasta_01902	SRR10165194.fasta_00382	SRR10210178.fasta_02179	SRR10230006.fasta_02474	SRR10240816.fasta_04073	SRR10298213.fasta_00957	SRR10343238.fasta_01672	SRR1067657.fasta_02436	SRR10995709.fasta_01591	SRR1139509.fasta_03766	SRR1170897.fasta_02011	SRR1212288.fasta_00516	SRR1258593.fasta_01410	SRR1363329.fasta_01787	SRR1515030.fasta_01333	SRR1519886.fasta_00372	SRR1535708.fasta_01311	SRR1646002.fasta_01825	SRR1646255.fasta_03433	SRR1707975.fasta_00976	SRR1774057.fasta_01358	SRR1968517.fasta_00808	SRR1969039.fasta_02262	SRR2143454.fasta_01251	SRR2175331.fasta_04319	SRR2188126.fasta_01155	SRR2226895.fasta_03549	SRR2228223.fasta_00711	SRR2239756.fasta_01184	SRR2240235.fasta_01215	SRR2407670.fasta_01585	SRR2585570.fasta_01513	SRR2829313.fasta_03895
srlR_1	srlR_1	Glucitol operon repressor	311	311	1	2	224				723	723	723	AJGAFMDA_02417	SRR10037207.fasta_03719	SRR10082280.fasta_00779	SRR10164712.fasta_01877	SRR10165194.fasta_00357	SRR10210178.fasta_00628	SRR10230006.fasta_02448	SRR10240816.fasta_04048	SRR10298213.fasta_00982	SRR10343238.fasta_01647	SRR1067657.fasta_02410	SRR10995709.fasta_01565	SRR1139509.fasta_03741	SRR1170897.fasta_01985	SRR1212288.fasta_00491	SRR1258593.fasta_01385	SRR1363329.fasta_01761	SRR1515030.fasta_01308	SRR1519886.fasta_00346	SRR1535708.fasta_01285	SRR1646002.fasta_01800	SRR1646255.fasta_03407	SRR1707975.fasta_00951	SRR1774057.fasta_01332	SRR1968517.fasta_00834	SRR1969039.fasta_02237	SRR2143454.fasta_01226	SRR2175331.fasta_04293	SRR2188126.fasta_01129	SRR2226895.fasta_03574	SRR2228223.fasta_00736	SRR2239756.fasta_01159	SRR2240235.fasta_01190	SRR2407670.fasta_01559	SRR2585570.fasta_01487	SRR2829313.fasta_03870
group_2123		hypothetical protein	311	311	1	2	223				174	174	174	AJGAFMDA_02381	SRR10037207.fasta_03755	SRR10082280.fasta_00744	SRR10164712.fasta_01912	SRR10165194.fasta_00392	SRR10210178.fasta_02189	SRR10230006.fasta_02484	SRR10240816.fasta_04083	SRR10298213.fasta_00947	SRR10343238.fasta_01682	SRR1067657.fasta_02446	SRR10995709.fasta_01601	SRR1139509.fasta_03776	SRR1170897.fasta_02021	SRR1212288.fasta_00526	SRR1258593.fasta_01420	SRR1363329.fasta_01797	SRR1515030.fasta_01343	SRR1519886.fasta_00382	SRR1535708.fasta_01321	SRR1646002.fasta_01835	SRR1646255.fasta_03443	SRR1707975.fasta_00986	SRR1774057.fasta_01368	SRR1968517.fasta_00798	SRR1969039.fasta_02272	SRR2143454.fasta_01261	SRR2175331.fasta_04329	SRR2188126.fasta_01165	SRR2226895.fasta_03539	SRR2228223.fasta_00701	SRR2239756.fasta_01194	SRR2240235.fasta_01225	SRR2407670.fasta_01595	SRR2585570.fasta_01523	SRR2829313.fasta_03905
fnr	fnr	Fumarate and nitrate reduction regulatory protein	311	311	1	2	222				459	753	752.055	AJGAFMDA_04082	SRR10037207.fasta_03674	SRR10082280.fasta_00824	SRR10164712.fasta_01285	SRR10165194.fasta_00312	SRR10210178.fasta_00673	SRR10230006.fasta_02403	SRR10240816.fasta_04003	SRR10298213.fasta_01028	SRR10343238.fasta_01602	SRR1067657.fasta_02366	SRR10995709.fasta_01521	SRR1139509.fasta_03697	SRR1170897.fasta_01941	SRR1212288.fasta_00446	SRR1258593.fasta_01341	SRR1363329.fasta_01717	SRR1515030.fasta_01264	SRR1519886.fasta_00302	SRR1535708.fasta_01241	SRR1646002.fasta_01756	SRR1646255.fasta_03363	SRR1707975.fasta_00907	SRR1774057.fasta_01288	SRR1968517.fasta_03463	SRR1969039.fasta_02193	SRR2143454.fasta_01182	SRR2175331.fasta_02913	SRR2188126.fasta_01084	SRR2226895.fasta_03619	SRR2228223.fasta_00781	SRR2239756.fasta_01114	SRR2240235.fasta_01146	SRR2407670.fasta_01515	SRR2585570.fasta_01443	SRR2829313.fasta_00673
iolW	iolW	scyllo-inositol 2-dehydrogenase (NADP(+))	311	311	1	2	221				1041	1041	1041	AJGAFMDA_03222	SRR10037207.fasta_02821	SRR10082280.fasta_02814	SRR10164712.fasta_03132	SRR10165194.fasta_01161	SRR10210178.fasta_03027	SRR10230006.fasta_03474	SRR10240816.fasta_03200	SRR10298213.fasta_03355	SRR10343238.fasta_02928	SRR1067657.fasta_02171	SRR10995709.fasta_01950	SRR1139509.fasta_03501	SRR1170897.fasta_01746	SRR1212288.fasta_03789	SRR1258593.fasta_01145	SRR1363329.fasta_01522	SRR1515030.fasta_01069	SRR1519886.fasta_04353	SRR1535708.fasta_01046	SRR1646002.fasta_03887	SRR1646255.fasta_01331	SRR1707975.fasta_00712	SRR1774057.fasta_01093	SRR1968517.fasta_03665	SRR1969039.fasta_01265	SRR2143454.fasta_01584	SRR2175331.fasta_03014	SRR2188126.fasta_03486	SRR2226895.fasta_02811	SRR2228223.fasta_02632	SRR2239756.fasta_03163	SRR2240235.fasta_00951	SRR2407670.fasta_01920	SRR2585570.fasta_01248	SRR2829313.fasta_03582
sohB	sohB	putative protease SohB	311	311	1	2	219				1041	1041	1041	AJGAFMDA_02403	SRR10037207.fasta_03733	SRR10082280.fasta_00766	SRR10164712.fasta_01890	SRR10165194.fasta_00370	SRR10210178.fasta_00615	SRR10230006.fasta_02462	SRR10240816.fasta_04061	SRR10298213.fasta_00969	SRR10343238.fasta_01660	SRR1067657.fasta_02424	SRR10995709.fasta_01579	SRR1139509.fasta_03754	SRR1170897.fasta_01999	SRR1212288.fasta_00504	SRR1258593.fasta_01398	SRR1363329.fasta_01775	SRR1515030.fasta_01321	SRR1519886.fasta_00360	SRR1535708.fasta_01299	SRR1646002.fasta_01813	SRR1646255.fasta_03421	SRR1707975.fasta_00964	SRR1774057.fasta_01346	SRR1968517.fasta_00820	SRR1969039.fasta_02250	SRR2143454.fasta_01239	SRR2175331.fasta_04307	SRR2188126.fasta_01143	SRR2226895.fasta_03561	SRR2228223.fasta_00723	SRR2239756.fasta_01172	SRR2240235.fasta_01203	SRR2407670.fasta_01573	SRR2585570.fasta_01501	SRR2829313.fasta_03883
group_2122		hypothetical protein	311	311	1	2	218				330	330	330	AJGAFMDA_02379	SRR10037207.fasta_03757	SRR10082280.fasta_00742	SRR10164712.fasta_01914	SRR10165194.fasta_00394	SRR10210178.fasta_02191	SRR10230006.fasta_02486	SRR10240816.fasta_04085	SRR10298213.fasta_00945	SRR10343238.fasta_01684	SRR1067657.fasta_02448	SRR10995709.fasta_01603	SRR1139509.fasta_03778	SRR1170897.fasta_02023	SRR1212288.fasta_00528	SRR1258593.fasta_01422	SRR1363329.fasta_01799	SRR1515030.fasta_01345	SRR1519886.fasta_00384	SRR1535708.fasta_01323	SRR1646002.fasta_01837	SRR1646255.fasta_03445	SRR1707975.fasta_00988	SRR1774057.fasta_01370	SRR1968517.fasta_00796	SRR1969039.fasta_02274	SRR2143454.fasta_01263	SRR2175331.fasta_04331	SRR2188126.fasta_01167	SRR2226895.fasta_03537	SRR2228223.fasta_00699	SRR2239756.fasta_01196	SRR2240235.fasta_01227	SRR2407670.fasta_01597	SRR2585570.fasta_01525	SRR2829313.fasta_03907
mdtI	mdtI	Spermidine export protein MdtI	311	311	1	2	216				330	330	330	AJGAFMDA_01169	SRR10037207.fasta_02840	SRR10082280.fasta_02833	SRR10164712.fasta_00731	SRR10165194.fasta_01180	SRR10210178.fasta_03046	SRR10230006.fasta_03493	SRR10240816.fasta_03219	SRR10298213.fasta_03374	SRR10343238.fasta_02947	SRR1067657.fasta_02190	SRR10995709.fasta_01969	SRR1139509.fasta_03520	SRR1170897.fasta_01765	SRR1212288.fasta_03808	SRR1258593.fasta_01164	SRR1363329.fasta_01541	SRR1515030.fasta_01088	SRR1519886.fasta_00891	SRR1535708.fasta_01065	SRR1646002.fasta_03906	SRR1646255.fasta_03605	SRR1707975.fasta_00731	SRR1774057.fasta_01112	SRR1968517.fasta_03646	SRR1969039.fasta_01284	SRR2143454.fasta_01603	SRR2175331.fasta_03033	SRR2188126.fasta_00148	SRR2226895.fasta_02830	SRR2228223.fasta_02651	SRR2239756.fasta_04185	SRR2240235.fasta_00970	SRR2407670.fasta_01939	SRR2585570.fasta_01267	SRR2829313.fasta_03601
selD	selD	Selenide water dikinase	311	311	1	2	215				1044	1044	1044	AJGAFMDA_01513	SRR10037207.fasta_02950	SRR10082280.fasta_01311	SRR10164712.fasta_00980	SRR10165194.fasta_01345	SRR10210178.fasta_00107	SRR10230006.fasta_01061	SRR10240816.fasta_00564	SRR10298213.fasta_00639	SRR10343238.fasta_01036	SRR1067657.fasta_02006	SRR10995709.fasta_01787	SRR1139509.fasta_00926	SRR1170897.fasta_01582	SRR1212288.fasta_01018	SRR1258593.fasta_00981	SRR1363329.fasta_01358	SRR1515030.fasta_00903	SRR1519886.fasta_00403	SRR1535708.fasta_00882	SRR1646002.fasta_03724	SRR1646255.fasta_00314	SRR1707975.fasta_00548	SRR1774057.fasta_00929	SRR1968517.fasta_01300	SRR1969039.fasta_01028	SRR2143454.fasta_01420	SRR2175331.fasta_01500	SRR2188126.fasta_03758	SRR2226895.fasta_01190	SRR2228223.fasta_01378	SRR2239756.fasta_01363	SRR2240235.fasta_00787	SRR2407670.fasta_01756	SRR2585570.fasta_01084	SRR2829313.fasta_00927
appA_1	;appA_1	hypothetical protein;Oligopeptide-binding protein AppA	311	311	1	2	214				1587	1635	1590.09	AJGAFMDA_03703	SRR10037207.fasta_02993	SRR10082280.fasta_01268	SRR10164712.fasta_00937	SRR10165194.fasta_01302	SRR10210178.fasta_00150	SRR10230006.fasta_03838	SRR10240816.fasta_00607	SRR10298213.fasta_00596	SRR10343238.fasta_00993	SRR1067657.fasta_01963	SRR10995709.fasta_01744	SRR1139509.fasta_00883	SRR1170897.fasta_01539	SRR1212288.fasta_00975	SRR1258593.fasta_00939	SRR1363329.fasta_01315	SRR1515030.fasta_00860	SRR1519886.fasta_00446	SRR1535708.fasta_00839	SRR1646002.fasta_03681	SRR1646255.fasta_00356	SRR1707975.fasta_00505	SRR1774057.fasta_00886	SRR1968517.fasta_01342	SRR1969039.fasta_01070	SRR2143454.fasta_01377	SRR2175331.fasta_01457	SRR2188126.fasta_03801	SRR2226895.fasta_01147	SRR2228223.fasta_01421	SRR2239756.fasta_01320	SRR2240235.fasta_00744	SRR2407670.fasta_01713	SRR2585570.fasta_01041	SRR2829313.fasta_00884
tpx_1	tpx_1	Thiol peroxidase	311	311	1	2	213				507	507	507	AJGAFMDA_02439	SRR10037207.fasta_03697	SRR10082280.fasta_00801	SRR10164712.fasta_01855	SRR10165194.fasta_00335	SRR10210178.fasta_00650	SRR10230006.fasta_02426	SRR10240816.fasta_04026	SRR10298213.fasta_01005	SRR10343238.fasta_01625	SRR1067657.fasta_02388	SRR10995709.fasta_01543	SRR1139509.fasta_03719	SRR1170897.fasta_01963	SRR1212288.fasta_00469	SRR1258593.fasta_01363	SRR1363329.fasta_01739	SRR1515030.fasta_01286	SRR1519886.fasta_00324	SRR1535708.fasta_01263	SRR1646002.fasta_01778	SRR1646255.fasta_03385	SRR1707975.fasta_00929	SRR1774057.fasta_01310	SRR1968517.fasta_03441	SRR1969039.fasta_02215	SRR2143454.fasta_01204	SRR2175331.fasta_04271	SRR2188126.fasta_01107	SRR2226895.fasta_03596	SRR2228223.fasta_00758	SRR2239756.fasta_01137	SRR2240235.fasta_01168	SRR2407670.fasta_01537	SRR2585570.fasta_01465	SRR2829313.fasta_00650
group_2121		hypothetical protein	311	311	1	2	212				507	507	507	AJGAFMDA_02390	SRR10037207.fasta_03746	SRR10082280.fasta_00753	SRR10164712.fasta_01903	SRR10165194.fasta_00383	SRR10210178.fasta_02180	SRR10230006.fasta_02475	SRR10240816.fasta_04074	SRR10298213.fasta_00956	SRR10343238.fasta_01673	SRR1067657.fasta_02437	SRR10995709.fasta_01592	SRR1139509.fasta_03767	SRR1170897.fasta_02012	SRR1212288.fasta_00517	SRR1258593.fasta_01411	SRR1363329.fasta_01788	SRR1515030.fasta_01334	SRR1519886.fasta_00373	SRR1535708.fasta_01312	SRR1646002.fasta_01826	SRR1646255.fasta_03434	SRR1707975.fasta_00977	SRR1774057.fasta_01359	SRR1968517.fasta_00807	SRR1969039.fasta_02263	SRR2143454.fasta_01252	SRR2175331.fasta_04320	SRR2188126.fasta_01156	SRR2226895.fasta_03548	SRR2228223.fasta_00710	SRR2239756.fasta_01185	SRR2240235.fasta_01216	SRR2407670.fasta_01586	SRR2585570.fasta_01514	SRR2829313.fasta_03896
tap	tap	Methyl-accepting chemotaxis protein IV	311	311	1	2	211				444	1155	1152.71	AJGAFMDA_04085	SRR10037207.fasta_03671	SRR10082280.fasta_00827	SRR10164712.fasta_01282	SRR10165194.fasta_00309	SRR10210178.fasta_00676	SRR10230006.fasta_02400	SRR10240816.fasta_04000	SRR10298213.fasta_01031	SRR10343238.fasta_01599	SRR1067657.fasta_02363	SRR10995709.fasta_01518	SRR1139509.fasta_03694	SRR1170897.fasta_01938	SRR1212288.fasta_00443	SRR1258593.fasta_01337	SRR1363329.fasta_01714	SRR1515030.fasta_01261	SRR1519886.fasta_00299	SRR1535708.fasta_01238	SRR1646002.fasta_01753	SRR1646255.fasta_03360	SRR1707975.fasta_00904	SRR1774057.fasta_01285	SRR1968517.fasta_03466	SRR1969039.fasta_02190	SRR2143454.fasta_01179	SRR2175331.fasta_02910	SRR2188126.fasta_01081	SRR2226895.fasta_03622	SRR2228223.fasta_00784	SRR2239756.fasta_01111	SRR2240235.fasta_01143	SRR2407670.fasta_01512	SRR2585570.fasta_01440	SRR2829313.fasta_00676
oppD~~~oppD_2	oppD;oppD_2	Oligopeptide transport ATP-binding protein OppD	311	311	1	2	208				171	1008	1005.31	AJGAFMDA_02376	SRR10037207.fasta_03760	SRR10082280.fasta_00739	SRR10164712.fasta_01917	SRR10165194.fasta_00397	SRR10210178.fasta_02194	SRR10230006.fasta_02489	SRR10240816.fasta_04088	SRR10298213.fasta_00942	SRR10343238.fasta_01687	SRR1067657.fasta_02451	SRR10995709.fasta_01606	SRR1139509.fasta_03781	SRR1170897.fasta_02026	SRR1212288.fasta_00531	SRR1258593.fasta_01425	SRR1363329.fasta_01802	SRR1515030.fasta_01348	SRR1519886.fasta_00387	SRR1535708.fasta_01326	SRR1646002.fasta_01840	SRR1646255.fasta_03448	SRR1707975.fasta_00991	SRR1774057.fasta_01373	SRR1968517.fasta_00793	SRR1969039.fasta_02277	SRR2143454.fasta_01266	SRR2175331.fasta_04334	SRR2188126.fasta_01170	SRR2226895.fasta_03534	SRR2228223.fasta_00696	SRR2239756.fasta_01199	SRR2240235.fasta_01230	SRR2407670.fasta_01600	SRR2585570.fasta_01528	SRR2829313.fasta_03910
group_2120		hypothetical protein	311	311	1	2	207				729	729	729	AJGAFMDA_02441	SRR10037207.fasta_03695	SRR10082280.fasta_00803	SRR10164712.fasta_01853	SRR10165194.fasta_00333	SRR10210178.fasta_00652	SRR10230006.fasta_02424	SRR10240816.fasta_04024	SRR10298213.fasta_01007	SRR10343238.fasta_01623	SRR1067657.fasta_02386	SRR10995709.fasta_01541	SRR1139509.fasta_03717	SRR1170897.fasta_01961	SRR1212288.fasta_00467	SRR1258593.fasta_01361	SRR1363329.fasta_01737	SRR1515030.fasta_01284	SRR1519886.fasta_00322	SRR1535708.fasta_01261	SRR1646002.fasta_01776	SRR1646255.fasta_03383	SRR1707975.fasta_00927	SRR1774057.fasta_01308	SRR1968517.fasta_03443	SRR1969039.fasta_02213	SRR2143454.fasta_01202	SRR2175331.fasta_04269	SRR2188126.fasta_01105	SRR2226895.fasta_03598	SRR2228223.fasta_00760	SRR2239756.fasta_01135	SRR2240235.fasta_01166	SRR2407670.fasta_01535	SRR2585570.fasta_01463	SRR2829313.fasta_00652
mlrA_1	mlrA_1	HTH-type transcriptional regulator MlrA	311	311	1	2	206				729	729	729	AJGAFMDA_01422	SRR10037207.fasta_00659	SRR10082280.fasta_01402	SRR10164712.fasta_01071	SRR10165194.fasta_01436	SRR10210178.fasta_00016	SRR10230006.fasta_00814	SRR10240816.fasta_00473	SRR10298213.fasta_00730	SRR10343238.fasta_01127	SRR1067657.fasta_02098	SRR10995709.fasta_01877	SRR1139509.fasta_01017	SRR1170897.fasta_01673	SRR1212288.fasta_01110	SRR1258593.fasta_01072	SRR1363329.fasta_01449	SRR1515030.fasta_00996	SRR1519886.fasta_04280	SRR1535708.fasta_00973	SRR1646002.fasta_03814	SRR1646255.fasta_01258	SRR1707975.fasta_00639	SRR1774057.fasta_01020	SRR1968517.fasta_02602	SRR1969039.fasta_01192	SRR2143454.fasta_01511	SRR2175331.fasta_01591	SRR2188126.fasta_00979	SRR2226895.fasta_01281	SRR2228223.fasta_00218	SRR2239756.fasta_01454	SRR2240235.fasta_00878	SRR2407670.fasta_01847	SRR2585570.fasta_01175	SRR2829313.fasta_01018
oppC	oppC	Oligopeptide transport system permease protein OppC	311	311	1	2	205				570	909	907.91	AJGAFMDA_02375	SRR10037207.fasta_03761	SRR10082280.fasta_00738	SRR10164712.fasta_01918	SRR10165194.fasta_00398	SRR10210178.fasta_02195	SRR10230006.fasta_02490	SRR10240816.fasta_04089	SRR10298213.fasta_00941	SRR10343238.fasta_01688	SRR1067657.fasta_02452	SRR10995709.fasta_01607	SRR1139509.fasta_03782	SRR1170897.fasta_02027	SRR1212288.fasta_00532	SRR1258593.fasta_01426	SRR1363329.fasta_01803	SRR1515030.fasta_01349	SRR1519886.fasta_00388	SRR1535708.fasta_01327	SRR1646002.fasta_01841	SRR1646255.fasta_03449	SRR1707975.fasta_00992	SRR1774057.fasta_01374	SRR1968517.fasta_00792	SRR1969039.fasta_02278	SRR2143454.fasta_01267	SRR2175331.fasta_04335	SRR2188126.fasta_01171	SRR2226895.fasta_03533	SRR2228223.fasta_00695	SRR2239756.fasta_01200	SRR2240235.fasta_01231	SRR2407670.fasta_01601	SRR2585570.fasta_01529	SRR2829313.fasta_03911
group_2119		putative NTE family protein	311	311	1	2	204				687	906	905.294	AJGAFMDA_03879	SRR10037207.fasta_03770	SRR10082280.fasta_00729	SRR10164712.fasta_01927	SRR10165194.fasta_00407	SRR10210178.fasta_02204	SRR10230006.fasta_02499	SRR10240816.fasta_04099	SRR10298213.fasta_00932	SRR10343238.fasta_01698	SRR1067657.fasta_02461	SRR10995709.fasta_01616	SRR1139509.fasta_03791	SRR1170897.fasta_02036	SRR1212288.fasta_00541	SRR1258593.fasta_01435	SRR1363329.fasta_01812	SRR1515030.fasta_01358	SRR1519886.fasta_00397	SRR1535708.fasta_01336	SRR1646002.fasta_01850	SRR1646255.fasta_03458	SRR1707975.fasta_01001	SRR1774057.fasta_01383	SRR1968517.fasta_00783	SRR1969039.fasta_02287	SRR2143454.fasta_01276	SRR2175331.fasta_04344	SRR2188126.fasta_01180	SRR2226895.fasta_03524	SRR2228223.fasta_00686	SRR2239756.fasta_01209	SRR2240235.fasta_01240	SRR2407670.fasta_01610	SRR2585570.fasta_01538	SRR2829313.fasta_03920
group_2118		hypothetical protein	311	311	1	2	203				333	333	333	AJGAFMDA_01237	SRR10037207.fasta_03012	SRR10082280.fasta_02901	SRR10164712.fasta_00663	SRR10165194.fasta_01248	SRR10210178.fasta_03114	SRR10230006.fasta_03561	SRR10240816.fasta_03287	SRR10298213.fasta_03442	SRR10343238.fasta_03015	SRR1067657.fasta_02258	SRR10995709.fasta_02037	SRR1139509.fasta_03588	SRR1170897.fasta_01833	SRR1212288.fasta_03876	SRR1258593.fasta_01232	SRR1363329.fasta_01609	SRR1515030.fasta_01156	SRR1519886.fasta_00823	SRR1535708.fasta_01133	SRR1646002.fasta_03974	SRR1646255.fasta_03538	SRR1707975.fasta_00799	SRR1774057.fasta_01180	SRR1968517.fasta_03578	SRR1969039.fasta_01352	SRR2143454.fasta_01671	SRR2175331.fasta_03101	SRR2188126.fasta_00080	SRR2226895.fasta_02898	SRR2228223.fasta_02719	SRR2239756.fasta_04117	SRR2240235.fasta_01038	SRR2407670.fasta_03665	SRR2585570.fasta_01335	SRR2829313.fasta_03669
group_2116		hypothetical protein	311	311	1	2	199				336	336	336	AJGAFMDA_01191	SRR10037207.fasta_02862	SRR10082280.fasta_02855	SRR10164712.fasta_00709	SRR10165194.fasta_01202	SRR10210178.fasta_03068	SRR10230006.fasta_03515	SRR10240816.fasta_03241	SRR10298213.fasta_03396	SRR10343238.fasta_02969	SRR1067657.fasta_02212	SRR10995709.fasta_01991	SRR1139509.fasta_03542	SRR1170897.fasta_01787	SRR1212288.fasta_03830	SRR1258593.fasta_01186	SRR1363329.fasta_01563	SRR1515030.fasta_01110	SRR1519886.fasta_00869	SRR1535708.fasta_01087	SRR1646002.fasta_03928	SRR1646255.fasta_03583	SRR1707975.fasta_00753	SRR1774057.fasta_01134	SRR1968517.fasta_03624	SRR1969039.fasta_01306	SRR2143454.fasta_01625	SRR2175331.fasta_03055	SRR2188126.fasta_00126	SRR2226895.fasta_02852	SRR2228223.fasta_02673	SRR2239756.fasta_04163	SRR2240235.fasta_00992	SRR2407670.fasta_01961	SRR2585570.fasta_01289	SRR2829313.fasta_03623
ttrB	ttrB	Tetrathionate reductase subunit B	311	311	1	2	197				735	735	735	AJGAFMDA_01427	SRR10037207.fasta_00654	SRR10082280.fasta_01397	SRR10164712.fasta_01066	SRR10165194.fasta_01431	SRR10210178.fasta_00021	SRR10230006.fasta_00809	SRR10240816.fasta_00478	SRR10298213.fasta_00725	SRR10343238.fasta_01122	SRR1067657.fasta_02093	SRR10995709.fasta_01872	SRR1139509.fasta_01012	SRR1170897.fasta_01668	SRR1212288.fasta_01105	SRR1258593.fasta_01067	SRR1363329.fasta_01444	SRR1515030.fasta_00991	SRR1519886.fasta_04275	SRR1535708.fasta_00968	SRR1646002.fasta_03809	SRR1646255.fasta_01253	SRR1707975.fasta_00634	SRR1774057.fasta_01015	SRR1968517.fasta_02597	SRR1969039.fasta_02310	SRR2143454.fasta_01506	SRR2175331.fasta_01586	SRR2188126.fasta_00974	SRR2226895.fasta_01276	SRR2228223.fasta_00213	SRR2239756.fasta_01449	SRR2240235.fasta_00873	SRR2407670.fasta_01842	SRR2585570.fasta_01170	SRR2829313.fasta_01013
thrS	thrS	Threonine--tRNA ligase	311	311	1	2	196				1929	1929	1929	AJGAFMDA_01479	SRR10037207.fasta_02916	SRR10082280.fasta_01345	SRR10164712.fasta_01014	SRR10165194.fasta_01379	SRR10210178.fasta_00073	SRR10230006.fasta_01027	SRR10240816.fasta_00530	SRR10298213.fasta_00673	SRR10343238.fasta_01070	SRR1067657.fasta_02040	SRR10995709.fasta_01820	SRR1139509.fasta_00960	SRR1170897.fasta_01616	SRR1212288.fasta_01053	SRR1258593.fasta_01015	SRR1363329.fasta_01392	SRR1515030.fasta_00937	SRR1519886.fasta_04223	SRR1535708.fasta_00916	SRR1646002.fasta_03758	SRR1646255.fasta_00280	SRR1707975.fasta_00582	SRR1774057.fasta_00963	SRR1968517.fasta_01266	SRR1969039.fasta_00994	SRR2143454.fasta_01454	SRR2175331.fasta_01534	SRR2188126.fasta_03724	SRR2226895.fasta_01224	SRR2228223.fasta_01344	SRR2239756.fasta_01397	SRR2240235.fasta_00821	SRR2407670.fasta_01790	SRR2585570.fasta_01118	SRR2829313.fasta_00961
rnb	rnb	Exoribonuclease 2	311	311	1	2	195				1935	1935	1935	AJGAFMDA_02420	SRR10037207.fasta_03716	SRR10082280.fasta_00782	SRR10164712.fasta_01874	SRR10165194.fasta_00354	SRR10210178.fasta_00631	SRR10230006.fasta_02445	SRR10240816.fasta_04045	SRR10298213.fasta_00985	SRR10343238.fasta_01644	SRR1067657.fasta_02407	SRR10995709.fasta_01562	SRR1139509.fasta_03738	SRR1170897.fasta_01982	SRR1212288.fasta_00488	SRR1258593.fasta_01382	SRR1363329.fasta_01758	SRR1515030.fasta_01305	SRR1519886.fasta_00343	SRR1535708.fasta_01282	SRR1646002.fasta_01797	SRR1646255.fasta_03404	SRR1707975.fasta_00948	SRR1774057.fasta_01329	SRR1968517.fasta_00837	SRR1969039.fasta_02234	SRR2143454.fasta_01223	SRR2175331.fasta_04290	SRR2188126.fasta_01126	SRR2226895.fasta_03577	SRR2228223.fasta_00739	SRR2239756.fasta_01156	SRR2240235.fasta_01187	SRR2407670.fasta_01556	SRR2585570.fasta_01484	SRR2829313.fasta_03867
group_2115		hypothetical protein	311	311	1	2	194				1935	1935	1935	AJGAFMDA_01526	SRR10037207.fasta_02963	SRR10082280.fasta_01298	SRR10164712.fasta_00967	SRR10165194.fasta_01332	SRR10210178.fasta_00120	SRR10230006.fasta_01074	SRR10240816.fasta_00577	SRR10298213.fasta_00626	SRR10343238.fasta_01023	SRR1067657.fasta_01994	SRR10995709.fasta_01774	SRR1139509.fasta_00913	SRR1170897.fasta_01569	SRR1212288.fasta_01005	SRR1258593.fasta_00969	SRR1363329.fasta_01345	SRR1515030.fasta_00890	SRR1519886.fasta_00416	SRR1535708.fasta_00869	SRR1646002.fasta_03711	SRR1646255.fasta_00326	SRR1707975.fasta_00535	SRR1774057.fasta_00916	SRR1968517.fasta_01312	SRR1969039.fasta_01040	SRR2143454.fasta_01407	SRR2175331.fasta_01487	SRR2188126.fasta_03771	SRR2226895.fasta_01177	SRR2228223.fasta_01391	SRR2239756.fasta_01350	SRR2240235.fasta_00774	SRR2407670.fasta_01743	SRR2585570.fasta_01071	SRR2829313.fasta_00914
yddG	yddG	Methyl viologen resistance protein YddG	311	311	1	2	193				507	882	871.148	AJGAFMDA_01257	SRR10037207.fasta_03044	SRR10082280.fasta_02920	SRR10164712.fasta_00644	SRR10165194.fasta_01003	SRR10210178.fasta_03133	SRR10230006.fasta_01773	SRR10240816.fasta_04333	SRR10298213.fasta_03461	SRR10343238.fasta_03034	SRR1067657.fasta_02277	SRR10995709.fasta_02068	SRR1139509.fasta_03607	SRR1170897.fasta_01852	SRR1212288.fasta_03895	SRR1258593.fasta_01251	SRR1363329.fasta_01628	SRR1515030.fasta_01175	SRR1519886.fasta_00804	SRR1535708.fasta_01152	SRR1646002.fasta_03993	SRR1646255.fasta_03519	SRR1707975.fasta_00818	SRR1774057.fasta_01199	SRR1968517.fasta_03558	SRR1969039.fasta_01371	SRR2143454.fasta_01093	SRR2175331.fasta_03120	SRR2188126.fasta_00572	SRR2226895.fasta_02917	SRR2228223.fasta_02738	SRR2239756.fasta_04085	SRR2240235.fasta_01057	SRR2407670.fasta_03646	SRR2585570.fasta_01354	SRR2829313.fasta_03688
group_2113		hypothetical protein	311	311	1	2	190				183	183	183	AJGAFMDA_03687	SRR10037207.fasta_02977	SRR10082280.fasta_01284	SRR10164712.fasta_00953	SRR10165194.fasta_01318	SRR10210178.fasta_00134	SRR10230006.fasta_03854	SRR10240816.fasta_00591	SRR10298213.fasta_00612	SRR10343238.fasta_01009	SRR1067657.fasta_01980	SRR10995709.fasta_01760	SRR1139509.fasta_00899	SRR1170897.fasta_01555	SRR1212288.fasta_00991	SRR1258593.fasta_00955	SRR1363329.fasta_01331	SRR1515030.fasta_00876	SRR1519886.fasta_00430	SRR1535708.fasta_00855	SRR1646002.fasta_03697	SRR1646255.fasta_00340	SRR1707975.fasta_00521	SRR1774057.fasta_00902	SRR1968517.fasta_01326	SRR1969039.fasta_01054	SRR2143454.fasta_01393	SRR2175331.fasta_01473	SRR2188126.fasta_03785	SRR2226895.fasta_01163	SRR2228223.fasta_01405	SRR2239756.fasta_01336	SRR2240235.fasta_00760	SRR2407670.fasta_01729	SRR2585570.fasta_01057	SRR2829313.fasta_00900
group_2112		hypothetical protein	311	311	1	2	189				183	183	183	AJGAFMDA_02392	SRR10037207.fasta_03744	SRR10082280.fasta_00755	SRR10164712.fasta_01901	SRR10165194.fasta_00381	SRR10210178.fasta_02178	SRR10230006.fasta_02473	SRR10240816.fasta_04072	SRR10298213.fasta_00958	SRR10343238.fasta_01671	SRR1067657.fasta_02435	SRR10995709.fasta_01590	SRR1139509.fasta_03765	SRR1170897.fasta_02010	SRR1212288.fasta_00515	SRR1258593.fasta_01409	SRR1363329.fasta_01786	SRR1515030.fasta_01332	SRR1519886.fasta_00371	SRR1535708.fasta_01310	SRR1646002.fasta_01824	SRR1646255.fasta_03432	SRR1707975.fasta_00975	SRR1774057.fasta_01357	SRR1968517.fasta_00809	SRR1969039.fasta_02261	SRR2143454.fasta_01250	SRR2175331.fasta_04318	SRR2188126.fasta_01154	SRR2226895.fasta_03550	SRR2228223.fasta_00712	SRR2239756.fasta_01183	SRR2240235.fasta_01214	SRR2407670.fasta_01584	SRR2585570.fasta_01512	SRR2829313.fasta_03894
pyrF	pyrF	Orotidine 5'-phosphate decarboxylase	311	311	1	2	188				738	738	738	AJGAFMDA_02414	SRR10037207.fasta_03722	SRR10082280.fasta_00776	SRR10164712.fasta_01880	SRR10165194.fasta_00360	SRR10210178.fasta_00625	SRR10230006.fasta_02451	SRR10240816.fasta_04051	SRR10298213.fasta_00979	SRR10343238.fasta_01650	SRR1067657.fasta_02413	SRR10995709.fasta_01568	SRR1139509.fasta_03744	SRR1170897.fasta_01988	SRR1212288.fasta_00494	SRR1258593.fasta_01388	SRR1363329.fasta_01764	SRR1515030.fasta_01311	SRR1519886.fasta_00349	SRR1535708.fasta_01288	SRR1646002.fasta_01803	SRR1646255.fasta_03410	SRR1707975.fasta_00954	SRR1774057.fasta_01335	SRR1968517.fasta_00831	SRR1969039.fasta_02240	SRR2143454.fasta_01229	SRR2175331.fasta_04296	SRR2188126.fasta_01132	SRR2226895.fasta_03571	SRR2228223.fasta_00733	SRR2239756.fasta_01162	SRR2240235.fasta_01193	SRR2407670.fasta_01562	SRR2585570.fasta_01490	SRR2829313.fasta_03873
group_2110		hypothetical protein	311	311	1	2	186				183	183	183	AJGAFMDA_01200	SRR10037207.fasta_02871	SRR10082280.fasta_02864	SRR10164712.fasta_00700	SRR10165194.fasta_01211	SRR10210178.fasta_03077	SRR10230006.fasta_03524	SRR10240816.fasta_03250	SRR10298213.fasta_03405	SRR10343238.fasta_02978	SRR1067657.fasta_02221	SRR10995709.fasta_02000	SRR1139509.fasta_03551	SRR1170897.fasta_01796	SRR1212288.fasta_03839	SRR1258593.fasta_01195	SRR1363329.fasta_01572	SRR1515030.fasta_01119	SRR1519886.fasta_00860	SRR1535708.fasta_01096	SRR1646002.fasta_03937	SRR1646255.fasta_03574	SRR1707975.fasta_00762	SRR1774057.fasta_01143	SRR1968517.fasta_03615	SRR1969039.fasta_01315	SRR2143454.fasta_01634	SRR2175331.fasta_03064	SRR2188126.fasta_00117	SRR2226895.fasta_02861	SRR2228223.fasta_02682	SRR2239756.fasta_04154	SRR2240235.fasta_01001	SRR2407670.fasta_01970	SRR2585570.fasta_01298	SRR2829313.fasta_03632
rsxD	rsxD	Electron transport complex subunit RsxD	311	311	1	2	185				1059	1059	1059	AJGAFMDA_03228	SRR10037207.fasta_02815	SRR10082280.fasta_02808	SRR10164712.fasta_03126	SRR10165194.fasta_01155	SRR10210178.fasta_03021	SRR10230006.fasta_03468	SRR10240816.fasta_03194	SRR10298213.fasta_03349	SRR10343238.fasta_02922	SRR1067657.fasta_02165	SRR10995709.fasta_01944	SRR1139509.fasta_01084	SRR1170897.fasta_01740	SRR1212288.fasta_03783	SRR1258593.fasta_01139	SRR1363329.fasta_01516	SRR1515030.fasta_01063	SRR1519886.fasta_04347	SRR1535708.fasta_01040	SRR1646002.fasta_03881	SRR1646255.fasta_01325	SRR1707975.fasta_00706	SRR1774057.fasta_01087	SRR1968517.fasta_02669	SRR1969039.fasta_01259	SRR2143454.fasta_01578	SRR2175331.fasta_03008	SRR2188126.fasta_03480	SRR2226895.fasta_02805	SRR2228223.fasta_02626	SRR2239756.fasta_03157	SRR2240235.fasta_00945	SRR2407670.fasta_01914	SRR2585570.fasta_01242	SRR2829313.fasta_03576
frmR	;frmR	hypothetical protein;Transcriptional repressor FrmR	311	311	1	2	184				243	276	275.576	AJGAFMDA_03872	SRR10037207.fasta_03100	SRR10082280.fasta_02976	SRR10164712.fasta_03205	SRR10165194.fasta_01059	SRR10210178.fasta_03189	SRR10230006.fasta_04198	SRR10240816.fasta_03024	SRR10298213.fasta_03516	SRR10343238.fasta_03090	SRR1067657.fasta_02333	SRR10995709.fasta_02125	SRR1139509.fasta_03664	SRR1170897.fasta_01908	SRR1212288.fasta_03951	SRR1258593.fasta_01307	SRR1363329.fasta_01684	SRR1515030.fasta_01231	SRR1519886.fasta_00269	SRR1535708.fasta_01208	SRR1646002.fasta_04049	SRR1646255.fasta_03330	SRR1707975.fasta_00874	SRR1774057.fasta_01255	SRR1968517.fasta_03502	SRR1969039.fasta_02160	SRR2143454.fasta_01149	SRR2175331.fasta_03176	SRR2188126.fasta_00628	SRR2226895.fasta_02973	SRR2228223.fasta_02794	SRR2239756.fasta_04029	SRR2240235.fasta_01113	SRR2407670.fasta_03590	SRR2585570.fasta_01410	SRR2829313.fasta_03744
mliC	mliC	Membrane-bound lysozyme inhibitor of C-type lysozyme	311	311	1	2	182				330	363	362.469	AJGAFMDA_03237	SRR10037207.fasta_02806	SRR10082280.fasta_02799	SRR10164712.fasta_03117	SRR10165194.fasta_01146	SRR10210178.fasta_03012	SRR10230006.fasta_03459	SRR10240816.fasta_03185	SRR10298213.fasta_03340	SRR10343238.fasta_02913	SRR1067657.fasta_02156	SRR10995709.fasta_01935	SRR1139509.fasta_01075	SRR1170897.fasta_01731	SRR1212288.fasta_03774	SRR1258593.fasta_01130	SRR1363329.fasta_01507	SRR1515030.fasta_01054	SRR1519886.fasta_04338	SRR1535708.fasta_01031	SRR1646002.fasta_03872	SRR1646255.fasta_01316	SRR1707975.fasta_00697	SRR1774057.fasta_01078	SRR1968517.fasta_02660	SRR1969039.fasta_01250	SRR2143454.fasta_01569	SRR2175331.fasta_02999	SRR2188126.fasta_03471	SRR2226895.fasta_02796	SRR2228223.fasta_02617	SRR2239756.fasta_03148	SRR2240235.fasta_00936	SRR2407670.fasta_01905	SRR2585570.fasta_01233	SRR2829313.fasta_03567
group_2109		hypothetical protein	311	311	1	2	181				1062	1062	1062	AJGAFMDA_02437	SRR10037207.fasta_03699	SRR10082280.fasta_00799	SRR10164712.fasta_01857	SRR10165194.fasta_00337	SRR10210178.fasta_00648	SRR10230006.fasta_02428	SRR10240816.fasta_04028	SRR10298213.fasta_01003	SRR10343238.fasta_01627	SRR1067657.fasta_02390	SRR10995709.fasta_01545	SRR1139509.fasta_03721	SRR1170897.fasta_01965	SRR1212288.fasta_00471	SRR1258593.fasta_01365	SRR1363329.fasta_01741	SRR1515030.fasta_01288	SRR1519886.fasta_00326	SRR1535708.fasta_01265	SRR1646002.fasta_01780	SRR1646255.fasta_03387	SRR1707975.fasta_00931	SRR1774057.fasta_01312	SRR1968517.fasta_03439	SRR1969039.fasta_02217	SRR2143454.fasta_01206	SRR2175331.fasta_04273	SRR2188126.fasta_01109	SRR2226895.fasta_03594	SRR2228223.fasta_00756	SRR2239756.fasta_01139	SRR2240235.fasta_01170	SRR2407670.fasta_01539	SRR2585570.fasta_01467	SRR2829313.fasta_00648
orfC	orfC	Antigen Lp49	311	311	1	2	180				1062	1062	1062	AJGAFMDA_01272	SRR10037207.fasta_03059	SRR10082280.fasta_02935	SRR10164712.fasta_03246	SRR10165194.fasta_01018	SRR10210178.fasta_03148	SRR10230006.fasta_01788	SRR10240816.fasta_02983	SRR10298213.fasta_03476	SRR10343238.fasta_03049	SRR1067657.fasta_02292	SRR10995709.fasta_02084	SRR1139509.fasta_03623	SRR1170897.fasta_01867	SRR1212288.fasta_03910	SRR1258593.fasta_01266	SRR1363329.fasta_01643	SRR1515030.fasta_01190	SRR1519886.fasta_00229	SRR1535708.fasta_01167	SRR1646002.fasta_04008	SRR1646255.fasta_03504	SRR1707975.fasta_00833	SRR1774057.fasta_01214	SRR1968517.fasta_03543	SRR1969039.fasta_01386	SRR2143454.fasta_01108	SRR2175331.fasta_03135	SRR2188126.fasta_00587	SRR2226895.fasta_02932	SRR2228223.fasta_02753	SRR2239756.fasta_04070	SRR2240235.fasta_01072	SRR2407670.fasta_03631	SRR2585570.fasta_01369	SRR2829313.fasta_03703
yncA	yncA	L-methionine sulfoximine/L-methionine sulfone acetyltransferase	311	311	1	2	179				516	516	516	AJGAFMDA_01276	SRR10037207.fasta_03063	SRR10082280.fasta_02939	SRR10164712.fasta_03242	SRR10165194.fasta_01022	SRR10210178.fasta_03152	SRR10230006.fasta_04161	SRR10240816.fasta_02987	SRR10298213.fasta_03480	SRR10343238.fasta_03053	SRR1067657.fasta_02296	SRR10995709.fasta_02088	SRR1139509.fasta_03627	SRR1170897.fasta_01871	SRR1212288.fasta_03914	SRR1258593.fasta_01270	SRR1363329.fasta_01647	SRR1515030.fasta_01194	SRR1519886.fasta_00225	SRR1535708.fasta_01171	SRR1646002.fasta_04012	SRR1646255.fasta_03500	SRR1707975.fasta_00837	SRR1774057.fasta_01218	SRR1968517.fasta_03539	SRR1969039.fasta_01390	SRR2143454.fasta_01112	SRR2175331.fasta_03139	SRR2188126.fasta_00591	SRR2226895.fasta_02936	SRR2228223.fasta_02757	SRR2239756.fasta_04066	SRR2240235.fasta_01076	SRR2407670.fasta_03627	SRR2585570.fasta_01373	SRR2829313.fasta_03707
ydcP_1	ydcP_1	putative protease YdcP	311	311	1	2	178				1965	1965	1965	AJGAFMDA_03848	SRR10037207.fasta_03076	SRR10082280.fasta_02952	SRR10164712.fasta_03229	SRR10165194.fasta_01035	SRR10210178.fasta_03165	SRR10230006.fasta_04174	SRR10240816.fasta_03000	SRR10298213.fasta_03492	SRR10343238.fasta_03066	SRR1067657.fasta_02309	SRR10995709.fasta_02101	SRR1139509.fasta_03640	SRR1170897.fasta_01884	SRR1212288.fasta_03927	SRR1258593.fasta_01283	SRR1363329.fasta_01660	SRR1515030.fasta_01207	SRR1519886.fasta_00245	SRR1535708.fasta_01184	SRR1646002.fasta_04025	SRR1646255.fasta_03487	SRR1707975.fasta_00850	SRR1774057.fasta_01231	SRR1968517.fasta_03526	SRR1969039.fasta_02136	SRR2143454.fasta_01125	SRR2175331.fasta_03152	SRR2188126.fasta_00604	SRR2226895.fasta_02949	SRR2228223.fasta_02770	SRR2239756.fasta_04053	SRR2240235.fasta_01089	SRR2407670.fasta_03614	SRR2585570.fasta_01386	SRR2829313.fasta_03720
gmr	gmr	Cyclic di-GMP phosphodiesterase Gmr	311	311	1	2	176				1983	1983	1983	AJGAFMDA_02419	SRR10037207.fasta_03717	SRR10082280.fasta_00781	SRR10164712.fasta_01875	SRR10165194.fasta_00355	SRR10210178.fasta_00630	SRR10230006.fasta_02446	SRR10240816.fasta_04046	SRR10298213.fasta_00984	SRR10343238.fasta_01645	SRR1067657.fasta_02408	SRR10995709.fasta_01563	SRR1139509.fasta_03739	SRR1170897.fasta_01983	SRR1212288.fasta_00489	SRR1258593.fasta_01383	SRR1363329.fasta_01759	SRR1515030.fasta_01306	SRR1519886.fasta_00344	SRR1535708.fasta_01283	SRR1646002.fasta_01798	SRR1646255.fasta_03405	SRR1707975.fasta_00949	SRR1774057.fasta_01330	SRR1968517.fasta_00836	SRR1969039.fasta_02235	SRR2143454.fasta_01224	SRR2175331.fasta_04291	SRR2188126.fasta_01127	SRR2226895.fasta_03576	SRR2228223.fasta_00738	SRR2239756.fasta_01157	SRR2240235.fasta_01188	SRR2407670.fasta_01557	SRR2585570.fasta_01485	SRR2829313.fasta_03868
topB	topB	DNA topoisomerase 3	311	311	1	2	175				1986	1986	1986	AJGAFMDA_01512	SRR10037207.fasta_02949	SRR10082280.fasta_01312	SRR10164712.fasta_00981	SRR10165194.fasta_01346	SRR10210178.fasta_00106	SRR10230006.fasta_01060	SRR10240816.fasta_00563	SRR10298213.fasta_00640	SRR10343238.fasta_01037	SRR1067657.fasta_02007	SRR10995709.fasta_01788	SRR1139509.fasta_00927	SRR1170897.fasta_01583	SRR1212288.fasta_01019	SRR1258593.fasta_00982	SRR1363329.fasta_01359	SRR1515030.fasta_00904	SRR1519886.fasta_00402	SRR1535708.fasta_00883	SRR1646002.fasta_03725	SRR1646255.fasta_00313	SRR1707975.fasta_00549	SRR1774057.fasta_00930	SRR1968517.fasta_01299	SRR1969039.fasta_01027	SRR2143454.fasta_01421	SRR2175331.fasta_01501	SRR2188126.fasta_03757	SRR2226895.fasta_01191	SRR2228223.fasta_01377	SRR2239756.fasta_01364	SRR2240235.fasta_00788	SRR2407670.fasta_01757	SRR2585570.fasta_01085	SRR2829313.fasta_00928
tpx_2	tpx_2	putative thiol peroxidase	311	311	1	2	174				519	519	519	AJGAFMDA_04075	SRR10037207.fasta_03681	SRR10082280.fasta_00817	SRR10164712.fasta_01292	SRR10165194.fasta_00319	SRR10210178.fasta_00666	SRR10230006.fasta_02410	SRR10240816.fasta_04010	SRR10298213.fasta_01021	SRR10343238.fasta_01609	SRR1067657.fasta_02373	SRR10995709.fasta_01528	SRR1139509.fasta_03704	SRR1170897.fasta_01948	SRR1212288.fasta_00453	SRR1258593.fasta_01348	SRR1363329.fasta_01724	SRR1515030.fasta_01271	SRR1519886.fasta_00309	SRR1535708.fasta_01248	SRR1646002.fasta_01763	SRR1646255.fasta_03370	SRR1707975.fasta_00914	SRR1774057.fasta_01295	SRR1968517.fasta_03456	SRR1969039.fasta_02200	SRR2143454.fasta_01189	SRR2175331.fasta_02920	SRR2188126.fasta_01091	SRR2226895.fasta_03612	SRR2228223.fasta_00774	SRR2239756.fasta_01121	SRR2240235.fasta_01153	SRR2407670.fasta_01522	SRR2585570.fasta_01450	SRR2829313.fasta_00666
mgtS	mgtS;	Small protein MgtS;hypothetical protein	311	311	1	2	173				96	96	96	AJGAFMDA_01203	SRR10037207.fasta_02874	SRR10082280.fasta_02867	SRR10164712.fasta_00697	SRR10165194.fasta_01214	SRR10210178.fasta_03080	SRR10230006.fasta_03527	SRR10240816.fasta_03253	SRR10298213.fasta_03408	SRR10343238.fasta_02981	SRR1067657.fasta_02224	SRR10995709.fasta_02003	SRR1139509.fasta_03554	SRR1170897.fasta_01799	SRR1212288.fasta_03842	SRR1258593.fasta_01198	SRR1363329.fasta_01575	SRR1515030.fasta_01122	SRR1519886.fasta_00857	SRR1535708.fasta_01099	SRR1646002.fasta_03940	SRR1646255.fasta_03571	SRR1707975.fasta_00765	SRR1774057.fasta_01146	SRR1968517.fasta_03612	SRR1969039.fasta_01318	SRR2143454.fasta_01637	SRR2175331.fasta_03067	SRR2188126.fasta_00114	SRR2226895.fasta_02864	SRR2228223.fasta_02685	SRR2239756.fasta_04151	SRR2240235.fasta_01004	SRR2407670.fasta_03699	SRR2585570.fasta_01301	SRR2829313.fasta_03635
osmE	osmE	Osmotically-inducible putative lipoprotein OsmE	311	311	1	2	169				342	342	342	AJGAFMDA_01499	SRR10037207.fasta_02936	SRR10082280.fasta_01325	SRR10164712.fasta_00994	SRR10165194.fasta_01359	SRR10210178.fasta_00093	SRR10230006.fasta_01047	SRR10240816.fasta_00550	SRR10298213.fasta_00653	SRR10343238.fasta_01050	SRR1067657.fasta_02020	SRR10995709.fasta_01801	SRR1139509.fasta_00940	SRR1170897.fasta_01596	SRR1212288.fasta_01033	SRR1258593.fasta_00995	SRR1363329.fasta_01372	SRR1515030.fasta_00917	SRR1519886.fasta_04203	SRR1535708.fasta_00896	SRR1646002.fasta_03738	SRR1646255.fasta_00300	SRR1707975.fasta_00562	SRR1774057.fasta_00943	SRR1968517.fasta_01286	SRR1969039.fasta_01014	SRR2143454.fasta_01434	SRR2175331.fasta_01514	SRR2188126.fasta_03744	SRR2226895.fasta_01204	SRR2228223.fasta_01364	SRR2239756.fasta_01377	SRR2240235.fasta_00801	SRR2407670.fasta_01770	SRR2585570.fasta_01098	SRR2829313.fasta_00941
group_2105		hypothetical protein	311	311	1	2	167				342	342	342	AJGAFMDA_01190	SRR10037207.fasta_02861	SRR10082280.fasta_02854	SRR10164712.fasta_00710	SRR10165194.fasta_01201	SRR10210178.fasta_03067	SRR10230006.fasta_03514	SRR10240816.fasta_03240	SRR10298213.fasta_03395	SRR10343238.fasta_02968	SRR1067657.fasta_02211	SRR10995709.fasta_01990	SRR1139509.fasta_03541	SRR1170897.fasta_01786	SRR1212288.fasta_03829	SRR1258593.fasta_01185	SRR1363329.fasta_01562	SRR1515030.fasta_01109	SRR1519886.fasta_00870	SRR1535708.fasta_01086	SRR1646002.fasta_03927	SRR1646255.fasta_03584	SRR1707975.fasta_00752	SRR1774057.fasta_01133	SRR1968517.fasta_03625	SRR1969039.fasta_01305	SRR2143454.fasta_01624	SRR2175331.fasta_03054	SRR2188126.fasta_00127	SRR2226895.fasta_02851	SRR2228223.fasta_02672	SRR2239756.fasta_04164	SRR2240235.fasta_00991	SRR2407670.fasta_01960	SRR2585570.fasta_01288	SRR2829313.fasta_03622
group_2104		hypothetical protein	311	311	1	2	165				744	744	744	AJGAFMDA_02386	SRR10037207.fasta_03750	SRR10082280.fasta_00749	SRR10164712.fasta_01907	SRR10165194.fasta_00387	SRR10210178.fasta_02184	SRR10230006.fasta_02479	SRR10240816.fasta_04078	SRR10298213.fasta_00952	SRR10343238.fasta_01677	SRR1067657.fasta_02441	SRR10995709.fasta_01596	SRR1139509.fasta_03771	SRR1170897.fasta_02016	SRR1212288.fasta_00521	SRR1258593.fasta_01415	SRR1363329.fasta_01792	SRR1515030.fasta_01338	SRR1519886.fasta_00377	SRR1535708.fasta_01316	SRR1646002.fasta_01830	SRR1646255.fasta_03438	SRR1707975.fasta_00981	SRR1774057.fasta_01363	SRR1968517.fasta_00803	SRR1969039.fasta_02267	SRR2143454.fasta_01256	SRR2175331.fasta_04324	SRR2188126.fasta_01160	SRR2226895.fasta_03544	SRR2228223.fasta_00706	SRR2239756.fasta_01189	SRR2240235.fasta_01220	SRR2407670.fasta_01590	SRR2585570.fasta_01518	SRR2829313.fasta_03900
group_2103		hypothetical protein	311	311	1	2	164				189	189	189	AJGAFMDA_01446	SRR10037207.fasta_00634	SRR10082280.fasta_01378	SRR10164712.fasta_01047	SRR10165194.fasta_01412	SRR10210178.fasta_00040	SRR10230006.fasta_00790	SRR10240816.fasta_00497	SRR10298213.fasta_00706	SRR10343238.fasta_01103	SRR1067657.fasta_02074	SRR10995709.fasta_01853	SRR1139509.fasta_00993	SRR1170897.fasta_01649	SRR1212288.fasta_01086	SRR1258593.fasta_01048	SRR1363329.fasta_01425	SRR1515030.fasta_00971	SRR1519886.fasta_04256	SRR1535708.fasta_00949	SRR1646002.fasta_03791	SRR1646255.fasta_03993	SRR1707975.fasta_00615	SRR1774057.fasta_00996	SRR1968517.fasta_01233	SRR1969039.fasta_00961	SRR2143454.fasta_01487	SRR2175331.fasta_01567	SRR2188126.fasta_00955	SRR2226895.fasta_01257	SRR2228223.fasta_01311	SRR2239756.fasta_01430	SRR2240235.fasta_00854	SRR2407670.fasta_01823	SRR2585570.fasta_01151	SRR2829313.fasta_00994
rspB	rspB	Starvation-sensing protein RspB	311	311	1	2	163				1020	1020	1020	AJGAFMDA_01193	SRR10037207.fasta_02864	SRR10082280.fasta_02857	SRR10164712.fasta_00707	SRR10165194.fasta_01204	SRR10210178.fasta_03070	SRR10230006.fasta_03517	SRR10240816.fasta_03243	SRR10298213.fasta_03398	SRR10343238.fasta_02971	SRR1067657.fasta_02214	SRR10995709.fasta_01993	SRR1139509.fasta_03544	SRR1170897.fasta_01789	SRR1212288.fasta_03832	SRR1258593.fasta_01188	SRR1363329.fasta_01565	SRR1515030.fasta_01112	SRR1519886.fasta_00867	SRR1535708.fasta_01089	SRR1646002.fasta_03930	SRR1646255.fasta_03581	SRR1707975.fasta_00755	SRR1774057.fasta_01136	SRR1968517.fasta_03622	SRR1969039.fasta_01308	SRR2143454.fasta_01627	SRR2175331.fasta_03057	SRR2188126.fasta_00124	SRR2226895.fasta_02854	SRR2228223.fasta_02675	SRR2239756.fasta_04161	SRR2240235.fasta_00994	SRR2407670.fasta_01963	SRR2585570.fasta_01291	SRR2829313.fasta_03625
aaeB_1	aaeB_1	p-hydroxybenzoic acid efflux pump subunit AaeB	311	311	1	2	162				2040	2040	2040	AJGAFMDA_03243	SRR10037207.fasta_02800	SRR10082280.fasta_02793	SRR10164712.fasta_03111	SRR10165194.fasta_01140	SRR10210178.fasta_03006	SRR10230006.fasta_03453	SRR10240816.fasta_03179	SRR10298213.fasta_03334	SRR10343238.fasta_02907	SRR1067657.fasta_02150	SRR10995709.fasta_01929	SRR1139509.fasta_01069	SRR1170897.fasta_01725	SRR1212288.fasta_03768	SRR1258593.fasta_01124	SRR1363329.fasta_01501	SRR1515030.fasta_01048	SRR1519886.fasta_04332	SRR1535708.fasta_01025	SRR1646002.fasta_03866	SRR1646255.fasta_01310	SRR1707975.fasta_00691	SRR1774057.fasta_01072	SRR1968517.fasta_02654	SRR1969039.fasta_01244	SRR2143454.fasta_01563	SRR2175331.fasta_02993	SRR2188126.fasta_03465	SRR2226895.fasta_02790	SRR2228223.fasta_02611	SRR2239756.fasta_03142	SRR2240235.fasta_00930	SRR2407670.fasta_01899	SRR2585570.fasta_01227	SRR2829313.fasta_03561
benM_2~~~benM_1	benM_2;benM_1	HTH-type transcriptional regulator BenM	311	311	1	2	161				699	900	897.955	AJGAFMDA_01174	SRR10037207.fasta_02845	SRR10082280.fasta_02838	SRR10164712.fasta_00726	SRR10165194.fasta_01185	SRR10210178.fasta_03051	SRR10230006.fasta_03498	SRR10240816.fasta_03224	SRR10298213.fasta_03379	SRR10343238.fasta_02952	SRR1067657.fasta_02195	SRR10995709.fasta_01974	SRR1139509.fasta_03525	SRR1170897.fasta_01770	SRR1212288.fasta_03813	SRR1258593.fasta_01169	SRR1363329.fasta_01546	SRR1515030.fasta_01093	SRR1519886.fasta_00886	SRR1535708.fasta_01070	SRR1646002.fasta_03911	SRR1646255.fasta_03600	SRR1707975.fasta_00736	SRR1774057.fasta_01117	SRR1968517.fasta_03641	SRR1969039.fasta_01289	SRR2143454.fasta_01608	SRR2175331.fasta_03038	SRR2188126.fasta_00143	SRR2226895.fasta_02835	SRR2228223.fasta_02656	SRR2239756.fasta_04180	SRR2240235.fasta_00975	SRR2407670.fasta_01944	SRR2585570.fasta_01272	SRR2829313.fasta_03606
ydiM	ydiM	Inner membrane transport protein YdiM	311	311	1	2	160				549	1212	1209.59	AJGAFMDA_01451	SRR10037207.fasta_00629	SRR10082280.fasta_01373	SRR10164712.fasta_01042	SRR10165194.fasta_01407	SRR10210178.fasta_00045	SRR10230006.fasta_00785	SRR10240816.fasta_00502	SRR10298213.fasta_00701	SRR10343238.fasta_01098	SRR1067657.fasta_02069	SRR10995709.fasta_01848	SRR1139509.fasta_00988	SRR1170897.fasta_01644	SRR1212288.fasta_01081	SRR1258593.fasta_01043	SRR1363329.fasta_01420	SRR1515030.fasta_00966	SRR1519886.fasta_04251	SRR1535708.fasta_00944	SRR1646002.fasta_03786	SRR1646255.fasta_03988	SRR1707975.fasta_00610	SRR1774057.fasta_00991	SRR1968517.fasta_01238	SRR1969039.fasta_00966	SRR2143454.fasta_01482	SRR2175331.fasta_01562	SRR2188126.fasta_03696	SRR2226895.fasta_01252	SRR2228223.fasta_01316	SRR2239756.fasta_01425	SRR2240235.fasta_00849	SRR2407670.fasta_01818	SRR2585570.fasta_01146	SRR2829313.fasta_00989
mipA	mipA	MltA-interacting protein	311	311	1	2	158				747	747	747	AJGAFMDA_01525	SRR10037207.fasta_02962	SRR10082280.fasta_01299	SRR10164712.fasta_00968	SRR10165194.fasta_01333	SRR10210178.fasta_00119	SRR10230006.fasta_01073	SRR10240816.fasta_00576	SRR10298213.fasta_00627	SRR10343238.fasta_01024	SRR1067657.fasta_01995	SRR10995709.fasta_01775	SRR1139509.fasta_00914	SRR1170897.fasta_01570	SRR1212288.fasta_01006	SRR1258593.fasta_00970	SRR1363329.fasta_01346	SRR1515030.fasta_00891	SRR1519886.fasta_00415	SRR1535708.fasta_00870	SRR1646002.fasta_03712	SRR1646255.fasta_00325	SRR1707975.fasta_00536	SRR1774057.fasta_00917	SRR1968517.fasta_01311	SRR1969039.fasta_01039	SRR2143454.fasta_01408	SRR2175331.fasta_01488	SRR2188126.fasta_03770	SRR2226895.fasta_01178	SRR2228223.fasta_01390	SRR2239756.fasta_01351	SRR2240235.fasta_00775	SRR2407670.fasta_01744	SRR2585570.fasta_01072	SRR2829313.fasta_00915
group_2101		hypothetical protein	311	311	1	2	157				93	93	93	AJGAFMDA_01172	SRR10037207.fasta_02843	SRR10082280.fasta_02836	SRR10164712.fasta_00728	SRR10165194.fasta_01183	SRR10210178.fasta_03049	SRR10230006.fasta_03496	SRR10240816.fasta_03222	SRR10298213.fasta_03377	SRR10343238.fasta_02950	SRR1067657.fasta_02193	SRR10995709.fasta_01972	SRR1139509.fasta_03523	SRR1170897.fasta_01768	SRR1212288.fasta_03811	SRR1258593.fasta_01167	SRR1363329.fasta_01544	SRR1515030.fasta_01091	SRR1519886.fasta_00888	SRR1535708.fasta_01068	SRR1646002.fasta_03909	SRR1646255.fasta_03602	SRR1707975.fasta_00734	SRR1774057.fasta_01115	SRR1968517.fasta_03643	SRR1969039.fasta_01287	SRR2143454.fasta_01606	SRR2175331.fasta_03036	SRR2188126.fasta_00145	SRR2226895.fasta_02833	SRR2228223.fasta_02654	SRR2239756.fasta_04182	SRR2240235.fasta_00973	SRR2407670.fasta_01942	SRR2585570.fasta_01270	SRR2829313.fasta_03604
sufC	sufC	putative ATP-dependent transporter SufC	311	311	1	2	155				747	747	747	AJGAFMDA_01442	SRR10037207.fasta_00639	SRR10082280.fasta_01382	SRR10164712.fasta_01051	SRR10165194.fasta_01416	SRR10210178.fasta_00036	SRR10230006.fasta_00794	SRR10240816.fasta_00493	SRR10298213.fasta_00710	SRR10343238.fasta_01107	SRR1067657.fasta_02078	SRR10995709.fasta_01857	SRR1139509.fasta_00997	SRR1170897.fasta_01653	SRR1212288.fasta_01090	SRR1258593.fasta_01052	SRR1363329.fasta_01429	SRR1515030.fasta_00975	SRR1519886.fasta_04260	SRR1535708.fasta_00953	SRR1646002.fasta_03795	SRR1646255.fasta_03997	SRR1707975.fasta_00619	SRR1774057.fasta_01000	SRR1968517.fasta_01229	SRR1969039.fasta_00957	SRR2143454.fasta_01491	SRR2175331.fasta_01571	SRR2188126.fasta_00959	SRR2226895.fasta_01261	SRR2228223.fasta_01307	SRR2239756.fasta_01434	SRR2240235.fasta_00858	SRR2407670.fasta_01827	SRR2585570.fasta_01155	SRR2829313.fasta_00998
ydfG	ydfG	NADP-dependent 3-hydroxy acid dehydrogenase YdfG	311	311	1	2	154				747	747	747	AJGAFMDA_01198	SRR10037207.fasta_02869	SRR10082280.fasta_02862	SRR10164712.fasta_00702	SRR10165194.fasta_01209	SRR10210178.fasta_03075	SRR10230006.fasta_03522	SRR10240816.fasta_03248	SRR10298213.fasta_03403	SRR10343238.fasta_02976	SRR1067657.fasta_02219	SRR10995709.fasta_01998	SRR1139509.fasta_03549	SRR1170897.fasta_01794	SRR1212288.fasta_03837	SRR1258593.fasta_01193	SRR1363329.fasta_01570	SRR1515030.fasta_01117	SRR1519886.fasta_00862	SRR1535708.fasta_01094	SRR1646002.fasta_03935	SRR1646255.fasta_03576	SRR1707975.fasta_00760	SRR1774057.fasta_01141	SRR1968517.fasta_03617	SRR1969039.fasta_01313	SRR2143454.fasta_01632	SRR2175331.fasta_03062	SRR2188126.fasta_00119	SRR2226895.fasta_02859	SRR2228223.fasta_02680	SRR2239756.fasta_04156	SRR2240235.fasta_00999	SRR2407670.fasta_01968	SRR2585570.fasta_01296	SRR2829313.fasta_03630
proS_3	proS_3	Proline--tRNA ligase	311	311	1	2	151				528	528	528	AJGAFMDA_03677	SRR10037207.fasta_02967	SRR10082280.fasta_01294	SRR10164712.fasta_00963	SRR10165194.fasta_01328	SRR10210178.fasta_00124	SRR10230006.fasta_01078	SRR10240816.fasta_00581	SRR10298213.fasta_00622	SRR10343238.fasta_01019	SRR1067657.fasta_01990	SRR10995709.fasta_01770	SRR1139509.fasta_00909	SRR1170897.fasta_01565	SRR1212288.fasta_01001	SRR1258593.fasta_00965	SRR1363329.fasta_01341	SRR1515030.fasta_00886	SRR1519886.fasta_00420	SRR1535708.fasta_00865	SRR1646002.fasta_03707	SRR1646255.fasta_00330	SRR1707975.fasta_00531	SRR1774057.fasta_00912	SRR1968517.fasta_01316	SRR1969039.fasta_01044	SRR2143454.fasta_01403	SRR2175331.fasta_01483	SRR2188126.fasta_03775	SRR2226895.fasta_01173	SRR2228223.fasta_01395	SRR2239756.fasta_01346	SRR2240235.fasta_00770	SRR2407670.fasta_01739	SRR2585570.fasta_01067	SRR2829313.fasta_00910
btuD	btuD	Vitamin B12 import ATP-binding protein BtuD	311	311	1	2	149				750	750	750	AJGAFMDA_01470	SRR10037207.fasta_02907	SRR10082280.fasta_01354	SRR10164712.fasta_01023	SRR10165194.fasta_01388	SRR10210178.fasta_00064	SRR10230006.fasta_01018	SRR10240816.fasta_00521	SRR10298213.fasta_00682	SRR10343238.fasta_01079	SRR1067657.fasta_02049	SRR10995709.fasta_01829	SRR1139509.fasta_00969	SRR1170897.fasta_01625	SRR1212288.fasta_01062	SRR1258593.fasta_01024	SRR1363329.fasta_01401	SRR1515030.fasta_00946	SRR1519886.fasta_04232	SRR1535708.fasta_00925	SRR1646002.fasta_03767	SRR1646255.fasta_00271	SRR1707975.fasta_00591	SRR1774057.fasta_00972	SRR1968517.fasta_01257	SRR1969039.fasta_00985	SRR2143454.fasta_01463	SRR2175331.fasta_01543	SRR2188126.fasta_03715	SRR2226895.fasta_01233	SRR2228223.fasta_01335	SRR2239756.fasta_01406	SRR2240235.fasta_00830	SRR2407670.fasta_01799	SRR2585570.fasta_01127	SRR2829313.fasta_00970
pncC_1	pncC_1	Nicotinamide-nucleotide amidohydrolase PncC	311	311	1	2	147				528	528	528	AJGAFMDA_01201	SRR10037207.fasta_02872	SRR10082280.fasta_02865	SRR10164712.fasta_00699	SRR10165194.fasta_01212	SRR10210178.fasta_03078	SRR10230006.fasta_03525	SRR10240816.fasta_03251	SRR10298213.fasta_03406	SRR10343238.fasta_02979	SRR1067657.fasta_02222	SRR10995709.fasta_02001	SRR1139509.fasta_03552	SRR1170897.fasta_01797	SRR1212288.fasta_03840	SRR1258593.fasta_01196	SRR1363329.fasta_01573	SRR1515030.fasta_01120	SRR1519886.fasta_00859	SRR1535708.fasta_01097	SRR1646002.fasta_03938	SRR1646255.fasta_03573	SRR1707975.fasta_00763	SRR1774057.fasta_01144	SRR1968517.fasta_03614	SRR1969039.fasta_01316	SRR2143454.fasta_01635	SRR2175331.fasta_03065	SRR2188126.fasta_00116	SRR2226895.fasta_02862	SRR2228223.fasta_02683	SRR2239756.fasta_04153	SRR2240235.fasta_01002	SRR2407670.fasta_03701	SRR2585570.fasta_01299	SRR2829313.fasta_03633
group_2095		hypothetical protein	311	311	1	2	146				348	348	348	AJGAFMDA_03682	SRR10037207.fasta_02972	SRR10082280.fasta_01289	SRR10164712.fasta_00958	SRR10165194.fasta_01323	SRR10210178.fasta_00129	SRR10230006.fasta_01083	SRR10240816.fasta_00586	SRR10298213.fasta_00617	SRR10343238.fasta_01014	SRR1067657.fasta_01985	SRR10995709.fasta_01765	SRR1139509.fasta_00904	SRR1170897.fasta_01560	SRR1212288.fasta_00996	SRR1258593.fasta_00960	SRR1363329.fasta_01336	SRR1515030.fasta_00881	SRR1519886.fasta_00425	SRR1535708.fasta_00860	SRR1646002.fasta_03702	SRR1646255.fasta_00335	SRR1707975.fasta_00526	SRR1774057.fasta_00907	SRR1968517.fasta_01321	SRR1969039.fasta_01049	SRR2143454.fasta_01398	SRR2175331.fasta_01478	SRR2188126.fasta_03780	SRR2226895.fasta_01168	SRR2228223.fasta_01400	SRR2239756.fasta_01341	SRR2240235.fasta_00765	SRR2407670.fasta_01734	SRR2585570.fasta_01062	SRR2829313.fasta_00905
grxD	grxD	Glutaredoxin 4	311	311	1	2	144				348	348	348	AJGAFMDA_03251	SRR10037207.fasta_02792	SRR10082280.fasta_02785	SRR10164712.fasta_03103	SRR10165194.fasta_01132	SRR10210178.fasta_02998	SRR10230006.fasta_03445	SRR10240816.fasta_03171	SRR10298213.fasta_03326	SRR10343238.fasta_02899	SRR1067657.fasta_02142	SRR10995709.fasta_01921	SRR1139509.fasta_01061	SRR1170897.fasta_01717	SRR1212288.fasta_03760	SRR1258593.fasta_01116	SRR1363329.fasta_01493	SRR1515030.fasta_01040	SRR1519886.fasta_04324	SRR1535708.fasta_01017	SRR1646002.fasta_03858	SRR1646255.fasta_01302	SRR1707975.fasta_00683	SRR1774057.fasta_01064	SRR1968517.fasta_02646	SRR1969039.fasta_01236	SRR2143454.fasta_01555	SRR2175331.fasta_02985	SRR2188126.fasta_03457	SRR2226895.fasta_02782	SRR2228223.fasta_02603	SRR2239756.fasta_03134	SRR2240235.fasta_00922	SRR2407670.fasta_01891	SRR2585570.fasta_01219	SRR2829313.fasta_03553
group_2093		hypothetical protein	311	311	1	2	143				2145	2145	2145	AJGAFMDA_01281	SRR10037207.fasta_03068	SRR10082280.fasta_02944	SRR10164712.fasta_03237	SRR10165194.fasta_01027	SRR10210178.fasta_03157	SRR10230006.fasta_04166	SRR10240816.fasta_02992	SRR10298213.fasta_03485	SRR10343238.fasta_03058	SRR1067657.fasta_02301	SRR10995709.fasta_02093	SRR1139509.fasta_03632	SRR1170897.fasta_01876	SRR1212288.fasta_03919	SRR1258593.fasta_01275	SRR1363329.fasta_01652	SRR1515030.fasta_01199	SRR1519886.fasta_00220	SRR1535708.fasta_01176	SRR1646002.fasta_04017	SRR1646255.fasta_03495	SRR1707975.fasta_00842	SRR1774057.fasta_01223	SRR1968517.fasta_03534	SRR1969039.fasta_02128	SRR2143454.fasta_01117	SRR2175331.fasta_03144	SRR2188126.fasta_00596	SRR2226895.fasta_02941	SRR2228223.fasta_02762	SRR2239756.fasta_04061	SRR2240235.fasta_01081	SRR2407670.fasta_03622	SRR2585570.fasta_01378	SRR2829313.fasta_03712
pykF	;pykF	hypothetical protein;Pyruvate kinase I	311	311	1	2	140				561	1413	1407.52	AJGAFMDA_01434	SRR10037207.fasta_00647	SRR10082280.fasta_01390	SRR10164712.fasta_01059	SRR10165194.fasta_01424	SRR10210178.fasta_00028	SRR10230006.fasta_00802	SRR10240816.fasta_00485	SRR10298213.fasta_00718	SRR10343238.fasta_01115	SRR1067657.fasta_02086	SRR10995709.fasta_01865	SRR1139509.fasta_01005	SRR1170897.fasta_01661	SRR1212288.fasta_01098	SRR1258593.fasta_01060	SRR1363329.fasta_01437	SRR1515030.fasta_00983	SRR1519886.fasta_04268	SRR1535708.fasta_00961	SRR1646002.fasta_03802	SRR1646255.fasta_01245	SRR1707975.fasta_00627	SRR1774057.fasta_01008	SRR1968517.fasta_02590	SRR1969039.fasta_02303	SRR2143454.fasta_01499	SRR2175331.fasta_01579	SRR2188126.fasta_00967	SRR2226895.fasta_01269	SRR2228223.fasta_00206	SRR2239756.fasta_01442	SRR2240235.fasta_00866	SRR2407670.fasta_01835	SRR2585570.fasta_01163	SRR2829313.fasta_01006
laaA	laaA	L-amino acid amidase	311	311	1	2	139				558	894	891.832	AJGAFMDA_01432	SRR10037207.fasta_00649	SRR10082280.fasta_01392	SRR10164712.fasta_01061	SRR10165194.fasta_01426	SRR10210178.fasta_00026	SRR10230006.fasta_00804	SRR10240816.fasta_00483	SRR10298213.fasta_00720	SRR10343238.fasta_01117	SRR1067657.fasta_02088	SRR10995709.fasta_01867	SRR1139509.fasta_01007	SRR1170897.fasta_01663	SRR1212288.fasta_01100	SRR1258593.fasta_01062	SRR1363329.fasta_01439	SRR1515030.fasta_00985	SRR1519886.fasta_04270	SRR1535708.fasta_00963	SRR1646002.fasta_03804	SRR1646255.fasta_01247	SRR1707975.fasta_00629	SRR1774057.fasta_01010	SRR1968517.fasta_02592	SRR1969039.fasta_02305	SRR2143454.fasta_01501	SRR2175331.fasta_01581	SRR2188126.fasta_00969	SRR2226895.fasta_01271	SRR2228223.fasta_00208	SRR2239756.fasta_01444	SRR2240235.fasta_00868	SRR2407670.fasta_01837	SRR2585570.fasta_01165	SRR2829313.fasta_01008
nemA	nemA	N-ethylmaleimide reductase	311	311	1	2	138				1098	1098	1098	AJGAFMDA_03248	SRR10037207.fasta_02795	SRR10082280.fasta_02788	SRR10164712.fasta_03106	SRR10165194.fasta_01135	SRR10210178.fasta_03001	SRR10230006.fasta_03448	SRR10240816.fasta_03174	SRR10298213.fasta_03329	SRR10343238.fasta_02902	SRR1067657.fasta_02145	SRR10995709.fasta_01924	SRR1139509.fasta_01064	SRR1170897.fasta_01720	SRR1212288.fasta_03763	SRR1258593.fasta_01119	SRR1363329.fasta_01496	SRR1515030.fasta_01043	SRR1519886.fasta_04327	SRR1535708.fasta_01020	SRR1646002.fasta_03861	SRR1646255.fasta_01305	SRR1707975.fasta_00686	SRR1774057.fasta_01067	SRR1968517.fasta_02649	SRR1969039.fasta_01239	SRR2143454.fasta_01558	SRR2175331.fasta_02988	SRR2188126.fasta_03460	SRR2226895.fasta_02785	SRR2228223.fasta_02606	SRR2239756.fasta_03137	SRR2240235.fasta_00925	SRR2407670.fasta_01894	SRR2585570.fasta_01222	SRR2829313.fasta_03556
ydgC	ydgC	Inner membrane protein YdgC	311	311	1	2	137				276	336	335.807	AJGAFMDA_01162	SRR10037207.fasta_02833	SRR10082280.fasta_02826	SRR10164712.fasta_00738	SRR10165194.fasta_01173	SRR10210178.fasta_03039	SRR10230006.fasta_03486	SRR10240816.fasta_03212	SRR10298213.fasta_03367	SRR10343238.fasta_02940	SRR1067657.fasta_02183	SRR10995709.fasta_01962	SRR1139509.fasta_03513	SRR1170897.fasta_01758	SRR1212288.fasta_03801	SRR1258593.fasta_01157	SRR1363329.fasta_01534	SRR1515030.fasta_01081	SRR1519886.fasta_00898	SRR1535708.fasta_01058	SRR1646002.fasta_03899	SRR1646255.fasta_01343	SRR1707975.fasta_00724	SRR1774057.fasta_01105	SRR1968517.fasta_03653	SRR1969039.fasta_01277	SRR2143454.fasta_01596	SRR2175331.fasta_03026	SRR2188126.fasta_03498	SRR2226895.fasta_02823	SRR2228223.fasta_02644	SRR2239756.fasta_04192	SRR2240235.fasta_00963	SRR2407670.fasta_01932	SRR2585570.fasta_01260	SRR2829313.fasta_03594
rpmI	rpmI	50S ribosomal protein L35	311	311	1	2	135				198	198	198	AJGAFMDA_01477	SRR10037207.fasta_02914	SRR10082280.fasta_01347	SRR10164712.fasta_01016	SRR10165194.fasta_01381	SRR10210178.fasta_00071	SRR10230006.fasta_01025	SRR10240816.fasta_00528	SRR10298213.fasta_00675	SRR10343238.fasta_01072	SRR1067657.fasta_02042	SRR10995709.fasta_01822	SRR1139509.fasta_00962	SRR1170897.fasta_01618	SRR1212288.fasta_01055	SRR1258593.fasta_01017	SRR1363329.fasta_01394	SRR1515030.fasta_00939	SRR1519886.fasta_04225	SRR1535708.fasta_00918	SRR1646002.fasta_03760	SRR1646255.fasta_00278	SRR1707975.fasta_00584	SRR1774057.fasta_00965	SRR1968517.fasta_01264	SRR1969039.fasta_00992	SRR2143454.fasta_01456	SRR2175331.fasta_01536	SRR2188126.fasta_03722	SRR2226895.fasta_01226	SRR2228223.fasta_01342	SRR2239756.fasta_01399	SRR2240235.fasta_00823	SRR2407670.fasta_01792	SRR2585570.fasta_01120	SRR2829313.fasta_00963
ydjM	ydjM	Inner membrane protein YdjM	311	311	1	2	134				471	600	599.17	AJGAFMDA_01489	SRR10037207.fasta_02926	SRR10082280.fasta_01335	SRR10164712.fasta_01004	SRR10165194.fasta_01369	SRR10210178.fasta_00083	SRR10230006.fasta_01037	SRR10240816.fasta_00540	SRR10298213.fasta_00663	SRR10343238.fasta_01060	SRR1067657.fasta_02030	SRR10995709.fasta_01810	SRR1139509.fasta_00950	SRR1170897.fasta_01606	SRR1212288.fasta_01043	SRR1258593.fasta_01005	SRR1363329.fasta_01382	SRR1515030.fasta_00927	SRR1519886.fasta_04213	SRR1535708.fasta_00906	SRR1646002.fasta_03748	SRR1646255.fasta_00290	SRR1707975.fasta_00572	SRR1774057.fasta_00953	SRR1968517.fasta_01276	SRR1969039.fasta_01004	SRR2143454.fasta_01444	SRR2175331.fasta_01524	SRR2188126.fasta_03734	SRR2226895.fasta_01214	SRR2228223.fasta_01354	SRR2239756.fasta_01387	SRR2240235.fasta_00811	SRR2407670.fasta_01780	SRR2585570.fasta_01108	SRR2829313.fasta_00951
chbG	chbG	Chitooligosaccharide deacetylase ChbG	311	311	1	2	133				759	759	759	AJGAFMDA_01493	SRR10037207.fasta_02930	SRR10082280.fasta_01331	SRR10164712.fasta_01000	SRR10165194.fasta_01365	SRR10210178.fasta_00087	SRR10230006.fasta_01041	SRR10240816.fasta_00544	SRR10298213.fasta_00659	SRR10343238.fasta_01056	SRR1067657.fasta_02026	SRR10995709.fasta_01807	SRR1139509.fasta_00946	SRR1170897.fasta_01602	SRR1212288.fasta_01039	SRR1258593.fasta_01001	SRR1363329.fasta_01378	SRR1515030.fasta_00923	SRR1519886.fasta_04209	SRR1535708.fasta_00902	SRR1646002.fasta_03744	SRR1646255.fasta_00294	SRR1707975.fasta_00568	SRR1774057.fasta_00949	SRR1968517.fasta_01280	SRR1969039.fasta_01008	SRR2143454.fasta_01440	SRR2175331.fasta_01520	SRR2188126.fasta_03738	SRR2226895.fasta_01210	SRR2228223.fasta_01358	SRR2239756.fasta_01383	SRR2240235.fasta_00807	SRR2407670.fasta_01776	SRR2585570.fasta_01104	SRR2829313.fasta_00947
group_2091		hypothetical protein	311	311	1	2	132				759	759	759	AJGAFMDA_01483	SRR10037207.fasta_02920	SRR10082280.fasta_01341	SRR10164712.fasta_01010	SRR10165194.fasta_01375	SRR10210178.fasta_00077	SRR10230006.fasta_01031	SRR10240816.fasta_00534	SRR10298213.fasta_00669	SRR10343238.fasta_01066	SRR1067657.fasta_02036	SRR10995709.fasta_01816	SRR1139509.fasta_00956	SRR1170897.fasta_01612	SRR1212288.fasta_01049	SRR1258593.fasta_01011	SRR1363329.fasta_01388	SRR1515030.fasta_00933	SRR1519886.fasta_04219	SRR1535708.fasta_00912	SRR1646002.fasta_03754	SRR1646255.fasta_00284	SRR1707975.fasta_00578	SRR1774057.fasta_00959	SRR1968517.fasta_01270	SRR1969039.fasta_00998	SRR2143454.fasta_01450	SRR2175331.fasta_01530	SRR2188126.fasta_03728	SRR2226895.fasta_01220	SRR2228223.fasta_01348	SRR2239756.fasta_01393	SRR2240235.fasta_00817	SRR2407670.fasta_01786	SRR2585570.fasta_01114	SRR2829313.fasta_00957
aroD	aroD	3-dehydroquinate dehydratase	311	311	1	2	131				759	759	759	AJGAFMDA_01454	SRR10037207.fasta_00626	SRR10082280.fasta_01370	SRR10164712.fasta_01039	SRR10165194.fasta_01404	SRR10210178.fasta_00048	SRR10230006.fasta_00782	SRR10240816.fasta_00505	SRR10298213.fasta_00698	SRR10343238.fasta_01095	SRR1067657.fasta_02066	SRR10995709.fasta_01845	SRR1139509.fasta_00985	SRR1170897.fasta_01641	SRR1212288.fasta_01078	SRR1258593.fasta_01040	SRR1363329.fasta_01417	SRR1515030.fasta_00963	SRR1519886.fasta_04248	SRR1535708.fasta_00941	SRR1646002.fasta_03783	SRR1646255.fasta_03985	SRR1707975.fasta_00607	SRR1774057.fasta_00988	SRR1968517.fasta_01241	SRR1969039.fasta_00969	SRR2143454.fasta_01479	SRR2175331.fasta_01559	SRR2188126.fasta_03699	SRR2226895.fasta_01249	SRR2228223.fasta_01319	SRR2239756.fasta_01422	SRR2240235.fasta_00846	SRR2407670.fasta_01815	SRR2585570.fasta_01143	SRR2829313.fasta_00986
group_2090		hypothetical protein	311	311	1	2	128				354	354	354	AJGAFMDA_03892	SRR10037207.fasta_03783	SRR10082280.fasta_01244	SRR10164712.fasta_01940	SRR10165194.fasta_00420	SRR10210178.fasta_02217	SRR10230006.fasta_02512	SRR10240816.fasta_04112	SRR10298213.fasta_04168	SRR10343238.fasta_01711	SRR1067657.fasta_02474	SRR10995709.fasta_01629	SRR1139509.fasta_03804	SRR1170897.fasta_01472	SRR1212288.fasta_00554	SRR1258593.fasta_01448	SRR1363329.fasta_01825	SRR1515030.fasta_00843	SRR1519886.fasta_01150	SRR1535708.fasta_01349	SRR1646002.fasta_01863	SRR1646255.fasta_00935	SRR1707975.fasta_01014	SRR1774057.fasta_01396	SRR1968517.fasta_01367	SRR1969039.fasta_02300	SRR2143454.fasta_01289	SRR2175331.fasta_04357	SRR2188126.fasta_01193	SRR2226895.fasta_01130	SRR2228223.fasta_01105	SRR2239756.fasta_01222	SRR2240235.fasta_00726	SRR2407670.fasta_01623	SRR2585570.fasta_01024	SRR2829313.fasta_03933
frmA	frmA	S-(hydroxymethyl)glutathione dehydrogenase	311	311	1	2	127				1119	1119	1119	AJGAFMDA_03871	SRR10037207.fasta_03099	SRR10082280.fasta_02975	SRR10164712.fasta_03206	SRR10165194.fasta_01058	SRR10210178.fasta_03188	SRR10230006.fasta_04197	SRR10240816.fasta_03023	SRR10298213.fasta_03515	SRR10343238.fasta_03089	SRR1067657.fasta_02332	SRR10995709.fasta_02124	SRR1139509.fasta_03663	SRR1170897.fasta_01907	SRR1212288.fasta_03950	SRR1258593.fasta_01306	SRR1363329.fasta_01683	SRR1515030.fasta_01230	SRR1519886.fasta_00268	SRR1535708.fasta_01207	SRR1646002.fasta_04048	SRR1646255.fasta_03329	SRR1707975.fasta_00873	SRR1774057.fasta_01254	SRR1968517.fasta_03503	SRR1969039.fasta_02159	SRR2143454.fasta_01148	SRR2175331.fasta_03175	SRR2188126.fasta_00627	SRR2226895.fasta_02972	SRR2228223.fasta_02793	SRR2239756.fasta_04030	SRR2240235.fasta_01112	SRR2407670.fasta_03591	SRR2585570.fasta_01409	SRR2829313.fasta_03743
pgpB	pgpB	Phosphatidylglycerophosphatase B	311	311	1	2	126				765	765	765	AJGAFMDA_02411	SRR10037207.fasta_03725	SRR10082280.fasta_00773	SRR10164712.fasta_01883	SRR10165194.fasta_00363	SRR10210178.fasta_00622	SRR10230006.fasta_02454	SRR10240816.fasta_04054	SRR10298213.fasta_00976	SRR10343238.fasta_01653	SRR1067657.fasta_02416	SRR10995709.fasta_01571	SRR1139509.fasta_03747	SRR1170897.fasta_01991	SRR1212288.fasta_00497	SRR1258593.fasta_01391	SRR1363329.fasta_01767	SRR1515030.fasta_01314	SRR1519886.fasta_00352	SRR1535708.fasta_01291	SRR1646002.fasta_01806	SRR1646255.fasta_03413	SRR1707975.fasta_00957	SRR1774057.fasta_01338	SRR1968517.fasta_00828	SRR1969039.fasta_02243	SRR2143454.fasta_01232	SRR2175331.fasta_04299	SRR2188126.fasta_01135	SRR2226895.fasta_03568	SRR2228223.fasta_00730	SRR2239756.fasta_01165	SRR2240235.fasta_01196	SRR2407670.fasta_01565	SRR2585570.fasta_01493	SRR2829313.fasta_03876
group_2089		hypothetical protein	311	311	1	2	125				537	537	537	AJGAFMDA_01487	SRR10037207.fasta_02924	SRR10082280.fasta_01337	SRR10164712.fasta_01006	SRR10165194.fasta_01371	SRR10210178.fasta_00081	SRR10230006.fasta_01035	SRR10240816.fasta_00538	SRR10298213.fasta_00665	SRR10343238.fasta_01062	SRR1067657.fasta_02032	SRR10995709.fasta_01812	SRR1139509.fasta_00952	SRR1170897.fasta_01608	SRR1212288.fasta_01045	SRR1258593.fasta_01007	SRR1363329.fasta_01384	SRR1515030.fasta_00929	SRR1519886.fasta_04215	SRR1535708.fasta_00908	SRR1646002.fasta_03750	SRR1646255.fasta_00288	SRR1707975.fasta_00574	SRR1774057.fasta_00955	SRR1968517.fasta_01274	SRR1969039.fasta_01002	SRR2143454.fasta_01446	SRR2175331.fasta_01526	SRR2188126.fasta_03732	SRR2226895.fasta_01216	SRR2228223.fasta_01352	SRR2239756.fasta_01389	SRR2240235.fasta_00813	SRR2407670.fasta_01782	SRR2585570.fasta_01110	SRR2829313.fasta_00953
group_2088		hypothetical protein	311	311	1	2	123				1119	1119	1119	AJGAFMDA_01449	SRR10037207.fasta_00631	SRR10082280.fasta_01375	SRR10164712.fasta_01044	SRR10165194.fasta_01409	SRR10210178.fasta_00043	SRR10230006.fasta_00787	SRR10240816.fasta_00500	SRR10298213.fasta_00703	SRR10343238.fasta_01100	SRR1067657.fasta_02071	SRR10995709.fasta_01850	SRR1139509.fasta_00990	SRR1170897.fasta_01646	SRR1212288.fasta_01083	SRR1258593.fasta_01045	SRR1363329.fasta_01422	SRR1515030.fasta_00968	SRR1519886.fasta_04253	SRR1535708.fasta_00946	SRR1646002.fasta_03788	SRR1646255.fasta_03990	SRR1707975.fasta_00612	SRR1774057.fasta_00993	SRR1968517.fasta_01236	SRR1969039.fasta_00964	SRR2143454.fasta_01484	SRR2175331.fasta_01564	SRR2188126.fasta_00952	SRR2226895.fasta_01254	SRR2228223.fasta_01314	SRR2239756.fasta_01427	SRR2240235.fasta_00851	SRR2407670.fasta_01820	SRR2585570.fasta_01148	SRR2829313.fasta_00991
anmK	anmK	Anhydro-N-acetylmuramic acid kinase	311	311	1	2	119				1122	1122	1122	AJGAFMDA_03238	SRR10037207.fasta_02805	SRR10082280.fasta_02798	SRR10164712.fasta_03116	SRR10165194.fasta_01145	SRR10210178.fasta_03011	SRR10230006.fasta_03458	SRR10240816.fasta_03184	SRR10298213.fasta_03339	SRR10343238.fasta_02912	SRR1067657.fasta_02155	SRR10995709.fasta_01934	SRR1139509.fasta_01074	SRR1170897.fasta_01730	SRR1212288.fasta_03773	SRR1258593.fasta_01129	SRR1363329.fasta_01506	SRR1515030.fasta_01053	SRR1519886.fasta_04337	SRR1535708.fasta_01030	SRR1646002.fasta_03871	SRR1646255.fasta_01315	SRR1707975.fasta_00696	SRR1774057.fasta_01077	SRR1968517.fasta_02659	SRR1969039.fasta_01249	SRR2143454.fasta_01568	SRR2175331.fasta_02998	SRR2188126.fasta_03470	SRR2226895.fasta_02795	SRR2228223.fasta_02616	SRR2239756.fasta_03147	SRR2240235.fasta_00935	SRR2407670.fasta_01904	SRR2585570.fasta_01232	SRR2829313.fasta_03566
ydfJ~~~proP_1	ydfJ;proP_1	Putative transporter YdfJ;Proline/betaine transporter	311	311	1	2	118				1017	1380	1378.83	AJGAFMDA_01194	SRR10037207.fasta_02865	SRR10082280.fasta_02858	SRR10164712.fasta_00706	SRR10165194.fasta_01205	SRR10210178.fasta_03071	SRR10230006.fasta_03518	SRR10240816.fasta_03244	SRR10298213.fasta_03399	SRR10343238.fasta_02972	SRR1067657.fasta_02215	SRR10995709.fasta_01994	SRR1139509.fasta_03545	SRR1170897.fasta_01790	SRR1212288.fasta_03833	SRR1258593.fasta_01189	SRR1363329.fasta_01566	SRR1515030.fasta_01113	SRR1519886.fasta_00866	SRR1535708.fasta_01090	SRR1646002.fasta_03931	SRR1646255.fasta_03580	SRR1707975.fasta_00756	SRR1774057.fasta_01137	SRR1968517.fasta_03621	SRR1969039.fasta_01309	SRR2143454.fasta_01628	SRR2175331.fasta_03058	SRR2188126.fasta_00123	SRR2226895.fasta_02855	SRR2228223.fasta_02676	SRR2239756.fasta_04160	SRR2240235.fasta_00995	SRR2407670.fasta_01964	SRR2585570.fasta_01292	SRR2829313.fasta_03626
astA	astA	Arginine N-succinyltransferase	311	311	1	2	117				1005	1035	1034.9	AJGAFMDA_01506	SRR10037207.fasta_02943	SRR10082280.fasta_01318	SRR10164712.fasta_00987	SRR10165194.fasta_01352	SRR10210178.fasta_00100	SRR10230006.fasta_01054	SRR10240816.fasta_00557	SRR10298213.fasta_00646	SRR10343238.fasta_01043	SRR1067657.fasta_02013	SRR10995709.fasta_01794	SRR1139509.fasta_00933	SRR1170897.fasta_01589	SRR1212288.fasta_01025	SRR1258593.fasta_00988	SRR1363329.fasta_01365	SRR1515030.fasta_00910	SRR1519886.fasta_04196	SRR1535708.fasta_00889	SRR1646002.fasta_03731	SRR1646255.fasta_00307	SRR1707975.fasta_00555	SRR1774057.fasta_00936	SRR1968517.fasta_01293	SRR1969039.fasta_01021	SRR2143454.fasta_01427	SRR2175331.fasta_01507	SRR2188126.fasta_03751	SRR2226895.fasta_01197	SRR2228223.fasta_01371	SRR2239756.fasta_01370	SRR2240235.fasta_00794	SRR2407670.fasta_01763	SRR2585570.fasta_01091	SRR2829313.fasta_00934
rplT	rplT	50S ribosomal protein L20	311	311	1	2	116				357	357	357	AJGAFMDA_01476	SRR10037207.fasta_02913	SRR10082280.fasta_01348	SRR10164712.fasta_01017	SRR10165194.fasta_01382	SRR10210178.fasta_00070	SRR10230006.fasta_01024	SRR10240816.fasta_00527	SRR10298213.fasta_00676	SRR10343238.fasta_01073	SRR1067657.fasta_02043	SRR10995709.fasta_01823	SRR1139509.fasta_00963	SRR1170897.fasta_01619	SRR1212288.fasta_01056	SRR1258593.fasta_01018	SRR1363329.fasta_01395	SRR1515030.fasta_00940	SRR1519886.fasta_04226	SRR1535708.fasta_00919	SRR1646002.fasta_03761	SRR1646255.fasta_00277	SRR1707975.fasta_00585	SRR1774057.fasta_00966	SRR1968517.fasta_01263	SRR1969039.fasta_00991	SRR2143454.fasta_01457	SRR2175331.fasta_01537	SRR2188126.fasta_03721	SRR2226895.fasta_01227	SRR2228223.fasta_01341	SRR2239756.fasta_01400	SRR2240235.fasta_00824	SRR2407670.fasta_01793	SRR2585570.fasta_01121	SRR2829313.fasta_00964
yciB	yciB	putative intracellular septation protein A	311	311	1	2	115				540	540	540	AJGAFMDA_02385	SRR10037207.fasta_03751	SRR10082280.fasta_00748	SRR10164712.fasta_01908	SRR10165194.fasta_00388	SRR10210178.fasta_02185	SRR10230006.fasta_02480	SRR10240816.fasta_04079	SRR10298213.fasta_00951	SRR10343238.fasta_01678	SRR1067657.fasta_02442	SRR10995709.fasta_01597	SRR1139509.fasta_03772	SRR1170897.fasta_02017	SRR1212288.fasta_00522	SRR1258593.fasta_01416	SRR1363329.fasta_01793	SRR1515030.fasta_01339	SRR1519886.fasta_00378	SRR1535708.fasta_01317	SRR1646002.fasta_01831	SRR1646255.fasta_03439	SRR1707975.fasta_00982	SRR1774057.fasta_01364	SRR1968517.fasta_00802	SRR1969039.fasta_02268	SRR2143454.fasta_01257	SRR2175331.fasta_04325	SRR2188126.fasta_01161	SRR2226895.fasta_03543	SRR2228223.fasta_00705	SRR2239756.fasta_01190	SRR2240235.fasta_01221	SRR2407670.fasta_01591	SRR2585570.fasta_01519	SRR2829313.fasta_03901
betI	;betI	hypothetical protein;HTH-type transcriptional regulator BetI	311	311	1	2	114				438	579	578.547	AJGAFMDA_01261	SRR10037207.fasta_03048	SRR10082280.fasta_02924	SRR10164712.fasta_03257	SRR10165194.fasta_01007	SRR10210178.fasta_03137	SRR10230006.fasta_01777	SRR10240816.fasta_02972	SRR10298213.fasta_03465	SRR10343238.fasta_03038	SRR1067657.fasta_02281	SRR10995709.fasta_02072	SRR1139509.fasta_03611	SRR1170897.fasta_01856	SRR1212288.fasta_03899	SRR1258593.fasta_01255	SRR1363329.fasta_01632	SRR1515030.fasta_01179	SRR1519886.fasta_00240	SRR1535708.fasta_01156	SRR1646002.fasta_03997	SRR1646255.fasta_03515	SRR1707975.fasta_00822	SRR1774057.fasta_01203	SRR1968517.fasta_03554	SRR1969039.fasta_01375	SRR2143454.fasta_01097	SRR2175331.fasta_03124	SRR2188126.fasta_00576	SRR2226895.fasta_02921	SRR2228223.fasta_02742	SRR2239756.fasta_04081	SRR2240235.fasta_01061	SRR2407670.fasta_03642	SRR2585570.fasta_01358	SRR2829313.fasta_03692
malX	malX	PTS system maltose-specific EIICB component	311	311	1	2	112				198	237	236.248	AJGAFMDA_03220	SRR10037207.fasta_02823	SRR10082280.fasta_02816	SRR10164712.fasta_03134	SRR10165194.fasta_01163	SRR10210178.fasta_03029	SRR10230006.fasta_03476	SRR10240816.fasta_03202	SRR10298213.fasta_03357	SRR10343238.fasta_02930	SRR1067657.fasta_02173	SRR10995709.fasta_01952	SRR1139509.fasta_03503	SRR1170897.fasta_01748	SRR1212288.fasta_03791	SRR1258593.fasta_01147	SRR1363329.fasta_01524	SRR1515030.fasta_01071	SRR1519886.fasta_04355	SRR1535708.fasta_01048	SRR1646002.fasta_03889	SRR1646255.fasta_01333	SRR1707975.fasta_00714	SRR1774057.fasta_01095	SRR1968517.fasta_03663	SRR1969039.fasta_01267	SRR2143454.fasta_01586	SRR2175331.fasta_03016	SRR2188126.fasta_03488	SRR2226895.fasta_02813	SRR2228223.fasta_02634	SRR2239756.fasta_03165	SRR2240235.fasta_00953	SRR2407670.fasta_01922	SRR2585570.fasta_01250	SRR2829313.fasta_03584
tetA~~~tetA_2	;tetA;tetA_2	hypothetical protein;Tetracycline resistance protein class C	311	312	1.00322	2	111				117	1242	1238.01	AJGAFMDA_01232	SRR10037207.fasta_02903	SRR10082280.fasta_02896	SRR10164712.fasta_00668	SRR10165194.fasta_01243	SRR10210178.fasta_03109	SRR10230006.fasta_03556	SRR10240816.fasta_03282	SRR10298213.fasta_03437	SRR10343238.fasta_03010	SRR1067657.fasta_02253	SRR10995709.fasta_02032	SRR1139509.fasta_03583	SRR1170897.fasta_01828	SRR1212288.fasta_03871	SRR1258593.fasta_01227	SRR1363329.fasta_01604	SRR1515030.fasta_01151	SRR1519886.fasta_00828	SRR1535708.fasta_01128	SRR1646002.fasta_03969	SRR1646255.fasta_03542	SRR1707975.fasta_00794	SRR1774057.fasta_01175	SRR1968517.fasta_03583	SRR1969039.fasta_01347	SRR2143454.fasta_01666	SRR2175331.fasta_03096	SRR2188126.fasta_00085	SRR2226895.fasta_02893	SRR2228223.fasta_02714	SRR2239756.fasta_04122	SRR2240235.fasta_01033	SRR2407670.fasta_03670	SRR2585570.fasta_01330	SRR2829313.fasta_03664
ydfZ	ydfZ	Putative selenoprotein YdfZ	311	311	1	2	110				204	204	204	AJGAFMDA_01196	SRR10037207.fasta_02867	SRR10082280.fasta_02860	SRR10164712.fasta_00704	SRR10165194.fasta_01207	SRR10210178.fasta_03073	SRR10230006.fasta_03520	SRR10240816.fasta_03246	SRR10298213.fasta_03401	SRR10343238.fasta_02974	SRR1067657.fasta_02217	SRR10995709.fasta_01996	SRR1139509.fasta_03547	SRR1170897.fasta_01792	SRR1212288.fasta_03835	SRR1258593.fasta_01191	SRR1363329.fasta_01568	SRR1515030.fasta_01115	SRR1519886.fasta_00864	SRR1535708.fasta_01092	SRR1646002.fasta_03933	SRR1646255.fasta_03578	SRR1707975.fasta_00758	SRR1774057.fasta_01139	SRR1968517.fasta_03619	SRR1969039.fasta_01311	SRR2143454.fasta_01630	SRR2175331.fasta_03060	SRR2188126.fasta_00121	SRR2226895.fasta_02857	SRR2228223.fasta_02678	SRR2239756.fasta_04158	SRR2240235.fasta_00997	SRR2407670.fasta_01966	SRR2585570.fasta_01294	SRR2829313.fasta_03628
pntB	;pntB	hypothetical protein;NAD(P) transhydrogenase subunit beta	311	311	1	2	109				411	1389	1385.86	AJGAFMDA_01166	SRR10037207.fasta_02837	SRR10082280.fasta_02830	SRR10164712.fasta_00734	SRR10165194.fasta_01177	SRR10210178.fasta_03043	SRR10230006.fasta_03490	SRR10240816.fasta_03216	SRR10298213.fasta_03371	SRR10343238.fasta_02944	SRR1067657.fasta_02187	SRR10995709.fasta_01966	SRR1139509.fasta_03517	SRR1170897.fasta_01762	SRR1212288.fasta_03805	SRR1258593.fasta_01161	SRR1363329.fasta_01538	SRR1515030.fasta_01085	SRR1519886.fasta_00894	SRR1535708.fasta_01062	SRR1646002.fasta_03903	SRR1646255.fasta_01347	SRR1707975.fasta_00728	SRR1774057.fasta_01109	SRR1968517.fasta_03649	SRR1969039.fasta_01281	SRR2143454.fasta_01600	SRR2175331.fasta_03030	SRR2188126.fasta_03502	SRR2226895.fasta_02827	SRR2228223.fasta_02648	SRR2239756.fasta_04188	SRR2240235.fasta_00967	SRR2407670.fasta_01936	SRR2585570.fasta_01264	SRR2829313.fasta_03598
narG	narG	Respiratory nitrate reductase 1 alpha chain	311	311	1	2	108				1200	3744	3735.82	AJGAFMDA_03887	SRR10037207.fasta_03778	SRR10082280.fasta_01239	SRR10164712.fasta_01935	SRR10165194.fasta_00415	SRR10210178.fasta_02212	SRR10230006.fasta_02507	SRR10240816.fasta_04107	SRR10298213.fasta_04163	SRR10343238.fasta_01706	SRR1067657.fasta_02469	SRR10995709.fasta_01624	SRR1139509.fasta_03799	SRR1170897.fasta_01467	SRR1212288.fasta_00549	SRR1258593.fasta_01443	SRR1363329.fasta_01820	SRR1515030.fasta_00838	SRR1519886.fasta_01145	SRR1535708.fasta_01344	SRR1646002.fasta_01858	SRR1646255.fasta_00939	SRR1707975.fasta_01009	SRR1774057.fasta_01391	SRR1968517.fasta_01362	SRR1969039.fasta_02295	SRR2143454.fasta_01284	SRR2175331.fasta_04352	SRR2188126.fasta_01188	SRR2226895.fasta_01125	SRR2228223.fasta_01100	SRR2239756.fasta_01217	SRR2240235.fasta_00721	SRR2407670.fasta_01618	SRR2585570.fasta_01019	SRR2829313.fasta_03928
pheT	pheT	Phenylalanine--tRNA ligase beta subunit	311	311	1	2	107				2388	2388	2388	AJGAFMDA_01474	SRR10037207.fasta_02911	SRR10082280.fasta_01350	SRR10164712.fasta_01019	SRR10165194.fasta_01384	SRR10210178.fasta_00068	SRR10230006.fasta_01022	SRR10240816.fasta_00525	SRR10298213.fasta_00678	SRR10343238.fasta_01075	SRR1067657.fasta_02045	SRR10995709.fasta_01825	SRR1139509.fasta_00965	SRR1170897.fasta_01621	SRR1212288.fasta_01058	SRR1258593.fasta_01020	SRR1363329.fasta_01397	SRR1515030.fasta_00942	SRR1519886.fasta_04228	SRR1535708.fasta_00921	SRR1646002.fasta_03763	SRR1646255.fasta_00275	SRR1707975.fasta_00587	SRR1774057.fasta_00968	SRR1968517.fasta_01261	SRR1969039.fasta_00989	SRR2143454.fasta_01459	SRR2175331.fasta_01539	SRR2188126.fasta_03719	SRR2226895.fasta_01229	SRR2228223.fasta_01339	SRR2239756.fasta_01402	SRR2240235.fasta_00826	SRR2407670.fasta_01795	SRR2585570.fasta_01123	SRR2829313.fasta_00966
slyA_1	;slyA_1	hypothetical protein;Transcriptional regulator SlyA	311	311	1	2	105				489	489	489	AJGAFMDA_01234	SRR10037207.fasta_02905	SRR10082280.fasta_02898	SRR10164712.fasta_00666	SRR10165194.fasta_01245	SRR10210178.fasta_03111	SRR10230006.fasta_03558	SRR10240816.fasta_03284	SRR10298213.fasta_03439	SRR10343238.fasta_03012	SRR1067657.fasta_02255	SRR10995709.fasta_02034	SRR1139509.fasta_03585	SRR1170897.fasta_01830	SRR1212288.fasta_03873	SRR1258593.fasta_01229	SRR1363329.fasta_01606	SRR1515030.fasta_01153	SRR1519886.fasta_00826	SRR1535708.fasta_01130	SRR1646002.fasta_03971	SRR1646255.fasta_03540	SRR1707975.fasta_00796	SRR1774057.fasta_01177	SRR1968517.fasta_03581	SRR1969039.fasta_01349	SRR2143454.fasta_01668	SRR2175331.fasta_03098	SRR2188126.fasta_00083	SRR2226895.fasta_02895	SRR2228223.fasta_02716	SRR2239756.fasta_04120	SRR2240235.fasta_01035	SRR2407670.fasta_03668	SRR2585570.fasta_01332	SRR2829313.fasta_03666
trpC	trpC	Tryptophan biosynthesis protein TrpCF	311	311	1	2	104				1359	1359	1359	AJGAFMDA_02395	SRR10037207.fasta_03741	SRR10082280.fasta_00758	SRR10164712.fasta_01898	SRR10165194.fasta_00378	SRR10210178.fasta_00607	SRR10230006.fasta_02470	SRR10240816.fasta_04069	SRR10298213.fasta_00961	SRR10343238.fasta_01668	SRR1067657.fasta_02432	SRR10995709.fasta_01587	SRR1139509.fasta_03762	SRR1170897.fasta_02007	SRR1212288.fasta_00512	SRR1258593.fasta_01406	SRR1363329.fasta_01783	SRR1515030.fasta_01329	SRR1519886.fasta_00368	SRR1535708.fasta_01307	SRR1646002.fasta_01821	SRR1646255.fasta_03429	SRR1707975.fasta_00972	SRR1774057.fasta_01354	SRR1968517.fasta_00812	SRR1969039.fasta_02258	SRR2143454.fasta_01247	SRR2175331.fasta_04315	SRR2188126.fasta_01151	SRR2226895.fasta_03553	SRR2228223.fasta_00715	SRR2239756.fasta_01180	SRR2240235.fasta_01211	SRR2407670.fasta_01581	SRR2585570.fasta_01509	SRR2829313.fasta_03891
pspC	pspC	Phage shock protein C	311	311	1	2	103				360	360	360	AJGAFMDA_02433	SRR10037207.fasta_03703	SRR10082280.fasta_00795	SRR10164712.fasta_01861	SRR10165194.fasta_00341	SRR10210178.fasta_00644	SRR10230006.fasta_02432	SRR10240816.fasta_04032	SRR10298213.fasta_00999	SRR10343238.fasta_01631	SRR1067657.fasta_02394	SRR10995709.fasta_01549	SRR1139509.fasta_03725	SRR1170897.fasta_01969	SRR1212288.fasta_00475	SRR1258593.fasta_01369	SRR1363329.fasta_01745	SRR1515030.fasta_01292	SRR1519886.fasta_00330	SRR1535708.fasta_01269	SRR1646002.fasta_01784	SRR1646255.fasta_03391	SRR1707975.fasta_00935	SRR1774057.fasta_01316	SRR1968517.fasta_03435	SRR1969039.fasta_02221	SRR2143454.fasta_01210	SRR2175331.fasta_04277	SRR2188126.fasta_01113	SRR2226895.fasta_03590	SRR2228223.fasta_00752	SRR2239756.fasta_01143	SRR2240235.fasta_01174	SRR2407670.fasta_01543	SRR2585570.fasta_01471	SRR2829313.fasta_00644
fdnG_1	fdnG_1	Formate dehydrogenase nitrate-inducible major subunit	311	311	1	2	102				2412	2412	2412	AJGAFMDA_01255	SRR10037207.fasta_03042	SRR10082280.fasta_02918	SRR10164712.fasta_00646	SRR10165194.fasta_01001	SRR10210178.fasta_03131	SRR10230006.fasta_03578	SRR10240816.fasta_04335	SRR10298213.fasta_03459	SRR10343238.fasta_03032	SRR1067657.fasta_02275	SRR10995709.fasta_02066	SRR1139509.fasta_03605	SRR1170897.fasta_01850	SRR1212288.fasta_03893	SRR1258593.fasta_01249	SRR1363329.fasta_01626	SRR1515030.fasta_01173	SRR1519886.fasta_00806	SRR1535708.fasta_01150	SRR1646002.fasta_03991	SRR1646255.fasta_03521	SRR1707975.fasta_00816	SRR1774057.fasta_01197	SRR1968517.fasta_03560	SRR1969039.fasta_01369	SRR2143454.fasta_01091	SRR2175331.fasta_03118	SRR2188126.fasta_00570	SRR2226895.fasta_02915	SRR2228223.fasta_02736	SRR2239756.fasta_04087	SRR2240235.fasta_01055	SRR2407670.fasta_03648	SRR2585570.fasta_01352	SRR2829313.fasta_03686
group_2085		hypothetical protein	311	311	1	2	101				360	360	360	AJGAFMDA_01450	SRR10037207.fasta_00630	SRR10082280.fasta_01374	SRR10164712.fasta_01043	SRR10165194.fasta_01408	SRR10210178.fasta_00044	SRR10230006.fasta_00786	SRR10240816.fasta_00501	SRR10298213.fasta_00702	SRR10343238.fasta_01099	SRR1067657.fasta_02070	SRR10995709.fasta_01849	SRR1139509.fasta_00989	SRR1170897.fasta_01645	SRR1212288.fasta_01082	SRR1258593.fasta_01044	SRR1363329.fasta_01421	SRR1515030.fasta_00967	SRR1519886.fasta_04252	SRR1535708.fasta_00945	SRR1646002.fasta_03787	SRR1646255.fasta_03989	SRR1707975.fasta_00611	SRR1774057.fasta_00992	SRR1968517.fasta_01237	SRR1969039.fasta_00965	SRR2143454.fasta_01483	SRR2175331.fasta_01563	SRR2188126.fasta_00951	SRR2226895.fasta_01253	SRR2228223.fasta_01315	SRR2239756.fasta_01426	SRR2240235.fasta_00850	SRR2407670.fasta_01819	SRR2585570.fasta_01147	SRR2829313.fasta_00990
oppB	oppB	Oligopeptide transport system permease protein OppB	311	311	1	2	99				921	1044	921.794	AJGAFMDA_02374	SRR10037207.fasta_03762	SRR10082280.fasta_00737	SRR10164712.fasta_01919	SRR10165194.fasta_00399	SRR10210178.fasta_02196	SRR10230006.fasta_02491	SRR10240816.fasta_04090	SRR10298213.fasta_00940	SRR10343238.fasta_01689	SRR1067657.fasta_02453	SRR10995709.fasta_01608	SRR1139509.fasta_03783	SRR1170897.fasta_02028	SRR1212288.fasta_00533	SRR1258593.fasta_01427	SRR1363329.fasta_01804	SRR1515030.fasta_01350	SRR1519886.fasta_00389	SRR1535708.fasta_01328	SRR1646002.fasta_01842	SRR1646255.fasta_03450	SRR1707975.fasta_00993	SRR1774057.fasta_01375	SRR1968517.fasta_00791	SRR1969039.fasta_02279	SRR2143454.fasta_01268	SRR2175331.fasta_04336	SRR2188126.fasta_01172	SRR2226895.fasta_03532	SRR2228223.fasta_00694	SRR2239756.fasta_01201	SRR2240235.fasta_01232	SRR2407670.fasta_01602	SRR2585570.fasta_01530	SRR2829313.fasta_03912
pspF	pspF	Psp operon transcriptional activator	311	311	1	2	97				423	981	979.2	AJGAFMDA_02430	SRR10037207.fasta_03706	SRR10082280.fasta_00792	SRR10164712.fasta_01864	SRR10165194.fasta_00344	SRR10210178.fasta_00641	SRR10230006.fasta_02435	SRR10240816.fasta_04035	SRR10298213.fasta_00996	SRR10343238.fasta_01634	SRR1067657.fasta_02397	SRR10995709.fasta_01552	SRR1139509.fasta_03728	SRR1170897.fasta_01972	SRR1212288.fasta_00478	SRR1258593.fasta_01372	SRR1363329.fasta_01748	SRR1515030.fasta_01295	SRR1519886.fasta_00333	SRR1535708.fasta_01272	SRR1646002.fasta_01787	SRR1646255.fasta_03394	SRR1707975.fasta_00938	SRR1774057.fasta_01319	SRR1968517.fasta_03432	SRR1969039.fasta_02224	SRR2143454.fasta_01213	SRR2175331.fasta_04280	SRR2188126.fasta_01116	SRR2226895.fasta_03587	SRR2228223.fasta_00749	SRR2239756.fasta_01146	SRR2240235.fasta_01177	SRR2407670.fasta_01546	SRR2585570.fasta_01474	SRR2829313.fasta_00641
ynfM_2	ynfM_2;	Inner membrane transport protein YnfM;hypothetical protein	311	312	1.00322	2	95				195	1254	1245.48	AJGAFMDA_01173	SRR10037207.fasta_02844	SRR10082280.fasta_02837	SRR10164712.fasta_00727	SRR10165194.fasta_01184	SRR10210178.fasta_03050	SRR10230006.fasta_03497	SRR10240816.fasta_03223	SRR10298213.fasta_03378	SRR10343238.fasta_02951	SRR1067657.fasta_02194	SRR10995709.fasta_01973	SRR1139509.fasta_03524	SRR1170897.fasta_01769	SRR1212288.fasta_03812	SRR1258593.fasta_01168	SRR1363329.fasta_01545	SRR1515030.fasta_01092	SRR1519886.fasta_00887	SRR1535708.fasta_01069	SRR1646002.fasta_03910	SRR1646255.fasta_03601	SRR1707975.fasta_00735	SRR1774057.fasta_01116	SRR1968517.fasta_03642	SRR1969039.fasta_01288	SRR2143454.fasta_01607	SRR2175331.fasta_03037	SRR2188126.fasta_00144	SRR2226895.fasta_02834	SRR2228223.fasta_02655	SRR2239756.fasta_04181	SRR2240235.fasta_00974	SRR2407670.fasta_01943	SRR2585570.fasta_01271	SRR2829313.fasta_03605
ade~~~~~~nfdA	ade;;nfdA	Adenine deaminase;hypothetical protein;N-substituted formamide deformylase	311	312	1.00322	2	94				486	1713	1707.16	AJGAFMDA_03213	SRR10037207.fasta_02830	SRR10082280.fasta_02823	SRR10164712.fasta_03141	SRR10165194.fasta_01170	SRR10210178.fasta_03036	SRR10230006.fasta_03483	SRR10240816.fasta_03209	SRR10298213.fasta_03364	SRR10343238.fasta_02937	SRR1067657.fasta_02180	SRR10995709.fasta_01959	SRR1139509.fasta_03510	SRR1170897.fasta_01755	SRR1212288.fasta_03798	SRR1258593.fasta_01154	SRR1363329.fasta_01531	SRR1515030.fasta_01078	SRR1519886.fasta_04362	SRR1535708.fasta_01055	SRR1646002.fasta_03896	SRR1646255.fasta_01340	SRR1707975.fasta_00721	SRR1774057.fasta_01102	SRR1968517.fasta_03656	SRR1969039.fasta_01274	SRR2143454.fasta_01593	SRR2175331.fasta_03023	SRR2188126.fasta_03495	SRR2226895.fasta_02820	SRR2228223.fasta_02641	SRR2239756.fasta_03172	SRR2240235.fasta_00960	SRR2407670.fasta_01929	SRR2585570.fasta_01257	SRR2829313.fasta_03591
group_2081		hypothetical protein	311	311	1	2	93				363	363	363	AJGAFMDA_03688	SRR10037207.fasta_02978	SRR10082280.fasta_01283	SRR10164712.fasta_00952	SRR10165194.fasta_01317	SRR10210178.fasta_00135	SRR10230006.fasta_03853	SRR10240816.fasta_00592	SRR10298213.fasta_00611	SRR10343238.fasta_01008	SRR1067657.fasta_01979	SRR10995709.fasta_01759	SRR1139509.fasta_00898	SRR1170897.fasta_01554	SRR1212288.fasta_00990	SRR1258593.fasta_00954	SRR1363329.fasta_01330	SRR1515030.fasta_00875	SRR1519886.fasta_00431	SRR1535708.fasta_00854	SRR1646002.fasta_03696	SRR1646255.fasta_00341	SRR1707975.fasta_00520	SRR1774057.fasta_00901	SRR1968517.fasta_01327	SRR1969039.fasta_01055	SRR2143454.fasta_01392	SRR2175331.fasta_01472	SRR2188126.fasta_03786	SRR2226895.fasta_01162	SRR2228223.fasta_01406	SRR2239756.fasta_01335	SRR2240235.fasta_00759	SRR2407670.fasta_01728	SRR2585570.fasta_01056	SRR2829313.fasta_00899
ompN_2~~~ompN_1	ompN_2;ompN_1	Outer membrane porin N;Outer membrane protein N	311	311	1	2	91				984	1152	1151.46	AJGAFMDA_03212	SRR10037207.fasta_02831	SRR10082280.fasta_02824	SRR10164712.fasta_03142	SRR10165194.fasta_01171	SRR10210178.fasta_03037	SRR10230006.fasta_03484	SRR10240816.fasta_03210	SRR10298213.fasta_03365	SRR10343238.fasta_02938	SRR1067657.fasta_02181	SRR10995709.fasta_01960	SRR1139509.fasta_03511	SRR1170897.fasta_01756	SRR1212288.fasta_03799	SRR1258593.fasta_01155	SRR1363329.fasta_01532	SRR1515030.fasta_01079	SRR1519886.fasta_04363	SRR1535708.fasta_01056	SRR1646002.fasta_03897	SRR1646255.fasta_01341	SRR1707975.fasta_00722	SRR1774057.fasta_01103	SRR1968517.fasta_03655	SRR1969039.fasta_01275	SRR2143454.fasta_01594	SRR2175331.fasta_03024	SRR2188126.fasta_03496	SRR2226895.fasta_02821	SRR2228223.fasta_02642	SRR2239756.fasta_03173	SRR2240235.fasta_00961	SRR2407670.fasta_01930	SRR2585570.fasta_01258	SRR2829313.fasta_03592
mdtJ	mdtJ	Spermidine export protein MdtJ	311	311	1	2	90				363	363	363	AJGAFMDA_01168	SRR10037207.fasta_02839	SRR10082280.fasta_02832	SRR10164712.fasta_00732	SRR10165194.fasta_01179	SRR10210178.fasta_03045	SRR10230006.fasta_03492	SRR10240816.fasta_03218	SRR10298213.fasta_03373	SRR10343238.fasta_02946	SRR1067657.fasta_02189	SRR10995709.fasta_01968	SRR1139509.fasta_03519	SRR1170897.fasta_01764	SRR1212288.fasta_03807	SRR1258593.fasta_01163	SRR1363329.fasta_01540	SRR1515030.fasta_01087	SRR1519886.fasta_00892	SRR1535708.fasta_01064	SRR1646002.fasta_03905	SRR1646255.fasta_03606	SRR1707975.fasta_00730	SRR1774057.fasta_01111	SRR1968517.fasta_03647	SRR1969039.fasta_01283	SRR2143454.fasta_01602	SRR2175331.fasta_03032	SRR2188126.fasta_00149	SRR2226895.fasta_02829	SRR2228223.fasta_02650	SRR2239756.fasta_04186	SRR2240235.fasta_00969	SRR2407670.fasta_01938	SRR2585570.fasta_01266	SRR2829313.fasta_03600
acnA_2~~~acnA_1~~~acnA	acnA_2;acnA_1;acnA	Aconitate hydratase A	311	313	1.00643	2	88				321	2676	2659.01	AJGAFMDA_02409	SRR10037207.fasta_03727	SRR10082280.fasta_00771	SRR10164712.fasta_01885	SRR10165194.fasta_00365	SRR10210178.fasta_00620	SRR10230006.fasta_02456	SRR10240816.fasta_04056	SRR10298213.fasta_00974	SRR10343238.fasta_01655	SRR1067657.fasta_02418	SRR10995709.fasta_01573	SRR1139509.fasta_03749	SRR1170897.fasta_01993	SRR1212288.fasta_00499	SRR1258593.fasta_01393	SRR1363329.fasta_01769	SRR1515030.fasta_01316	SRR1519886.fasta_00354	SRR1535708.fasta_01293	SRR1646002.fasta_01808	SRR1646255.fasta_03415	SRR1707975.fasta_00959	SRR1774057.fasta_01340	SRR1968517.fasta_00826	SRR1969039.fasta_02245	SRR2143454.fasta_01234	SRR2175331.fasta_04301	SRR2188126.fasta_01137	SRR2226895.fasta_03566	SRR2228223.fasta_00728	SRR2239756.fasta_01167	SRR2240235.fasta_01198	SRR2407670.fasta_01567	SRR2585570.fasta_01495	SRR2829313.fasta_03878
ansA	ansA	L-asparaginase 1	311	311	1	2	86				1017	1089	1088.77	AJGAFMDA_01516	SRR10037207.fasta_02953	SRR10082280.fasta_01308	SRR10164712.fasta_00977	SRR10165194.fasta_01342	SRR10210178.fasta_00110	SRR10230006.fasta_01064	SRR10240816.fasta_00567	SRR10298213.fasta_00636	SRR10343238.fasta_01033	SRR1067657.fasta_02003	SRR10995709.fasta_01784	SRR1139509.fasta_00923	SRR1170897.fasta_01579	SRR1212288.fasta_01015	SRR1258593.fasta_00978	SRR1363329.fasta_01355	SRR1515030.fasta_00900	SRR1519886.fasta_00406	SRR1535708.fasta_00879	SRR1646002.fasta_03721	SRR1646255.fasta_00317	SRR1707975.fasta_00545	SRR1774057.fasta_00926	SRR1968517.fasta_01303	SRR1969039.fasta_01031	SRR2143454.fasta_01417	SRR2175331.fasta_01497	SRR2188126.fasta_03761	SRR2226895.fasta_01187	SRR2228223.fasta_01381	SRR2239756.fasta_01360	SRR2240235.fasta_00784	SRR2407670.fasta_01753	SRR2585570.fasta_01081	SRR2829313.fasta_00924
osmV	osmV	Osmoprotectant import ATP-binding protein OsmV	311	311	1	2	84				1149	1149	1149	AJGAFMDA_01178	SRR10037207.fasta_02849	SRR10082280.fasta_02842	SRR10164712.fasta_00722	SRR10165194.fasta_01189	SRR10210178.fasta_03055	SRR10230006.fasta_03502	SRR10240816.fasta_03228	SRR10298213.fasta_03383	SRR10343238.fasta_02956	SRR1067657.fasta_02199	SRR10995709.fasta_01978	SRR1139509.fasta_03529	SRR1170897.fasta_01774	SRR1212288.fasta_03817	SRR1258593.fasta_01173	SRR1363329.fasta_01550	SRR1515030.fasta_01097	SRR1519886.fasta_00882	SRR1535708.fasta_01074	SRR1646002.fasta_03915	SRR1646255.fasta_03596	SRR1707975.fasta_00740	SRR1774057.fasta_01121	SRR1968517.fasta_03637	SRR1969039.fasta_01293	SRR2143454.fasta_01612	SRR2175331.fasta_03042	SRR2188126.fasta_00139	SRR2226895.fasta_02839	SRR2228223.fasta_02660	SRR2239756.fasta_04176	SRR2240235.fasta_00979	SRR2407670.fasta_01948	SRR2585570.fasta_01276	SRR2829313.fasta_03610
topA_2	topA_2	DNA topoisomerase 1	311	311	1	2	83				2598	2598	2598	AJGAFMDA_02405	SRR10037207.fasta_03731	SRR10082280.fasta_00768	SRR10164712.fasta_01888	SRR10165194.fasta_00368	SRR10210178.fasta_00617	SRR10230006.fasta_02460	SRR10240816.fasta_04059	SRR10298213.fasta_00971	SRR10343238.fasta_01658	SRR1067657.fasta_02422	SRR10995709.fasta_01577	SRR1139509.fasta_03752	SRR1170897.fasta_01997	SRR1212288.fasta_00502	SRR1258593.fasta_01396	SRR1363329.fasta_01773	SRR1515030.fasta_01319	SRR1519886.fasta_00358	SRR1535708.fasta_01297	SRR1646002.fasta_01811	SRR1646255.fasta_03419	SRR1707975.fasta_00962	SRR1774057.fasta_01344	SRR1968517.fasta_00822	SRR1969039.fasta_02248	SRR2143454.fasta_01237	SRR2175331.fasta_04305	SRR2188126.fasta_01141	SRR2226895.fasta_03563	SRR2228223.fasta_00725	SRR2239756.fasta_01170	SRR2240235.fasta_01201	SRR2407670.fasta_01571	SRR2585570.fasta_01499	SRR2829313.fasta_03881
nucA	nucA	Nuclease	311	311	1	2	82				609	855	853.418	AJGAFMDA_01480	SRR10037207.fasta_02917	SRR10082280.fasta_01344	SRR10164712.fasta_01013	SRR10165194.fasta_01378	SRR10210178.fasta_00074	SRR10230006.fasta_01028	SRR10240816.fasta_00531	SRR10298213.fasta_00672	SRR10343238.fasta_01069	SRR1067657.fasta_02039	SRR10995709.fasta_01819	SRR1139509.fasta_00959	SRR1170897.fasta_01615	SRR1212288.fasta_01052	SRR1258593.fasta_01014	SRR1363329.fasta_01391	SRR1515030.fasta_00936	SRR1519886.fasta_04222	SRR1535708.fasta_00915	SRR1646002.fasta_03757	SRR1646255.fasta_00281	SRR1707975.fasta_00581	SRR1774057.fasta_00962	SRR1968517.fasta_01267	SRR1969039.fasta_00995	SRR2143454.fasta_01453	SRR2175331.fasta_01533	SRR2188126.fasta_03725	SRR2226895.fasta_01223	SRR2228223.fasta_01345	SRR2239756.fasta_01396	SRR2240235.fasta_00820	SRR2407670.fasta_01789	SRR2585570.fasta_01117	SRR2829313.fasta_00960
group_2077		hypothetical protein	311	311	1	2	81				420	1134	1131.7	AJGAFMDA_02421	SRR10037207.fasta_03715	SRR10082280.fasta_00783	SRR10164712.fasta_01873	SRR10165194.fasta_00353	SRR10210178.fasta_00632	SRR10230006.fasta_02444	SRR10240816.fasta_04044	SRR10298213.fasta_00986	SRR10343238.fasta_01643	SRR1067657.fasta_02406	SRR10995709.fasta_01561	SRR1139509.fasta_03737	SRR1170897.fasta_01981	SRR1212288.fasta_00487	SRR1258593.fasta_01381	SRR1363329.fasta_01757	SRR1515030.fasta_01304	SRR1519886.fasta_00342	SRR1535708.fasta_01281	SRR1646002.fasta_01796	SRR1646255.fasta_03403	SRR1707975.fasta_00947	SRR1774057.fasta_01328	SRR1968517.fasta_00838	SRR1969039.fasta_02233	SRR2143454.fasta_01222	SRR2175331.fasta_04289	SRR2188126.fasta_01125	SRR2226895.fasta_03578	SRR2228223.fasta_00740	SRR2239756.fasta_01155	SRR2240235.fasta_01186	SRR2407670.fasta_01555	SRR2585570.fasta_01483	SRR2829313.fasta_03866
group_2076		hypothetical protein	311	311	1	2	80				213	213	213	AJGAFMDA_01424	SRR10037207.fasta_00657	SRR10082280.fasta_01400	SRR10164712.fasta_01069	SRR10165194.fasta_01434	SRR10210178.fasta_00018	SRR10230006.fasta_00812	SRR10240816.fasta_00475	SRR10298213.fasta_00728	SRR10343238.fasta_01125	SRR1067657.fasta_02096	SRR10995709.fasta_01875	SRR1139509.fasta_01015	SRR1170897.fasta_01671	SRR1212288.fasta_01108	SRR1258593.fasta_01070	SRR1363329.fasta_01447	SRR1515030.fasta_00994	SRR1519886.fasta_04278	SRR1535708.fasta_00971	SRR1646002.fasta_03812	SRR1646255.fasta_01256	SRR1707975.fasta_00637	SRR1774057.fasta_01018	SRR1968517.fasta_02600	SRR1969039.fasta_02313	SRR2143454.fasta_01509	SRR2175331.fasta_01589	SRR2188126.fasta_00977	SRR2226895.fasta_01279	SRR2228223.fasta_00216	SRR2239756.fasta_01452	SRR2240235.fasta_00876	SRR2407670.fasta_01845	SRR2585570.fasta_01173	SRR2829313.fasta_01016
dgcJ_2~~~dgcJ~~~yeaJ	;dgcJ_2;dgcJ;yeaJ	hypothetical protein;putative diguanylate cyclase DgcJ;Putative diguanylate cyclase YeaJ	311	313	1.00643	2	79				282	1494	1474.43	AJGAFMDA_03676	SRR10037207.fasta_02966	SRR10082280.fasta_01295	SRR10164712.fasta_00964	SRR10165194.fasta_01329	SRR10210178.fasta_00123	SRR10230006.fasta_01077	SRR10240816.fasta_00580	SRR10298213.fasta_00623	SRR10343238.fasta_01020	SRR1067657.fasta_01991	SRR10995709.fasta_01771	SRR1139509.fasta_00910	SRR1170897.fasta_01566	SRR1212288.fasta_01002	SRR1258593.fasta_00966	SRR1363329.fasta_01342	SRR1515030.fasta_00887	SRR1519886.fasta_00419	SRR1535708.fasta_00866	SRR1646002.fasta_03708	SRR1646255.fasta_00329	SRR1707975.fasta_00532	SRR1774057.fasta_00913	SRR1968517.fasta_01315	SRR1969039.fasta_01043	SRR2143454.fasta_01404	SRR2175331.fasta_01484	SRR2188126.fasta_03774	SRR2226895.fasta_01174	SRR2228223.fasta_01394	SRR2239756.fasta_01347	SRR2240235.fasta_00771	SRR2407670.fasta_01740	SRR2585570.fasta_01068	SRR2829313.fasta_00911
[truncated: 5,835 more rows]
[truncated: 275 more columns]
