# Supplementary material for: Salmonella enterica serovar Cerro displays a phylogenetic structure and genomic features consistent with virulence attenuation and adaptation to cattle
Source: Front Microbiol. 2022 Nov 30;13:1005215. doi: 10.3389/fmicb.2022.1005215 (PMC9748477; doi:10.3389/fmicb.2022.1005215)
Supplement: Supplementary file 7 [file Data_Sheet_4.XLSX]

## Sheet: Sheet1
Run Number	Strain Name	SNP cluster	Location	Isolation Source	Collection Date	ST367 Clade	Number of cattle isolates in SNP cluster	Number of non-cattle isolates in SNP cluster	speC Intact?
SRR10037251	SAL-18-VL-OH-PA-Ag-0031	PDS000050212.1	#VALUE!	Cattle	2018	A	2	0	No
SRR10842928	FSIS11927572	PDS000055148.1	#VALUE!	Cattle	2019	A	2	0	No
SRR10873182	FSIS12027696	PDS000084843.1	#VALUE!	Cattle	2019	A	2	0	No
SRR11248423	FSIS12028798	PDS000059912.1	#VALUE!	Cattle	2020	A	2	0	No
SRR11278036	FSIS12028604	PDS000077522.1	#VALUE!	Cattle	2020	A	2	0	No
SRR11348095	FSIS12029337	PDS000060270.1	#VALUE!	Cattle	2020	A	2	0	No
SRR11348104	FSIS12029157	PDS000061289.1	#VALUE!	Cattle	2020	A	2	0	No
SRR12047184	FSIS12031378	PDS000064661.1	#VALUE!	Comminuted beef	2020	A	1	2	No
SRR1212214	VA_WGS-00138	PDS000030279.2	#VALUE!	Cattle	2006	A	4	1	No
SRR1238769	NY-FSL-R8-2903	PDS000076460.10	#VALUE!	Cattle	2008	A	86	40	No
SRR12394632	SAL-19-VL-NY-UP-NBC-0029	PDS000044676.3	#VALUE!	Cattle	2019	A	4	0	No
SRR12734179	FSIS12034035	PDS000072719.1	#VALUE!	Cattle	2020	A	2	0	No
SRR12971479	FSIS12035327	PDS000079937.5	#VALUE!	Cattle	2020	A	7	0	No
SRR13643318	SAL-18-VL-OH-PA-Ag-0015	PDS000091377.1	#VALUE!	Cattle	2018	A	2	0	No
SRR13643321	SAL-18-VL-OH-PA-Ag-0009	PDS000080408.1	#VALUE!	Cattle	2018	A	2	0	No
SRR13690576	FSIS12137580	PDS000080767.1	#VALUE!	Cattle	2021	A	2	0	No
SRR14272164	PNUSAS198235	PDS000085532.1	#VALUE!	Cattle	2021	A	2	0	No
SRR2077262	ADRDL-14-15211	PDS000030800.1	United States	Pig	2014	A	2	1	No
SRR2175331	ADRDL-14-15759	PDS000028748.2	United States	Bovine intestine	2014	A	8	0	No
SRR2226895	FSIS1500644	PDS000030158.1	United States	Cattle	2015	A	2	0	No
SRR2227605	FSIS1500718	PDS000030151.1	United States	Cattle	2015	A	3	0	No
SRR2638017	SRR2638017	PDS000030660.1	United States	Cattle	2015	A	2	0	No
SRR2962902	FSIS1504928	PDS000028024.4	United States	Cattle	2015	A	8	1	No
SRR2973740	FSIS1501929	PDS000030434.4	United States	Cattle	2015	A	7	0	No
SRR3225875	BOV1-0062	PDS000029813.4	United States	Dairy farm environment	2013	A	16	18	No
SRR3225886	BOV1-0120	PDS000029813.4	United States	Cattle	2013	A	16	18	No
SRR3225900	FSL R8-3195	PDS000076486.1	United States	Cattle	2009	A	11	0	No
SRR3225922	FSL R8-9087	PDS000076473.1	United States	Cattle	2011	A	2	0	No
SRR3225929	FSL R9-0520	PDS000076461.1	United States	Cattle	2012	A	3	0	No
SRR3225945	FSL A5-0218	PDS000076483.1	United States	Raw cow milk	2013	A	2	1	No
SRR3306046	FSIS1606029	PDS000040485.8	United States	Cattle	2016	A	15	0	No
SRR3322977	FSIS1606127	PDS000029393.1	United States	Cattle	2016	A	2	0	No
SRR3402168	FSIS1606198	PDS000030317.1	United States	Cattle	2016	A	2	0	No
SRR3488744	FSIS1606505	PDS000043304.3	United States	Pig	2016	A	3	1	No
SRR3995462	FSIS1607207	PDS000030201.1	United States	Cattle	2016	A	2	0	No
SRR4417798	FSIS1607799	PDS000030055.1	United States	Cattle	2016	A	3	0	No
SRR4418288	FSIS1607785	PDS000030057.1	#VALUE!	Cattle	2016	A	2	0	No
SRR5019847	FSIS1608442	PDS000029440.1	United States	Intact raw beef	2016	A	2	0	No
SRR5139860	FSIS1609410	PDS000040483.1	#VALUE!	Cattle	2016	A	2	0	No
SRR5202355	FSIS1609389	PDS000029980.1	United States	Cattle	2016	A	2	0	No
SRR5235527	FSIS1710083	PDS000048437.3	United States	Cattle	2017	A	4	0	No
SRR5235552	FSIS1710082	PDS000032067.1	United States	Cattle	2017	A	4	0	No
SRR5346269	FSIS1710855	PDS000078441.1	#VALUE!	Cattle	2017	A	2	0	No
SRR5712129	E2016008473	PDS000029965.1	United States	Environmental	2015	A	1	1	No
SRR5815867	FSIS1702211	PDS000032850.2	#VALUE!	Cattle	2017	A	3	0	No
SRR5819525	FSIS1702346	PDS000051244.1	#VALUE!	Cattle	2017	A	2	0	No
SRR5902695	FSIS1703188	PDS000030747.5	United States	Cattle	2017	A	6	0	No
SRR6260816	OH-17-21081	PDS000028253.1	United States	Cattle	2017	A	2	0	No
SRR6321909	OH-17-5830	PDS000028224.1	United States	Cattle	2017	A	4	0	No
SRR6336401	FSIS11705051	PDS000025936.4	United States	Cattle	2017	A	1	9	No
SRR6373816	FSIS11705539	PDS000040497.2	United States	Cattle	2017	A	3	0	No
SRR6374054	FSIS11705346	PDS000042177.1	United States	Cattle	2017	A	2	0	No
SRR6380497	FSIS11706130	PDS000061110.1	United States	Cattle	2017	A	4	0	No
SRR6440497	FSIS11706704	PDS000028045.1	United States	Comminuted beef	2017	A	2	0	No
SRR6659183	FSIS11706480	PDS000027549.2	United States	Cattle	2017	A	4	0	No
SRR6703576	FSIS11807557	PDS000044965.2	United States	Cattle	2018	A	3	0	No
SRR6764211	FSIS11807275	PDS000027785.1	#VALUE!	Cattle	2018	A	2	0	No
SRR6916711	FSIS11808631	PDS000038804.3	United States	Cattle	2018	A	3	1	No
SRR7063163	FSIS11809373	PDS000007140.12	United States	Cattle	2018	A	1	3	No
SRR7228884	FSIS11809857	PDS000053467.1	#VALUE!	Cattle	2018	A	2	0	No
SRR7284551	FSIS11808547	PDS000091181.1	United States	Intact raw beef	2018	A	2	0	No
SRR7527896	FSIS11811626	PDS000088516.1	United States	Cattle	2018	A	2	0	No
SRR7785138	FSIS11813396	PDS000036490.1	United States	Cattle	2018	A	1	1	No
SRR7836313	FSIS11813909	PDS000057646.1	United States	Cattle	2018	A	2	0	No
SRR8081115	FSIS11814850	PDS000046272.3	United States	Cattle	2018	A	4	0	No
SRR8216401	ADRDL-237	PDS000038782.2	#VALUE!	Cattle	2013	A	5	0	No
SRR8263136	FSIS11816110	PDS000044128.5	#VALUE!	Cattle	2018	A	5	0	No
SRR8300714	OH-15-19898-B	PDS000039270.1	United States	Cattle	2015	A	2	0	No
SRR8300726	OH-15-24542	PDS000039263.1	United States	Cattle	2015	A	2	0	No
SRR8300729	OH-15-24377	PDS000039277.2	United States	Cattle	2015	A	4	0	No
SRR8385272	AG18-0067	PDS000040227.2	United States	Cattle	2014	A	3	0	No
SRR8385509	AG18-0056	PDS000044131.3	United States	Cattle	2015	A	5	0	No
SRR8426735	ADRDL-2329	PDS000040482.4	United States	Cattle	2012	A	6	0	No
SRR8426743	ADRDL-2360	PDS000044130.2	United States	Cattle	2015	A	3	0	No
SRR8426801	ADRDL-2323	PDS000030560.10	United States	Cattle	2012	A	15	0	No
SRR8426989	ADRDL-2335	PDS000040480.1	United States	Cattle	2013	A	2	0	No
SRR8427171	ADRDL-2314	PDS000040478.1	United States	Cattle	2011	A	3	0	No
SRR8427180	ADRDL-2305	PDS000040475.15	United States	Cattle	2010	A	34	1	No
SRR8427245	ADRDL-2338	PDS000040479.2	United States	Cattle	2013	A	3	0	No
SRR8427247	ADRDL-2308	PDS000040481.1	United States	Cattle	2010	A	3	0	No
SRR8427449	ADRDL-2350	PDS000048407.2	United States	Cattle	2014	A	3	0	No
SRR8427501	ADRDL-2320	PDS000040477.1	United States	Cattle	2011	A	2	0	No
SRR8428239	OH-16-4242	PDS000040476.2	United States	Cattle	2016	A	3	0	No
SRR8428248	OH-16-2044	PDS000040498.1	United States	Cattle	2016	A	2	0	No
SRR8444320	ADRDL-2378	PDS000040902.6	United States	Cattle	2017	A	12	0	No
SRR8444327	ADRDL-2379	PDS000078788.2	United States	Cattle	2017	A	5	0	No
SRR8444332	ADRDL-2370	PDS000040900.2	United States	Cattle	2016	A	6	0	No
SRR8444368	ADRDL-2377	PDS000040901.1	United States	Cattle	2017	A	3	0	No
SRR8476744	AG19-0015	PDS000042153.1	United States	Cattle	2014	A	2	0	No
SRR8539880	AG19-0057	PDS000042881.1	United States	Cattle	2014	A	2	0	No
SRR8544161	AG19-0069	PDS000042916.1	United States	Cattle	2016	A	2	0	No
SRR8544181	AG19-0040	PDS000029097.2	United States	Cattle	2014	A	3	0	No
SRR8544184	AG19-0049	PDS000028239.2	United States	Cattle	2014	A	5	5	No
SRR8544245	AG19-0071	PDS000047477.1	United States	Cattle	2016	A	2	0	No
SRR8544254	AG19-0054	PDS000037576.2	United States	Cattle	2014	A	4	0	No
SRR8544255	AG19-0046	PDS000029860.6	United States	Cattle	2014	A	15	0	No
SRR8752180	FSIS11918527	PDS000044284.1	#VALUE!	Cattle	2019	A	2	0	No
SRR8761903	AG19-0123	PDS000044133.1	United States	Cattle	2014	A	2	0	No
SRR8767045	SAL-18-VL-OH-PA-Ag-0018	PDS000055056.1	United States	Cattle	2018	A	2	0	No
SRR8767321	FSIS11919181	PDS000044125.2	United States	Cattle	2019	A	3	0	No
SRR8839839	FSIS11919656	PDS000053548.1	United States	Cattle	2019	A	2	0	No
SRR9000514	FSIS11920361	PDS000045240.1	United States	Comminuted beef	2019	A	2	0	No
SRR9139748	FSIS11921350	PDS000046113.1	United States	Cattle	2019	A	2	0	No
SRR9207130	FSIS11921573	PDS000046292.2	United States	Cattle	2019	A	3	0	No
SRR9689836	FSIS11922751	PDS000048886.1	United States	Raw product (species not specified)	2019	A	1	1	No
SRR9875338	FSIS11923277	PDS000071442.1	United States	Cattle	2019	A	1	1	No
GCA_001941405.1	87	PDS000030770.11	#VALUE!	Chicken farm	2004	B	0	21	Yes
SRR10094668	FSIS21925361	PDS000050562.1	#VALUE!	Comminuted beef	2019	B	2	0	Yes
SRR1139509	FNW19F33	PDS000031810.1	Mexico	Cucumber	2010	B	0	3	Yes
SRR11457510	CVM 35554	PDS000030634.4	#VALUE!	Chicken	2005	B	0	9	Yes
SRR11823181	2773	PDS000026985.7	#VALUE!	Eggs	1984	B	1	15	Yes
SRR12056331	FSIS12031400	PDS000064661.1	#VALUE!	Comminuted pork	2020	B	0	3	Yes
SRR12646582	FSIS12033554	PDS000073447.2	#VALUE!	Comminuted beef	2020	B	3	0	Yes
SRR13245221	FSIS12036242	PDS000029804.3	#VALUE!	Calf	2020	B	6	4	Yes
SRR1373611	VA-WGS-00262	PDS000030079.7	#VALUE!	Comminuted beef	2012	B	13	7	Yes
SRR14416692	PNUSAS199766	PDS000030825.2	#VALUE!	Human clinical	2021	B	6	3	Yes
SRR14904926	909-MD07-010917	PDS000028193.3	#VALUE!	Environmental - water	2017	B	0	9	Yes
SRR1501661	OSF018445	PDS000030814.1	#VALUE!	Bovine feed	2007	B	4	9	Yes
SRR1646002	H133140592	PDS000023191.2	#VALUE!	Human clinical	2013	B	0	2	Yes
SRR1707975	VA-WGS-00363	PDS000052458.1	#VALUE!	Seagull	2012	B	0	2	Yes
SRR1796063	FDA866856-12	PDS000030836.25	#VALUE!	Dog treat	2015	B	18	38	Yes
SRR2143454	CVM-N14793	PDS000083268.3	#VALUE!	Ground beef	2015	B	1	3	Yes
SRR2407670	CVM N53838	PDS000045206.3	United States	Pork chop	2014	B	1	4	Yes
SRR2585570	FDA206173	PDS000012008.6	Taiwan	Fish dumpling	2002	B	0	24	Yes
SRR4050190	FSIS1607403	PDS000031409.2	United States	Cattle	2016	B	7	0	Yes
SRR5429779	PNUSAS010823	PDS000030825.2	#VALUE!	Human clinical	2016	B	6	3	Yes
SRR5642173	PNUSAS014481	PDS000026979.13	#VALUE!	Human clinical	2016	B	0	26	Yes
SRR6368118	FDA274152	PDS000030672.2	Mexico	Slaughtered mammal byproduct rawhide scrap	2004	B	0	3	Yes
SRR6368619	FDA267723	PDS000031415.5	United States	Animal feed	2004	B	4	3	Yes
SRR6671417	FSIS11807277	PDS000027547.3	United States	Cattle	2018	B	3	1	Yes
SRR6765288	FSIS11807707	PDS000030792.1	#VALUE!	Swine	2018	B	0	3	Yes
SRR6821126	FSIS21821230	PDS000026984.4	United States	Comminuted pork	2018	B	0	6	Yes
SRR7138731	FSIS11809565	PDS000030781.9	United States	Pig	2018	B	0	12	Yes
SRR7342891	FDA1815	PDS000030770.9	#VALUE!	Animal feed	2012	B	0	21	Yes
SRR7497070	FDA113199-1	PDS000026983.1	United States	Steamed bone meal	2001	B	0	2	Yes
SRR7998227	610778	PDS000037550.1	#VALUE!	Human clinical	2018	B	0	2	Yes
SRR8426632	ADRDL-2359	PDS000040488.1	United States	Chicken	2015	B	1	1	Yes
SRR9105530	FSIS31901993	PDS000084141.1	United States	Comminuted beef	2019	B	1	1	Yes
